# Supplementary material for: Drought index prediction using advanced fuzzy logic model: Regional case study over Kumaon in India
Source: PLoS One. 2020 May 21;15(5):e0233280. doi: 10.1371/journal.pone.0233280 (PMC7241731; doi:10.1371/journal.pone.0233280)
Supplement: S1 File — (ZIP) [file pone.0233280.s001.zip]

Archive with 6 entries (6 files):
- SPI-1_to_24_Plots_Almora.xlsx
- SPI-1_to_24_Plots_Bageshwar.xlsx
- SPI-1_to_24_Plots_Champawat.xlsx
- SPI-1_to_24_Plots_Nainital.xlsx
- SPI-1_to_24_Plots_Pithoragarh.xlsx
- SPI-1_to_24_Plots_USN_Pantnagar.xlsx
