# Supplementary material for: Drought index prediction using advanced fuzzy logic model: Regional case study over Kumaon in India
Source: PLoS One. 2020 May 21;15(5):e0233280. doi: 10.1371/journal.pone.0233280 (PMC7241731; doi:10.1371/journal.pone.0233280)
Supplement: S1 File — (ZIP) [file pone.0233280.s001.zip › SPI-1_to_24_Plots_Almora.xlsx]

## Sheet: SPI-1
Calculated SPI-1	CANFIS	MLPNN	MLR		Reference (1:1) line
-0.722811	0.0708658	0.0667026	0.181637		Mini	Maxi
-0.135325	0.345399	0.366024	0.167162		-5	5
1.36631	0.417203	0.403462	0.187657
0.806947	0.399911	0.321362	0.359313
0.970582	0.147407	0.241893	0.236558
0.173736	0.0440014	0.140406	0.105691
-0.891565	0.115645	0.00884913	0.208551
1.9135	0.0447885	0.0109892	0.0616132
0.808258	0.314289	0.392308	0.39223
-0.0108669	0.111186	0.140228	0.273276
0.285561	0.359171	0.363174	0.222344
-0.709792	0.155963	-0.0401734	0.172614
1.0264	0.0282601	-0.00483164	0.141295
-1.04992	0.103508	0.0941836	0.276789
0.142146	0.539651	0.455755	0.132196
-2.27285	0.260691	-0.137679	0.224252
0.751602	0.529486	0.465208	-0.0437992
-0.264476	0.0210291	0.108456	0.2825
-0.474419	0.0346023	-0.0501561	0.00822411
-0.567642	0.372207	0.468775	0.227532
-0.0882417	0.359379	0.259153	0.0173319
-0.0108669	0.110707	0.0523278	0.178348
0.242695	0.16265	0.156563	0.14759
-0.210135	0.0496257	0.0324305	0.0980907
-0.841141	0.179032	0.138189	0.158062
-1.38724	-0.238502	-0.160583	-0.00164594
2.55515	0.168752	0.364712	0.0256179
0.378568	0.182283	-0.00361011	0.255076
-0.28082	0.194745	0.107642	0.215282
0.894975	0.148331	0.173573	0.0568875
0.73456	0.113327	0.168011	0.122392
0.529598	0.355503	0.332207	0.319761
1.3873	0.303752	0.221554	0.210039
-0.0108669	0.10053	0.213468	0.257595
1.25022	0.330966	0.206204	0.209043
-1.38029	0.211806	0.102476	0.288784
0.425324	0.0754411	0.071739	-0.00443952
-0.120512	0.0668996	0.0234479	0.176143
1.23514	0.570925	0.545669	0.291299																											0	Duration
0.840369	0.41166	0.296776	0.352163																											0	Severity
0.554426	0.0884504	0.131917	0.129658																											#DIV/0!	Intensity
1.58055	0.453942	0.338811	0.275489
-0.477159	0.174745	0.224446	0.330232
0.698108	0.369366	0.220318	0.202443
0.678854	0.455707	0.337611	0.342037
1.59466	0.283403	0.234041	0.238316
1.85052	0.367093	0.232973	0.457336
-0.584051	0.207378	0.0939325	0.205171
0.488247	0.339595	0.256798	0.156457
-0.830068	-0.00852536	0.0173921	0.220831
-0.045007	0.31187	0.294754	0.233179
1.6294	0.348298	0.178976	0.29553
-2.53722	0.392212	0.367268	0.298024
-2.62164	0.136807	0.40951	0.0355809
-0.940854	-0.109025	0.165794	-0.17186
-0.458923	0.177826	0.299988	0.0992202
0.656159	0.376474	0.194192	0.235117
-0.0108669	0.558725	0.215603	0.164225
0.698041	0.747911	0.580909	0.113698
-0.968682	0.0457081	0.233464	0.12212
-0.0481072	0.256732	0.321843	0.0608398
1.66344	0.113572	0.136548	0.126313
-0.515028	0.101546	0.203175	0.295925
0.719656	0.519865	0.429059	0.237008
0.0970019	0.0713483	0.0663269	0.00225302
0.234264	0.134284	-0.000811118	-0.00958308
0.497124	0.112671	0.166312	0.201256
-0.0539356	0.035423	0.0642268	0.134806
-0.259644	0.150094	0.165904	0.220844
-0.0108669	0.150947	0.051404	0.126327
1.14932	0.373968	0.341402	0.200571
1.06848	0.139877	0.212026	0.219606
-0.841141	0.112152	0.167845	0.238389
-0.0584031	0.547058	0.490163	0.156037
-0.936219	-0.0595004	-0.0581577	0.107897
0.62525	0.388975	0.28637	0.166997
0.660797	0.276084	0.18368	0.268426
-0.249988	0.0893412	0.0295603	0.174604
0.0849798	0.245559	0.227592	0.149924
-0.0569476	0.0678041	-0.0582156	0.0983965
0.244579	0.136141	0.0503768	0.158929
1.46869	0.261312	0.199912	0.204076
0.154449	0.239371	0.247393	0.338291
-1.47933	0.193309	-0.0825757	0.230413
2.02688	0.232273	0.25657	-0.0460126
0.789058	0.222195	0.280262	0.342798
0.197283	0.103608	0.122421	0.242031
1.1713	0.335231	0.326367	0.210904
-0.12335	0.191967	0.111708	0.212765
0.709319	0.165198	0.0458871	0.23087
-0.815607	0.00628301	0.0520004	0.260006
0.454667	0.259512	0.213419	0.0776692
0.215852	0.21384	0.135386	0.267442
1.34022	0.462558	0.469274	0.249224
2.23749	0.149721	0.298927	0.318164
-0.46149	0.283018	0.104384	0.216112
0.278785	0.556987	0.480809	0.252988
0.806537	0.325016	0.32115	0.23192
-0.134328	0.0604224	0.151538	0.306374
-0.711987	-0.0952533	0.134057	0.329057
-0.84424	-0.0309138	-0.189824	0.046735
-2.30471	0.166134	-0.272811	0.126736
0.501308	0.0799663	0.172367	-0.0729598
-0.627154	0.0404669	-0.0140628	0.21252
-1.08427	-0.00374446	-0.187597	0.0616218
1.35316	0.505988	0.508322	0.0813476
1.56621	0.593058	0.621142	0.281073
0.0718216	0.0801646	0.14244	0.289597
0.234083	0.126557	0.122684	0.134763
-0.537959	0.184721	-0.00379353	0.156997
-0.518251	-0.0734485	-0.0372851	0.162449
-0.151226	0.0354728	-0.0463989	0.140459
-0.162657	0.0199109	-0.0698214	0.0836113
-0.914552	-0.131764	-0.011782	0.00155226
-1.08564	0.0504941	0.0297434	0.0622762
-0.384858	0.0539097	-0.158996	-0.0219594
0.488247	0.081684	-0.0597442	0.0349101
1.80715	0.576777	0.459631	0.265099
-0.722924	0.306133	0.198853	0.358506
-0.32111	0.101791	0.00945691	0.0232459
-0.700127	0.0324441	-0.087284	0.109102
-0.0029857	0.0612209	-0.0286649	0.0747892
-0.471696	0.00431266	0.0106527	0.213317
0.127212	0.0998226	0.0387623	0.0527652
1.51073	0.224721	0.253694	0.129603
0.351091	0.0940663	0.191424	0.190147
-1.75891	0.050139	0.103881	0.111011
1.26662	0.243316	0.341676	-0.0666594
-0.471596	0.095961	0.163933	0.29975
-0.0108669	0.44171	0.368071	0.296896
-0.715166	-0.0737004	-0.0412982	0.11949
-1.18679	-0.0475923	-0.277195	-0.037462
-1.27195	-0.272701	-0.292428	0.0628666
-0.0617338	0.173231	0.234189	0.00185942
-0.287153	0.0315841	-0.0792171	0.110259
0.110439	0.118681	0.0974879	0.0873964
-0.474211	0.37896	0.317231	0.183289
0.754928	0.218479	0.351323	0.0531286
0.745091	0.116891	0.0780104	0.103595
-0.726101	0.233623	0.0850075	0.276614
-0.402738	-0.00846122	-0.128061	0.0555931
-0.0108669	0.116703	0.0489731	0.0815314
-0.425188	-0.0255985	-0.0433237	0.142292
0.262753	0.024221	-0.0454077	0.0744162
0.270064	0.0685706	0.0877171	0.0513991
0.850432	0.163491	0.16465	0.144505
-0.169073	0.0657483	0.119392	0.205898
-1.72783	0.0661316	-0.12833	0.113302
-0.15706	0.114838	0.147167	-0.0286926
-0.0173742	0.28742	0.26017	0.192548
1.61233	0.375851	0.293808	0.236929
1.16461	0.244892	0.235297	0.240499
-0.3373	0.0911123	0.342304	0.132891
1.5767	0.256902	0.302613	0.105109
-0.231104	0.083575	0.168224	0.264131
1.14029	0.295778	0.128513	0.229587
0.8554	0.37659	0.282873	0.331983
-0.35688	0.183966	0.0800644	0.258393
0.455546	0.110401	0.0617976	0.189394
-2.08569	0.0674779	0.0673465	0.0684889
0.26663	0.129907	0.217223	0.00629386
-1.96874	-0.0504854	0.0042714	0.21647
0.0619912	0.624432	0.490305	0.0433396
-0.782059	0.106586	0.19283	0.248277
0.676058	0.150786	0.117597	-0.0627034
-0.0108669	0.377148	0.360843	0.319952
-0.722924	0.0213317	-0.059139	0.0215502
-0.584051	0.230939	0.357303	0.152509
-1.47933	0.129081	-0.0904194	0.10113
-0.549617	-0.0565552	0.0425726	0.0243404
2.43406	0.19475	0.377221	0.122309
0.511735	0.188513	0.0505692	0.20204
1.60659	0.274887	0.33037	0.177038
-0.91703	0.171928	0.133653	0.0909854
-2.37876	-0.0421374	-0.327308	0.0343386
-2.11132	-0.763941	-0.314573	0.0122335
-1.08427	0.0285603	0.338119	0.0205042
-0.0108669	0.0712489	0.0927621	0.133593
-0.722924	0.0262787	0.0387722	0.0493892
-1.47933	-0.0936565	-0.0859807	-0.0886422
-0.04435	-0.0645767	-0.352104	-0.198892
1.35109	0.171005	0.159244	0.0477276
1.98686	0.660047	0.540102	0.419793
1.88282	0.492472	0.4622	0.320741
0.562604	0.359442	0.302983	0.336765
0.557222	0.112141	0.108213	0.138652
1.34615	0.163886	0.0947659	0.125243
0.219166	0.355538	-0.0535364	0.24975
-1.08427	0.0327057	-0.0359154	0.203153
-0.0108669	0.223232	0.178559	0.0758822
-0.722924	-0.0762585	-0.046573	0.130885
0.640345	0.0219891	-0.00262785	0.0621143
-1.47933	0.129737	0.107337	0.214163
-1.62448	0.122242	0.341083	0.0322512
-1.47933	0.225582	0.487462	0.117345
0.936706	0.598661	0.524737	0.0849836
0.0523445	0.200962	0.172893	0.302217
-0.352309	0.157718	-0.0383053	0.10301
-0.321346	0.353813	0.382216	0.106204
0.922895	0.201243	0.320043	0.0476601
0.759151	0.0850526	0.16693	0.215867
-0.0108669	0.120147	0.0942624	0.21798
0.985674	0.205367	0.0765975	0.0806065
0.64471	0.171298	0.242288	0.258368
0.81387	0.0899895	0.12515	0.165066
0.514947	0.0947013	0.0503799	0.1627
-1.47933	0.0200049	0.067662	0.10146
1.7888	0.423307	0.354568	0.121148
2.34075	0.21473	0.444401	0.349744
-0.73474	0.167673	0.0732338	0.385158
0.604555	0.177204	0.142428	0.086412
-0.140272	0.227245	0.0563535	0.176553
-1.08427	-0.138505	0.0324274	0.278314
1.38443	0.198955	0.0405861	0.174177
-0.722924	0.193518	0.163383	0.29363
-1.2729	0.0848403	0.0443164	0.151971
-0.0308227	0.388973	0.400575	0.0704092
-0.18548	0.172093	0.0609848	0.11456
0.523418	0.0617887	0.083432	0.113882
1.52185	0.480353	0.538104	0.264215
-0.264823	0.522176	0.336779	0.360056
-1.58167	-0.0789222	0.00359173	0.0741884
-0.709399	0.109255	0.334741	0.0264902
-1.63041	-0.067158	-0.285439	0.100377
-0.0839371	-0.0826107	-0.0789931	0.0123263
-0.0108669	0.409146	0.415408	0.208517
-0.274647	0.0545357	0.00673273	0.0126487
0.975809	0.155704	-0.0182413	0.0026158
1.1243	0.191712	0.161698	0.143745
0.0818793	0.0965593	0.169593	0.233424
0.427618	0.233575	0.249035	0.184831
-1.88771	0.279055	-0.119216	0.263699
-0.179647	0.0542148	0.173868	0.00885352
-2.48223	-0.264348	-0.0352486	0.0937366
-0.0227713	0.154307	0.229761	-0.122876
0.595761	0.084363	0.0392432	0.0667144
0.802685	0.199741	0.0497284	0.0911395
-0.0108669	0.10056	0.0990463	0.209178
-0.722924	0.0576567	-0.0203872	-0.00951771
0.994292	0.450155	0.424393	0.137691
2.57746	0.101441	0.340346	0.339676
1.5241	0.280899	0.438947	0.433156
0.862107	0.236774	0.31469	0.312169
-0.925931	0.0552838	0.093436	0.0690121
-0.124706	0.101187	0.0714988	0.103976
-1.4624	0.0959233	-0.124641	0.123662
-0.408182	-0.0869426	0.106421	0.0933662
0.343993	0.366556	0.250178	0.192271
-1.08427	0.0844734	-0.111828	0.175667
1.13206	0.304779	0.325262	0.0378883
1.34425	0.176067	0.240626	0.124831
0.719576	0.193493	0.310396	0.3085
-1.09788	0.348414	0.426625	0.389901
-1.62448	0.188883	0.307028	0.0781488
1.72342	0.421623	0.337278	0.111234
0.701549	0.144155	0.121332	0.322107
0.54314	0.192789	0.174217	0.242529
-0.503574	0.0744131	0.186459	0.0450181
0.813826	0.120638	0.102352	-0.0158471
0.226814	0.255206	0.195852	0.337268
0.754153	0.0592514	0.115316	0.13856
0.837056	0.402519	0.330496	0.315059
-0.722924	0.259098	0.0789867	0.277929
1.11951	0.436425	0.320632	0.168152
0.0349148	0.0113258	0.0894286	0.19395
-0.443197	-0.0408533	-0.0124438	0.0904596
-1.47933	0.20083	0.313782	0.257121
-0.925931	0.0900779	0.308644	0.0122108
-1.5746	-0.0399035	-0.0216324	0.155425
1.30159	0.256433	0.27645	-0.0289407
-2.15721	0.367222	0.319939	0.291506
0.790353	0.2409	0.454603	-0.121475
0.268625	0.123345	0.157016	0.213914
-0.0108669	0.267931	0.12598	0.134963
-0.722924	-0.0231564	-0.0429911	0.172033
-1.1171	0.0459202	0.0641386	0.0285533
-1.33785	-0.0562656	-0.12148	0.0882592
0.314783	0.196659	0.166209	0.00957048
0.130806	0.0149417	0.0577022	0.0829679
1.67473	0.250697	0.156082	0.0607014
-0.0884004	0.136432	0.145601	0.141585
-0.0847807	0.382278	0.383405	0.143685
0.157756	0.0926094	-0.00253256	0.0222945
-0.97694	0.0679444	-0.0217931	0.216117
-0.0690456	0.0994024	0.126739	0.164493
-0.0108669	0.110144	0.0206731	0.133687
0.0198501	0.0460391	-0.0413935	0.0953952
-1.2729	-0.108438	0.0481687	0.0873567
1.3879	0.185078	0.133271	-0.108399
1.77795	0.434883	0.36098	0.289419
-0.333828	0.12442	0.22597	0.317336
0.247368	0.496369	0.472459	0.219051
0.792367	0.116637	0.0979609	0.0926639
-1.17979	0.00199817	0.045201	0.290324
-0.325484	-0.070136	0.095832	0.144629
0.995864	0.176725	0.0377989	0.0369135
-0.0157319	0.127331	0.142005	0.247045
-0.0108669	0.104463	0.0511387	0.1873
-0.722924	0.050309	-0.137039	0.080623
-1.47933	-0.228385	-0.0191557	-0.0175758
-1.47933	0.10712	0.355233	0.149507
-1.62448	0.236135	0.448064	0.117616
-1.47933	-0.187982	-0.245754	-0.0256223
-2.37876	-0.118551	-0.404987	-0.0157692
-2.72791	-0.250934	-0.0579295	-0.107102
-0.187686	-0.0222815	0.107211	-0.260854
-0.530941	0.0211875	-0.14619	0.0184308
0.170769	0.36049	0.420401	0.0761455
-1.08427	0.00409833	0.0610411	0.0289331
1.29216	0.265658	0.424427	-0.106015
0.130628	0.0738803	0.160383	0.210087
-1.2729	-0.0961417	0.124347	0.0372055
-1.47933	-0.376854	-0.219688	-0.05367
-0.397264	-0.0959598	-0.339384	-0.15106
0.777277	0.034866	0.0688071	0.0892155
0.435959	0.138038	0.00242594	0.0781071
-2.50504	-0.0923312	0.065037	-0.0525213
-1.59385	-0.2156	-0.0372928	-0.179144
-0.618514	-0.00736129	-0.0497354	-0.0562952
0.379087	0.286912	0.194397	0.141968
0.396104	0.0284026	0.0775355	0.137946
1.33482	0.67397	0.530308	0.123343
-0.722924	0.0918193	0.362396	0.18888
-0.69827	-0.050964	-0.125968	-0.0337742
0.734758	0.0937355	-0.0467331	0.0109333
-1.62448	0.114767	0.110291	0.210925
-0.656468	0.0235214	0.281015	0.117216
0.227484	0.22397	0.308817	0.0718687
-1.49676	-0.072527	0.0478265	-0.0262855
-0.0193205	-0.037127	-0.204981	-0.0502288
0.185866	0.0722005	-0.0757541	0.0159331
2.30806	0.329893	0.403375	0.149858
0.192093	0.213286	0.273398	0.395829
1.48474	0.455539	0.539142	0.162861
0.636428	0.127517	0.177692	0.237186
-0.134421	0.0195975	0.0866984	0.171676
-1.47933	-0.445333	-0.0420495	0.306056
-0.58246	-0.171175	-0.331008	-0.0805038
0.325979	0.0421353	0.00430722	0.133445
0.00350657	0.13956	0.0893091	0.224933
0.90181	0.132547	0.0489811	0.0463069
-0.375671	0.0649482	0.202246	0.145969
1.14772	0.21283	0.337897	0.0901679
0.477051	0.425198	0.486486	0.411862
-0.629302	0.00987207	-0.00830547	0.201722
-0.0108669	0.43994	0.388824	0.228803
-0.197603	0.216579	0.152147	0.163058
0.0710994	0.1072	0.0485456	0.18253
-1.32151	-0.0976589	0.015651	0.0874269
-0.0842251	0.0885464	0.018123	-0.0471363
0.201343	0.199896	0.174727	0.157322
-1.76221	0.101872	0.0529404	0.153516
-2.18559	0.0687276	0.151346	0.0423063
0.262428	0.123835	0.340282	-0.152489
-0.301757	0.273596	0.255366	0.235916
0.350331	0.286137	0.264197	0.158263
0.299733	0.0890504	0.0547612	0.0418051
0.97283	0.297105	0.0778082	0.0518258
0.836519	0.245455	0.224103	0.23783
0.557756	0.130943	0.152429	0.210603
1.95779	0.207096	0.287102	0.135104
-0.626034	0.124781	0.163108	0.337873
-0.339849	0.0707542	0.0973497	0.153967
-1.6814	-0.24486	-0.0343372	0.0519051
1.73487	0.291391	-0.00989347	-0.113526
-0.175551	0.0805595	0.244793	0.43029
-0.139867	0.0545039	-0.0968999	0.076207
-0.978735	0.0416375	-0.139571	0.135496
0.619071	0.272932	0.387271	-0.0192801
1.27252	0.568438	0.18276	0.358648
0.25879	0.199191	0.220893	0.305013
0.9289	0.251353	0.311327	0.196159
1.00748	0.391377	0.543517	0.297945
0.508174	0.0898758	0.173412	0.234353
0.438145	0.126828	0.160955	0.241977
0.163627	0.0312886	0.0408842	0.0968221
-1.11864	0.166808	0.278513	0.318964
1.2182	0.172945	0.190887	0.0871541
-2.02084	0.253827	0.135526	0.27764
-0.777257	-0.206881	-0.131182	-0.0771489
0.752898	0.403624	0.361478	0.120998
-0.0108669	0.278442	0.224719	0.231735
1.57922	0.212067	0.17537	0.227902
0.285423	0.472481	0.168842	0.237033
-0.0147635	0.272426	0.252352	0.191091
1.80836	0.258273	0.27354	0.217184
1.17658	0.317684	0.392195	0.339078
-1.15297	-0.00537119	0.0827391	0.351699
0.121454	0.0344072	-0.11015	-0.0140317
0.136522	0.361154	0.368088	0.231074
-0.872889	0.0253562	-0.0758178	0.133704
-1.42698	-0.284698	-0.266612	0.0821373
0.349044	0.391329	0.463161	-0.00356279
0.595513	0.187997	0.1387	0.183913
-0.112913	0.36855	0.35987	0.305473

## Sheet: SPI-3
Calculated SPI-3	CANFIS	MLPNN	MLR		Reference (1:1) line
-0.104372	-0.122394	-0.29588	-0.0791386		Mini	Maxi
-1.2326	-0.789904	-0.894661	-0.265242		-5	5
0.264271	0.132156	0.138827	-0.658957
0.657468	0.967368	1.17834	0.276633
0.183777	-0.202982	-0.594551	0.947599
-0.336882	-0.526246	-0.552268	-0.280757
-0.0771211	0.00853952	0.0585934	-0.503132
0.77811	0.867759	0.879418	0.276018
1.24644	0.95867	1.18856	0.681184
0.751594	0.287784	0.169072	0.873159
-0.00836453	-0.323946	-0.304949	0.297245
0.798659	0.659217	0.672505	-0.204275
0.920971	0.969558	0.968774	0.725869
1.62857	1.02965	1.1364	0.863941
0.282246	0.0453658	-0.053668	0.890587
-1.11158	-1.17405	-1.03507	0.10587
0.182854	0.442137	0.230448	-1.16867
-0.250306	0.391788	0.161312	0.498055
0.136506	-0.123791	-0.403244	0.335852
-1.80589	-1.22814	-1.17473	-0.390873
0.174582	0.105506	0.0429325	-1.11421
-0.115067	0.640755	0.661236	0.297557
-0.188962	-0.558089	-0.985996	0.571999
-0.826356	-0.639183	-0.588706	-0.688524
-0.927604	-0.65571	-0.688184	-0.568173
-0.843736	-0.342891	-0.606815	-0.3665
-0.63449	-0.339132	-0.449052	-0.557384
-0.713695	-0.437481	-0.583883	-0.280246
-1.15689	-0.834574	-1.0133	-0.440467
-1.76925	-1.17734	-1.27724	-0.77262
0.543751	0.714777	0.867129	-1.20956
1.12315	1.236	1.41607	0.807269
0.786858	0.0243971	-0.407237	1.28336
0.472745	-0.0580393	-0.187915	-0.119294
0.717862	0.530019	0.545902	0.172384
0.960312	0.814403	0.686549	0.735525
1.02572	0.642475	0.679702	0.549742
0.893834	0.528316	0.489146	0.577839
1.2927	0.896738	0.928519	0.559207																											0	Duration
-0.416156	-0.395031	-0.417636	0.938695																											0	Severity
-0.0538663	-0.311116	-0.253785	-0.445344																											#DIV/0!	Intensity
-0.710932	-0.0736029	-0.23242	-0.303137
0.425234	0.398165	0.257644	0.0041281
0.727056	0.878906	1.12772	0.287673
0.894413	0.453494	0.365662	0.800927
1.49958	1.0152	1.23744	0.538007
0.867112	0.521709	0.519404	0.998911
0.887262	0.351851	0.328029	0.627127
0.0588402	0.0362224	0.178778	0.232488
0.642869	0.440198	0.349186	0.102717
1.04878	1.06101	1.10688	0.409036
0.758122	0.453161	0.285381	0.996125
0.638803	0.279119	0.201525	0.407825
-0.720697	-0.594349	-0.561277	0.260706
-0.411122	-0.33736	-0.349389	-0.462092
0.542711	0.902882	0.820655	-0.381532
-0.560955	-0.354442	-0.636284	0.908263
-2.12791	-1.67008	-1.5291	-0.476177
-3.03181	-1.72133	-1.26544	-2.00964
-2.16676	-0.934457	-0.810749	-1.7477
-0.964318	-0.24249	0.155856	-0.913392
-0.427916	-0.342388	-0.176362	-0.190693
0.259744	0.0506077	0.0902281	-0.176619
-0.884847	-0.779373	-1.12895	0.222608
-0.73696	-0.778401	-0.965199	-0.623217
0.471763	0.783133	0.535177	-0.805875
0.714843	0.722042	0.723462	0.775939
1.19467	0.591436	0.540718	0.572492
0.0716528	-0.168958	-0.190681	0.459702
0.244091	-0.0834947	-0.065865	0.0545647
0.319122	0.510467	0.443782	-0.0404844
0.207198	0.152389	0.0437779	0.472709
0.000568313	-0.0456493	-0.0964813	0.0644414
-0.38401	-0.284995	-0.375704	-0.114977
0.0396676	0.149234	0.0819762	-0.133182
0.862363	0.879665	1.06604	0.119106
0.37521	0.251792	0.188974	0.868761
-0.117222	-0.423057	-0.497113	0.176827
-1.29606	-0.942433	-0.79141	-0.393266
-0.228752	0.00470422	-0.125683	-0.83528
0.464754	0.871828	0.952228	0.0144686
0.226511	0.0378101	-0.160431	0.799346
0.0778703	-0.194838	-0.27347	-0.0615461
-0.278228	-0.199879	-0.183588	-0.11399
-0.22614	-0.105617	-0.256838	0.0291206
-0.166577	-0.00679724	-0.0478682	-0.214357
-0.077664	-0.0109299	-0.0732408	-0.042986
-1.12026	-0.82218	-0.937417	0.0074286
1.09917	0.88818	1.13668	-0.848601
1.34382	1.44693	1.61865	0.988723
1.75662	0.76264	0.576473	1.51396
0.962826	0.40343	0.291164	0.593277
0.251121	-0.170527	-0.0568586	0.521837
0.620202	0.565309	0.489422	0.0418833
-0.197971	0.00392099	-0.0647127	0.387793
0.0852538	-0.041917	-0.224033	-0.0156729
-0.441284	-0.101689	-0.243547	-0.161582
0.237554	0.219203	0.0745648	0.0170389
1.02121	1.04113	1.30031	0.220707
1.02325	0.684476	0.763081	0.997344
0.86678	0.35497	0.274228	0.684045
0.0542006	-0.142983	-0.0502382	0.311061
0.263579	0.148708	0.164793	0.0129219
-0.116027	0.118695	0.0504791	0.120177
-1.16679	-0.917065	-0.972398	0.0617658
-2.44512	-1.56273	-1.33974	-1.01794
-1.24461	-0.504496	-0.483997	-1.76243
-1.12598	-0.236225	-0.00834598	-0.336884
-0.277111	-0.284562	-0.405183	-0.206127
-0.788788	-0.544522	-0.660116	-0.343503
0.488945	0.250995	0.271118	-0.357587
0.693118	0.795602	0.839746	0.434379
0.494932	0.00745522	-0.368292	0.710078
-0.513213	-0.624852	-0.639923	-0.0228603
-0.70153	-0.598492	-0.454441	-0.620169
-0.98431	-0.425187	-0.532925	-0.419452
-0.490054	-0.193251	-0.291457	-0.523784
-0.941051	-0.506497	-0.606681	-0.233457
-1.40559	-1.05449	-1.20353	-0.504284
-1.43104	-0.850484	-0.897738	-1.03333
-1.08641	-0.538339	-0.648748	-0.785809
-0.238564	0.0204391	0.0357611	-0.437394
0.155025	0.193812	0.28451	-0.00453839
-0.36633	-0.457422	-0.777209	0.250596
-1.43121	-1.19468	-1.29669	-0.412552
-1.06025	-0.66753	-0.712736	-1.19852
-1.03806	-0.368058	-0.579152	-0.575079
-0.450392	-0.251398	-0.420001	-0.372801
1.15089	1.03635	1.44493	-0.343496
1.09204	0.839368	1.06542	1.14661
0.109077	-0.490567	-0.856696	0.894983
0.070561	-0.198386	-0.0264582	-0.547019
-0.250831	0.0349822	-0.0855783	0.0188385
0.836524	0.732387	0.703636	0.0695099
-1.6992	-1.15255	-1.16491	0.50728
-2.00477	-1.64344	-1.4569	-1.25811
-2.32467	-0.955995	-0.764842	-1.82728
-1.77522	-0.928834	-0.80483	-0.79473
-1.24873	-0.655032	-0.505998	-0.960801
-0.439548	-0.294704	-0.146296	-0.71099
-0.605397	-0.419996	-0.640791	0.0766369
0.219945	0.0383553	-0.194568	-0.381146
0.575379	0.582826	0.525111	0.127383
0.390208	0.0825461	-0.245073	0.587951
-0.13097	-0.337602	-0.433201	0.0219367
-1.02541	-0.829626	-0.720393	-0.334987
-1.40659	-0.910722	-0.831261	-0.731644
-0.491393	-0.00246903	-0.0981246	-0.982725
-0.228171	0.156575	0.267784	0.0193343
0.376007	0.20758	0.248732	0.144122
0.281014	0.186726	0.24985	0.17585
-0.34237	-0.455613	-0.660285	0.319069
-0.758532	-0.635966	-0.652063	-0.39522
-0.49405	-0.195382	-0.256215	-0.653044
0.845339	0.938262	1.08866	-0.129188
1.37777	1.13599	1.43709	0.860987
1.44841	0.723689	0.674803	1.08378
0.845304	0.296865	0.197012	0.72652
-0.358303	-0.53001	-0.357475	0.422026
0.69263	0.580935	0.517616	-0.472223
0.845273	1.05526	0.970016	0.52908
0.706483	0.305906	0.077225	1.00174
0.284827	0.049685	-0.0325711	0.127692
-1.11421	-0.879876	-0.872013	0.150236
-0.202859	-0.0476281	-0.135417	-0.752983
-1.56873	-0.712582	-0.687419	-0.124179
-0.941842	-0.816083	-0.981042	-0.709186
-1.39514	-0.582939	-0.523024	-0.928712
-0.453614	-0.273369	-0.388906	-0.425043
-0.657391	-0.232791	-0.269274	-0.18515
-0.0673051	-0.197754	-0.406089	-0.290927
-1.45116	-0.971519	-1.19841	-0.0414745
-2.09709	-1.55799	-1.57341	-1.0443
-1.92874	-0.985493	-0.967542	-1.68369
0.481106	0.811018	0.940424	-0.954438
1.23624	1.15688	1.34715	0.950638
2.05027	0.974099	0.812043	1.09196
0.540583	-0.0404435	-0.462781	1.03767
-1.22857	-1.38114	-1.19925	0.162494
-3.68161	-2.02544	-1.4538	-1.40386
-2.37876	-1.15967	-0.698684	-2.75491
-2.37876	-0.829934	-0.369838	-1.18489
-1.94212	-1.36907	-1.26774	-0.796293
-2.10779	-1.31463	-1.29211	-1.43839
-1.48207	-0.991647	-1.17529	-1.10639
0.0800952	0.308889	0.389913	-0.633951
1.42012	1.19268	1.14883	0.337195
2.46876	1.48963	1.17435	1.19594
1.58581	0.600255	-0.115053	1.47605
1.10404	0.140428	-0.193615	0.731959
1.23887	0.889309	0.793781	0.25215
0.988678	0.774271	0.665574	0.919602
0.727182	0.397613	0.31697	0.628406
-0.140397	-0.175531	-0.354137	0.227622
-1.94212	-1.35446	-1.25614	-0.0697861
-0.114493	0.212259	-0.0353771	-1.48861
-0.829369	0.103238	0.0952218	0.250003
-1.25801	-1.19215	-1.42226	0.13448
-2.11132	-1.30959	-1.18783	-1.49
-0.595972	-0.123409	-0.123204	-1.20478
0.0448524	0.532638	0.570706	0.155225
-0.115908	-0.346852	-0.744655	0.369313
-0.532038	-0.629266	-0.815128	-0.364177
0.0328103	0.0668973	0.0308436	-0.508791
0.338096	0.502223	0.317278	0.297317
0.759294	0.470062	0.447747	0.33201
0.497694	0.256655	0.262108	0.379808
0.464752	0.163802	0.153918	0.299269
0.834781	0.670244	0.750043	0.243431
0.726202	0.554076	0.577471	0.653355
0.250753	0.00393418	-0.0333609	0.506491
0.977712	0.707453	0.769319	-0.0593744
2.36552	1.83238	1.89187	0.787411
1.62583	1.02925	1.01841	2.01359
1.26929	0.29003	0.0719542	0.86378
-0.235264	-0.281691	-0.0495382	0.314102
0.0231743	-0.00485233	-0.0758725	-0.0908833
-0.354382	0.165445	-0.0968283	-0.0670795
-0.631799	-0.462663	-0.725057	0.0184482
-1.41557	-0.892565	-0.988626	-0.500655
-1.3692	-0.827418	-0.860684	-0.918515
-1.14328	-0.4571	-0.484142	-0.683042
-0.304476	-0.0352483	0.034997	-0.47425
0.842557	0.793528	1.15701	0.0122386
0.422624	0.194762	0.0870186	0.820174
-0.793479	-1.01325	-1.1806	0.242691
-1.58902	-1.19644	-0.980528	-1.02958
-2.06439	-1.11968	-0.996753	-1.12127
-1.53722	-0.767447	-0.753106	-1.19426
-1.83371	-1.03865	-0.942007	-0.867463
-1.01651	-0.686509	-0.750045	-0.984692
0.269047	0.509435	0.888412	-0.558621
0.945868	0.743305	0.860149	0.703701
0.952824	0.380056	0.00361607	0.746479
0.68471	0.145518	-0.127767	0.320247
-0.776574	-0.781483	-0.740089	0.325938
-0.612672	-0.546072	-0.387744	-0.781045
-2.2368	-1.20211	-0.939567	-0.570469
-1.4362	-0.957042	-0.881281	-1.30931
-0.836462	0.0115303	0.235981	-1.05053
0.289472	0.335295	0.541982	0.162948
0.510029	0.400736	0.582812	0.386699
0.118214	-0.246647	-0.525726	0.33228
0.250559	0.0411701	-0.112454	-0.0217842
2.26385	1.72298	1.77488	0.0578832
2.779	1.93466	1.94179	1.90862
2.76038	1.2699	0.887565	1.98177
0.88865	0.0915881	-0.0348258	1.2545
-0.265637	-0.552735	-0.186684	0.243196
-1.44126	-0.777397	-0.534522	-0.511646
-1.2607	-0.576547	-0.567617	-0.91542
-0.888038	-0.109842	-0.213574	-0.67258
-0.347859	-0.0244629	-0.0947685	-0.190196
0.0346995	0.153312	0.249478	0.0532234
0.277745	0.177303	0.227605	0.191348
0.832794	0.584401	0.670691	0.298765
0.175232	0.0204585	-0.133815	0.585105
-1.05393	-1.05756	-1.05756	0.0223854
-0.332939	-0.165756	-0.0867368	-1.12898
0.600274	0.974476	0.952726	-0.0522644
1.01585	0.785313	0.963177	0.98482
0.0119078	-0.327149	-0.447332	0.554404
0.346131	0.00866967	0.0425585	-0.273336
0.173808	0.412967	0.320421	0.248428
0.558555	0.374428	0.305768	0.398765
0.204128	0.176228	0.19956	0.215427
0.100915	-0.0616431	-0.168058	0.139557
0.426787	0.438962	0.475673	0.046682
0.250011	0.2599	0.218025	0.415982
0.134008	0.00160318	-0.0642818	0.257246
-1.04387	-0.796106	-0.776763	-0.0703496
-1.68933	-1.19608	-1.08145	-0.744399
-2.17207	-1.17175	-0.939074	-1.25271
0.188536	0.599809	0.75877	-1.22389
-0.800527	-0.256705	-0.0661576	0.65494
0.166602	-0.420128	-0.691928	-0.231628
-0.843591	-0.398327	-0.37675	-0.3903
0.468194	0.186438	-0.0429974	-0.140344
-0.674427	-0.193006	-0.441789	0.238784
-1.95827	-1.64664	-1.61457	-0.399252
-2.32198	-1.35538	-1.083	-1.83436
-1.40417	-0.525431	-0.482353	-1.45005
-0.754143	-0.197648	-0.0144737	-0.269116
1.0439	0.776036	1.1355	-0.32972
0.525229	0.382273	0.458924	0.911109
0.267434	-0.405203	-0.854666	0.494495
-0.152571	-0.179444	-0.19886	-0.330955
-0.507433	-0.37236	-0.462825	-0.0581173
-0.653854	-0.386872	-0.451652	-0.368887
-1.21926	-0.780864	-0.765094	-0.559478
-0.794767	-0.436049	-0.524354	-0.712723
-1.78116	-1.02228	-1.04689	-0.423299
0.383629	0.380768	0.554282	-1.01365
1.4182	1.50018	1.65798	0.413754
1.70175	0.8564	0.695504	1.68499
1.11001	0.308716	-0.116369	0.736915
0.523517	0.0185959	0.104112	0.370063
-0.330696	-0.282898	-0.198356	0.312366
-0.540545	-0.370138	-0.247888	-0.439033
-0.271277	0.0919855	-0.0895835	-0.415442
0.205875	0.395567	0.317582	0.058382
0.609012	0.542475	0.645311	0.369806
-1.10015	-0.940571	-1.07612	0.514871
-2.10779	-1.59363	-1.4549	-0.933932
-2.37554	-1.21805	-0.918479	-1.76768
-2.37876	-1.22036	-1.01257	-1.17621
-2.11132	-1.23538	-1.10247	-1.3193
-2.37876	-1.46319	-1.41614	-1.30848
-3.94294	-2.11735	-2.02105	-1.32725
-1.52807	-0.899963	-0.901386	-2.73968
-1.29798	-0.449618	-0.192514	-0.625177
-0.454916	-0.670127	-1.05364	0.00413398
-0.541077	-0.439781	-0.64289	-0.848545
-0.0960552	-0.198041	-0.553449	-0.226217
-0.45019	-0.253729	-0.547259	0.0479526
-1.18052	-1.02264	-1.14057	-0.476508
-2.24431	-1.46058	-1.40667	-1.01685
-2.147	-1.24836	-1.07113	-1.65326
-0.878883	-0.160666	-0.0454002	-1.23497
0.0976268	0.30671	0.645171	-0.0789394
-1.08034	-0.978405	-1.33922	0.389939
-2.16898	-1.69439	-1.69088	-1.02426
-2.22795	-1.2524	-1.20197	-1.79939
-1.0346	-0.307195	-0.615157	-1.15239
-0.344069	-0.066473	0.0730251	-0.274625
0.222351	0.0232854	0.0133853	-0.0696616
-0.181125	-0.289433	-0.528974	0.126963
-1.0581	-0.982087	-1.18446	-0.114554
-0.288215	-0.12067	-0.328426	-0.940897
-0.695388	-0.173599	-0.428595	-0.122654
-0.534317	-0.520364	-0.783485	-0.201764
-1.13026	-0.715639	-0.741774	-0.648572
-1.34344	-0.937536	-1.04972	-0.604334
-0.738065	-0.275651	-0.38925	-0.868936
-0.535074	-0.190485	-0.250427	-0.287514
1.46394	1.14892	1.44862	-0.097662
1.57219	1.24481	1.49753	1.11572
1.89249	0.79227	0.429567	1.33567
0.106134	-0.294393	-0.352033	0.787542
-0.0271628	-0.410348	-0.109823	-0.19453
-1.09715	-0.459598	-0.415787	-0.293929
-1.62547	-1.10133	-0.931657	-0.570443
-1.31992	-0.577264	-0.575743	-1.24097
-0.511445	0.0229382	0.147802	-0.607809
0.674182	0.743174	1.023	0.20634
0.166139	0.0253033	-0.0646212	0.653307
0.813684	0.250063	0.0893915	0.0978027
0.5639	0.511738	0.50407	0.349748
0.729122	0.323942	0.184531	0.599275
0.101164	0.0158246	0.0874361	0.236703
-1.22288	-1.05058	-0.949979	-0.0448213
-0.641285	-0.348	-0.343973	-1.02396
-1.3044	-0.496624	-0.53762	-0.3466
-1.0879	-0.783411	-0.960956	-0.438982
-1.0271	-0.489995	-0.467696	-0.943783
-1.03038	-0.644921	-0.808522	-0.340608
-2.25901	-1.45732	-1.61307	-0.525588
-0.971134	-0.628737	-0.716453	-1.70492
-0.778834	-0.0823807	-0.0428488	-0.443881
0.000707593	-0.100532	-0.400322	0.0634756
-0.205235	-0.154965	-0.279689	-0.21446
0.118659	-0.0965471	-0.296368	-0.0811667
0.104398	0.154903	-0.0112792	0.0974488
0.387898	0.205414	0.102792	0.0781926
1.70096	1.3031	1.55325	0.229242
1.28848	0.916244	1.0335	1.29243
1.09862	0.293654	0.0986012	0.909343
-1.74237	-1.3791	-1.0386	0.247717
1.13689	0.831316	0.627364	-1.41164
0.751771	1.48807	1.22254	0.916091
0.673423	-0.19048	-0.53259	1.46285
-0.736716	-0.693923	-0.556447	-0.448899
-0.699368	-0.571554	-0.595234	-0.547249
-0.728605	-0.0423671	-0.376917	-0.172574
0.202401	0.298952	0.259761	-0.371458
0.514508	0.578344	0.815989	0.309423
0.906587	0.517819	0.585658	0.516561
1.01693	0.671809	0.791142	0.616578
0.79107	0.397369	0.36589	0.683745
0.259237	0.0132545	0.0544472	0.441316
-0.81243	-0.705361	-0.536759	-0.0367173
0.400203	0.450682	0.335984	-0.688248
-0.691085	-0.107258	-0.260881	0.456049
-0.609726	-0.733251	-0.955745	-0.158434
-1.72719	-0.979836	-0.882057	-0.842063
-0.586676	-0.302185	-0.398367	-0.86655
0.794465	1.13641	1.27396	-0.190411
0.650261	0.398044	0.393595	1.07059
0.469109	-0.108483	-0.375463	0.378808
0.987167	0.668491	0.796893	-0.115136
1.3578	1.09044	1.11142	0.963374
1.25228	0.718166	0.672225	0.983014
0.0298607	-0.315698	-0.237165	0.549696
-0.168804	-0.285164	-0.186325	-0.242694
-0.499352	-0.0613012	-0.209742	-0.189608
-1.07975	-0.683153	-0.746985	-0.0693587
-1.4914	-0.94488	-0.941419	-0.813849
-1.3986	-0.741858	-0.738717	-0.990912
-0.397246	0.0611066	0.203146	-0.603103

## Sheet: SPI-6
Calculated SPI-6	CANFIS	MLPNN	MLR		Reference (1:1) line
0.858463	0.789782	0.908359	0.441033		Mini	Maxi
0.590941	0.566073	0.628661	0.553411		-7	7
0.196956	0.234967	0.149502	0.950026
1.23332	0.79499	0.998678	-0.00762385
1.04894	0.847752	0.878024	0.985991
0.974921	0.86303	0.894015	0.898646
0.689867	0.665307	0.685989	0.726123
0.657969	0.545047	0.538628	0.702904
1.53584	1.12399	1.19851	0.76915
-0.205586	-0.000406133	-0.181423	1.02766
-0.512952	-0.372166	-0.398792	-0.173726
-1.08048	-0.948947	-0.911124	-0.541941
-0.117918	-0.245865	-0.118133	-0.833419
-0.142339	0.0437138	0.0644353	-0.112284
-0.646511	-0.297362	-0.313317	-0.449193
-0.723742	-0.349352	-0.446488	-0.0822294
-0.784628	-0.675913	-0.695268	-0.530023
-0.627723	-0.554386	-0.574776	-0.437747
-0.977967	-0.812114	-0.818768	-0.855723
-1.12329	-0.879879	-0.910314	-0.855231
-1.49698	-1.21079	-1.28434	-0.844283
-1.93296	-1.65832	-1.65594	-1.225
0.027543	-0.103112	0.210205	-1.61952
0.132394	0.285717	0.327488	0.10006
-0.113669	0.188785	0.126794	0.349177
0.574338	0.572586	0.730844	-0.0613019
0.973584	0.741915	0.823442	0.770847
1.14531	0.880544	0.917116	1.19918
0.967846	0.736981	0.871666	0.420858
0.955525	0.781881	0.824372	0.854571
1.20252	0.909703	0.946871	0.994018
0.859321	0.682113	0.688375	0.901043
0.687618	0.590857	0.601753	0.663062
0.495483	0.450345	0.445958	0.570527
0.038923	0.09517	0.026213	0.485565
0.366498	0.307928	0.373284	0.0100514
0.356792	0.371999	0.406024	0.217307
1.48786	1.19361	1.30117	0.409453
0.971369	0.997826	0.967088	1.32792																											0	Duration
1.1319	1.00127	1.04621	0.893271																											0	Severity
0.938405	0.826121	0.8267	1.09222																											#DIV/0!	Intensity
0.917199	0.674073	0.703667	0.738379
1.03067	0.814721	0.858054	0.782081
0.233535	0.253492	0.204591	0.482803
0.72437	0.621328	0.67435	0.317462
0.224806	0.272843	0.224404	0.533283
0.140309	0.186499	0.169208	0.27407
0.734894	0.643065	0.765073	0.0629104
-1.03113	-0.658822	-0.866827	0.603451
-2.20343	-1.79741	-1.73212	-0.709172
-2.4415	-2.2253	-1.83316	-2.22578
-2.25945	-2.04943	-1.77631	-1.96878
-2.04074	-1.65953	-1.61202	-1.95447
-2.64031	-1.96541	-1.97611	-2.05914
-1.93924	-1.43889	-1.54079	-1.76621
-1.19386	-0.931635	-1.05979	-1.22706
-0.905262	-0.682588	-0.83144	-0.809594
0.279826	0.297369	0.432329	-0.74913
0.133846	0.257235	0.242046	0.292201
0.391982	0.361083	0.376268	0.461773
0.215713	0.115588	0.149361	0.246197
0.446096	0.214561	0.304257	0.139182
0.647104	0.461647	0.526883	0.460153
0.141337	0.120487	0.13638	0.300663
0.075212	0.109788	0.122784	0.2479
-0.026986	-0.0288204	0.00369149	0.0652815
0.094107	0.0840366	0.110946	0.13772
0.22323	0.241287	0.307369	0.054444
-0.298208	-0.109802	-0.149889	0.16016
-0.274437	-0.143715	-0.145456	-0.105992
-0.265865	-0.200913	-0.178314	-0.216239
-0.020504	0.00550481	0.0589731	-0.163336
0.214425	0.261971	0.35016	-0.0442222
-0.290711	-0.086632	-0.13529	0.149923
-0.04989	0.0261541	0.0657357	-0.0861262
-0.101082	-0.0663714	-0.0431335	-0.0270124
-0.09292	-0.0602596	-0.0404316	-0.0256304
-0.124811	-0.0454107	-0.00459416	-0.145934
-0.374555	-0.246833	-0.252842	-0.174053
-0.504868	-0.361778	-0.398733	-0.14002
0.294764	0.202396	0.377431	-0.489768
0.779869	0.700828	0.814814	0.338182
1.12757	1.01572	1.10014	0.749386
1.41021	1.2056	1.26794	1.0172
0.937567	0.847716	0.828164	1.36438
1.31336	0.959268	1.03243	0.932303
0.10092	0.0818512	-0.0248916	0.92041
0.112732	-0.0110593	0.0315395	-0.0581072
0.025304	-0.00508405	0.0272856	-0.0718516
-0.127225	-0.070251	-0.0811704	-0.0580188
0.331916	0.399984	0.476534	0.0166067
-0.088581	0.109678	0.0984923	0.147026
0.479736	0.524688	0.583184	0.325004
0.595973	0.572765	0.650997	0.396175
0.841521	0.741326	0.817516	0.574334
0.491136	0.527344	0.530683	0.761586
-0.995186	-0.764795	-0.917723	0.263095
-2.04733	-1.81261	-1.68109	-0.790311
-1.2373	-1.37415	-1.0671	-2.01391
-1.59887	-1.36468	-1.31707	-1.08335
-1.59679	-1.18816	-1.1825	-1.48336
-1.47782	-1.00337	-1.01997	-1.3671
-0.94403	-0.648038	-0.70811	-0.758733
-0.096345	0.0087807	0.0432635	-0.356749
-0.524018	-0.310572	-0.371898	-0.261441
-0.207886	-0.089175	-0.0667604	-0.279014
-0.102998	-0.0972623	-0.0605944	-0.137215
-0.356726	-0.349029	-0.390198	-0.00579588
-0.850852	-0.751372	-0.802195	-0.389557
-1.2586	-1.14962	-1.08451	-0.939911
-1.65716	-1.44614	-1.40622	-0.882583
-1.58748	-1.43394	-1.33115	-1.47154
-1.43738	-1.1974	-1.16139	-1.35177
-1.32238	-1.00451	-1.04913	-1.09044
-1.34184	-0.98801	-1.10225	-0.923392
-1.19006	-0.929269	-1.01717	-0.976767
-0.972446	-0.790673	-0.873131	-0.802349
-0.829204	-0.689713	-0.742111	-0.763073
-1.17088	-0.947789	-1.07504	-0.681956
-1.48664	-1.27054	-1.36149	-0.981087
0.493057	0.249089	0.559785	-1.20112
0.650786	0.633029	0.689617	0.559193
-0.078802	0.179437	0.0658843	0.679784
0.566908	0.505216	0.662472	-0.0929085
0.46662	0.328919	0.324018	0.756729
0.472843	0.312744	0.313838	0.723004
-0.198018	-0.193744	-0.140118	-0.198479
-0.637856	-0.522563	-0.524243	-0.197342
0.060792	-0.00356093	0.0871062	-0.279432
-2.2679	-1.80078	-1.77804	-0.0944119
-2.1087	-1.85684	-1.61336	-1.94853
-1.92054	-1.69325	-1.46215	-1.8915
-1.5957	-1.34504	-1.32626	-1.36426
-0.285397	-0.0616877	0.112286	-1.25769
0.368772	0.546532	0.722269	-0.459835
0.04592	0.425232	0.230537	1.20626
-0.031691	0.0115375	0.0144104	0.0611033
-0.038342	-0.163005	-0.132365	0.00403429
0.106713	-0.0845282	-0.0214916	0.0106024
-0.301064	-0.317835	-0.285124	-0.251021
-1.15321	-0.937333	-0.98428	-0.477181
-0.285977	-0.309494	-0.167059	-0.843578
-0.127546	-0.077365	-0.0428932	-0.110345
-0.601147	-0.34677	-0.42776	0.0296436
-0.475222	-0.276064	-0.227251	-0.559674
-0.41939	-0.297301	-0.296317	-0.251833
0.65046	0.506259	0.656571	0.00515538
0.9564	0.825112	0.963764	0.346781
0.813992	0.821613	0.869428	0.84457
1.02033	0.899226	0.964864	0.889834
1.09921	0.830358	0.894047	0.91264
1.51518	1.09876	1.1669	1.04084
1.00651	0.824881	0.838382	1.03673
0.17604	0.230596	0.146817	0.780146
0.576069	0.411289	0.475274	0.159019
-0.064936	-0.0477457	-0.115657	0.462645
0.159224	0.15426	0.200061	-0.0641856
-1.34108	-0.948092	-1.01808	-0.0640942
-1.24741	-1.06033	-0.991219	-1.06893
-1.41057	-1.17329	-1.15619	-0.888501
-1.32267	-1.14036	-1.08332	-1.3508
-1.17342	-0.812311	-0.850933	-0.993811
-1.3819	-1.02168	-1.06564	-1.13701
-0.779155	-0.52729	-0.564983	-0.711529
-1.66269	-1.31844	-1.49913	-0.668084
-1.59373	-1.3888	-1.44451	-1.3244
-0.268578	-0.329274	-0.1152	-1.40615
-0.080802	0.00773763	0.0378577	-0.137376
1.24163	1.06455	1.2019	0.0994779
0.609395	0.721236	0.718227	0.975872
-0.648143	-0.411042	-0.667708	0.991288
-1.19904	-1.22569	-1.194	-0.507526
-1.81959	-1.90526	-1.56773	-1.3815
-1.99439	-1.86467	-1.63044	-1.55862
-3.73545	-2.91737	-2.47912	-2.18823
-2.37554	-2.03806	-1.73083	-3.11096
-3.40111	-2.57107	-2.51176	-1.60318
-0.560593	-0.533651	-0.250677	-2.63237
0.558042	0.77037	0.824589	-0.2279
1.41199	1.3241	1.25417	0.772978
1.36796	1.33936	1.17211	1.88864
1.55039	1.05009	1.14927	0.889863
1.9777	1.29638	1.29428	1.93151
1.57729	0.953175	1.04662	0.978395
1.12165	0.820992	0.817879	1.10552
0.827335	0.61316	0.602724	0.718625
0.661559	0.499098	0.437996	0.846481
0.619241	0.515424	0.498445	0.571742
-0.657315	-0.400958	-0.426318	0.456158
-1.76056	-1.40083	-1.3049	-0.508606
-1.99021	-1.75827	-1.50733	-1.50139
-1.23778	-1.15595	-0.999261	-1.70123
-0.715974	-0.44526	-0.38225	-1.05947
-0.946131	-0.439037	-0.492853	-0.678754
-0.725781	-0.318956	-0.371484	-0.483799
-0.028728	0.0386077	0.100268	-0.24788
0.106072	0.101705	0.119846	0.172516
-0.037477	-0.000304249	0.0423676	-0.0796429
0.070819	0.0711515	0.163144	-0.189193
0.391132	0.299032	0.382454	0.193256
0.92236	0.699683	0.829452	0.38344
0.607114	0.570938	0.604604	0.691051
0.385012	0.398848	0.409896	0.573409
1.21053	0.904669	1.02797	0.432704
2.40614	1.64751	1.6552	1.11814
1.54797	1.34517	1.25555	2.11136
1.42178	1.18224	1.20093	1.1728
1.10654	0.886727	0.832574	1.30173
1.00382	0.683955	0.633121	1.10957
0.768881	0.576681	0.588127	0.598605
-0.429189	-0.260493	-0.354851	0.202906
-0.290634	-0.180343	-0.189127	-0.19199
-1.07772	-0.852603	-0.896393	-0.302791
-1.41077	-1.16022	-1.13442	-0.867127
-1.05325	-0.831072	-0.744383	-1.29321
-0.235114	-0.0947363	0.0364304	-0.891012
-0.287362	0.0603511	-0.000369556	0.162013
-0.958253	-0.58087	-0.702455	-0.327918
-1.13543	-0.900091	-0.986085	-0.61165
-1.57754	-1.44386	-1.47489	-0.837706
-1.65107	-1.55232	-1.50392	-1.43952
-2.1359	-1.83027	-1.77746	-1.72084
-2.17234	-1.81234	-1.76235	-1.82149
-1.38857	-1.15071	-1.14191	-1.64054
-0.742009	-0.534062	-0.534934	-1.03084
0.240344	0.365119	0.451987	-0.349624
0.618533	0.692961	0.747687	0.364547
0.200764	0.328124	0.24781	0.844161
0.054134	-0.0052203	-0.0172533	0.308808
-1.60158	-1.49713	-1.53937	-0.0781323
-1.62738	-1.70301	-1.45768	-1.51602
-1.10849	-1.17697	-0.944677	-1.70577
-0.989238	-0.793254	-0.749587	-0.981824
-0.84594	-0.445433	-0.47398	-0.666553
-0.826045	-0.47542	-0.49785	-0.643993
0.282734	0.324737	0.402522	-0.0493161
1.49626	1.14378	1.27332	0.408778
1.98495	1.53492	1.52765	1.27006
2.52603	1.82875	1.73594	1.75632
2.39123	1.71556	1.63161	2.23311
1.74176	1.25854	1.18805	2.1926
0.520123	0.277386	0.179724	1.24486
-0.840768	-0.939235	-0.820154	0.0739568
-0.998749	-1.09591	-0.851796	-0.93977
-1.16856	-1.0544	-0.886125	-1.10253
-1.0478	-0.725611	-0.654492	-1.02639
-0.819201	-0.380149	-0.34619	-0.778905
-0.100386	0.186178	0.260403	-0.35235
-0.049603	0.227888	0.189254	0.366109
-0.717564	-0.441242	-0.576673	0.0157679
0.259519	0.155786	0.344849	-0.618116
0.423359	0.326192	0.408391	0.202604
0.354482	0.338552	0.382803	0.364013
-0.210376	-0.0708253	-0.077588	0.0524708
0.453295	0.313859	0.452642	-0.157359
0.578079	0.487566	0.504005	0.728386
0.347484	0.31435	0.365984	0.290828
0.273498	0.331942	0.379457	0.260225
0.078644	0.116131	0.114751	0.292847
0.588631	0.4675	0.54574	0.305161
0.139695	0.179732	0.184202	0.322779
-0.056647	0.0423523	0.0467934	0.111796
-0.555307	-0.379699	-0.435689	-0.00997463
-0.955075	-0.82934	-0.848465	-0.457474
-1.51274	-1.29164	-1.28247	-0.777988
-0.262911	-0.326488	-0.0782842	-1.49955
-1.23162	-0.802192	-0.976791	-0.0676884
-0.590745	-0.391922	-0.311984	-1.00322
-0.522951	-0.27547	-0.282388	-0.391222
-0.428924	-0.312085	-0.340168	-0.213034
-0.060025	0.0204151	0.0572417	-0.125234
-1.23561	-0.996804	-1.10673	-0.431653
-0.38624	-0.375048	-0.299458	-0.711401
-1.6447	-1.39548	-1.46986	-0.506918
-1.67966	-1.51939	-1.45621	-1.35975
-0.38637	-0.393856	-0.173499	-1.50267
-0.276589	-0.123398	-0.0973197	-0.312602
-0.101147	0.192719	0.146569	0.242057
0.173237	0.253866	0.389965	-0.33819
-0.264522	-0.107114	-0.254677	0.698984
-0.348679	-0.377177	-0.399989	-0.0889317
-0.719462	-0.729564	-0.686865	-0.676136
-0.699794	-0.64876	-0.624577	-0.613377
-1.02187	-0.847547	-0.857191	-0.606328
-0.875855	-0.727978	-0.68195	-0.957367
0.66131	0.552202	0.778437	-0.550638
0.946177	0.920469	0.982558	0.747071
0.981732	0.993469	1.02368	1.04838
1.19044	1.02304	1.10831	0.872896
0.512096	0.429287	0.355987	1.25027
-0.133037	-0.224803	-0.285288	0.485225
-0.064506	-0.2668	-0.126899	-0.628175
-0.117511	-0.134099	-0.11162	-0.133199
-0.147279	-0.031477	-0.0164471	-0.0915447
-0.501743	-0.25199	-0.260497	-0.225515
-0.188999	-0.0415397	-0.00426592	-0.203235
-0.269084	-0.114642	-0.143157	0.101437
-4.25193	-3.09843	-2.72497	-0.235934
-2.37554	-2.3561	-1.81411	-3.82832
-2.37554	-2.14628	-1.87648	-2.12337
-6.21967	-3.96638	-3.44979	-1.78642
-2.47117	-2.26809	-1.82456	-5.77757
-1.95372	-1.51403	-1.5399	-2.14782
-1.45022	-0.813982	-1.5761	0.0184512
-1.37175	-0.857869	-1.22802	-1.92345
-1.15641	-0.926266	-1.10294	-1.08178
-0.607981	-0.534799	-1.06676	0.583676
-0.829304	-1.06216	-0.980492	-1.55736
-1.04452	-0.928501	-1.03432	-0.765131
-2.15795	-1.86111	-1.89004	-0.869666
-1.49608	-1.49739	-1.36729	-1.76395
-1.35777	-1.24574	-1.23565	-1.22432
-2.27768	-1.85307	-1.8719	-1.05833
-2.47758	-2.00335	-2.02915	-1.85247
-2.01575	-1.77262	-1.71618	-2.01097
-1.48031	-1.26258	-1.40323	-1.19866
-1.53093	-1.21749	-1.40152	-1.36302
-1.60261	-1.22584	-1.41485	-1.29439
-1.08642	-0.88406	-1.01404	-0.989347
-0.613762	-0.562785	-0.622088	-0.7021
-0.079327	-0.0735501	-0.0199079	-0.506716
-0.826391	-0.575437	-0.759082	-0.0766197
-1.13246	-0.968576	-1.07098	-0.581122
-1.17883	-1.13891	-1.14445	-0.854957
-1.66171	-1.5558	-1.51129	-1.01377
-1.00092	-0.948042	-0.846897	-1.48024
-0.858399	-0.650421	-0.622858	-0.966956
0.894337	0.787941	0.99296	-0.378316
0.811338	0.89951	0.899028	1.01782
0.867335	0.837935	0.871841	0.893221
1.25408	1.0034	1.07531	1.00423
1.47165	1.00417	1.08822	1.03092
1.52062	1.11554	1.15488	1.35743
-1.22186	-0.951226	-1.0952	0.787966
-1.11824	-1.16707	-0.937685	-1.07425
-1.34599	-1.3716	-1.10828	-1.01804
-0.191473	-0.296864	-0.108462	-1.17957
-0.35819	0.0519823	0.0785437	-0.274744
0.581289	0.741169	0.914808	-0.360767
0.739505	0.930853	0.874041	1.40629
0.566135	0.515365	0.550781	0.710736
0.590431	0.487534	0.544881	0.610509
0.274797	0.132555	0.192141	0.150036
0.526318	0.375544	0.441956	0.307363
-0.559247	-0.433926	-0.533293	0.111765
-1.54418	-1.29824	-1.24122	-0.515278
-1.33804	-1.24502	-1.06328	-1.32098
-1.85647	-1.60803	-1.46263	-1.1176
-2.60494	-2.08561	-1.97884	-1.49937
-1.40734	-1.19863	-1.00013	-2.42854
-1.07081	-0.711212	-0.77934	-0.849027
-0.77698	-0.426976	-0.544577	-0.50869
-0.797914	-0.483416	-0.552754	-0.737305
-0.636539	-0.482591	-0.546887	-0.448925
-0.077025	-0.111336	-0.0962353	-0.172001
-0.141353	-0.179209	-0.115038	-0.352541
0.870337	0.670805	0.868685	-0.13044
0.809383	0.739911	0.794853	0.787227
1.04357	0.868121	0.935727	0.860517
0.639405	0.573582	0.569534	0.960958
1.59192	1.08339	1.19834	0.518958
1.08212	0.909866	0.863958	1.52261
0.22231	0.226917	0.177265	0.682506
-0.092391	-0.0599689	-0.0634588	0.168031
-0.042104	-0.142315	-0.100521	-0.14329
0.137442	0.131066	0.144097	0.145332
-0.710567	-0.442878	-0.49362	-0.23088
-0.546128	-0.319768	-0.292318	-0.515594
-0.212253	-0.0909296	-0.0640427	-0.24487
0.648644	0.559608	0.706557	-0.0390272
0.855229	0.853874	0.943686	0.554491
0.764578	0.791533	0.853738	0.692259
-0.021587	0.148142	0.0196908	0.927213
0.621796	0.352886	0.503086	-0.0614025
-0.604093	-0.519179	-0.65045	0.489101
-0.978646	-0.920096	-0.871057	-0.786082
-0.891465	-0.776381	-0.686693	-1.00797
-0.938481	-0.775635	-0.76305	-0.732016
-0.364413	-0.178367	-0.126916	-0.520899
-1.38265	-0.958112	-1.06052	-0.528924
-0.397058	-0.254599	-0.171944	-0.779888
0.98594	0.78286	0.998256	-0.203857
1.41905	1.19492	1.24647	0.970672
1.15741	1.12754	1.13616	1.29952
0.525976	0.517739	0.52852	0.833003
0.432372	0.251348	0.215533	0.861901
-0.035486	-0.257995	-0.231364	0.158673
-1.01733	-0.961951	-0.917999	-0.440266
-1.17782	-1.03195	-0.906641	-1.0807
-1.06964	-0.888432	-0.798594	-0.965284
-1.17392	-0.874199	-0.898854	-0.700924

## Sheet: SPI-9
Calculated SPI-9	CANFIS	MLPNN	MLR		Reference (1:1) line
0.722349	0.782226	0.796914	0.698691		Mini	Maxi
0.17931	0.357416	0.295537	0.715208		-7	7
1.08458	0.966078	1.06748	0.234307
0.973331	1.07655	1.10864	1.03109
1.07559	1.04332	1.06988	1.04704
1.09651	0.888037	0.831219	1.05017
0.852338	0.940258	1.08164	0.749913
0.907705	0.564161	0.383982	1.09763
0.534899	0.408423	0.459118	0.357035
0.592487	0.759292	0.851052	0.456779
1.01793	0.719662	0.626881	0.825614
-0.162042	-0.102159	-0.173764	0.575431
-0.433592	-0.434211	-0.520096	-0.118842
-0.631415	-0.643696	-0.697766	-0.464288
-0.852178	-0.761125	-0.785994	-0.631827
-0.798748	-0.78972	-0.866676	-0.71501
-0.999914	-0.823053	-0.837339	-0.795583
-0.867345	-0.873483	-0.882317	-0.777929
-0.928139	-1.0747	-1.20609	-0.831931
-0.902731	-0.574297	-0.480192	-1.13402
-1.43606	-1.01594	-1.22376	-0.400317
-0.916008	-0.824819	-0.816967	-1.21398
-0.666081	-0.542738	-0.526842	-0.750379
-0.470457	-0.409736	-0.444065	-0.487791
0.350628	0.350458	0.50709	-0.422123
0.644775	0.647068	0.670538	0.457251
0.745945	0.753347	0.798393	0.582819
1.04278	1.0213	1.03718	0.748372
1.15106	1.26938	1.3458	0.97674
1.34893	1.21261	1.16373	1.37504
0.8431	0.824375	0.81109	1.13022
0.837705	0.783968	0.838498	0.766542
0.947001	0.654541	0.623624	0.805096
0.880847	0.666146	0.71605	0.599972
0.824961	0.735949	0.755621	0.714794
0.882205	0.730502	0.719213	0.74157
1.31579	1.04736	1.11358	0.693676
0.870239	0.785564	0.697703	1.14931
0.90272	0.971568	1.03342	0.660711																											0	Duration
0.982099	0.985763	0.948486	1.01062																											0	Severity
1.00763	0.907971	0.89734	0.901077																											#DIV/0!	Intensity
1.23781	1.11005	1.15081	0.86596
1.02582	1.0299	1.00279	1.15336
0.965391	0.897217	0.881839	0.968898
0.773395	0.607197	0.521171	0.874662
0.010456	0.202139	0.15655	0.490292
0.786124	0.699938	0.761041	0.167036
-0.348319	-0.205302	-0.403956	0.706955
-1.74198	-1.48998	-1.52247	-0.361064
-2.06268	-1.90372	-1.815	-1.62405
-2.50222	-2.09842	-1.9472	-2.0343
-2.19272	-1.97025	-1.86351	-2.26502
-2.26824	-1.92567	-1.9092	-2.0488
-2.05724	-1.69115	-1.53005	-2.07499
-2.18888	-2.04802	-2.11022	-1.585
-2.73031	-2.07996	-2.08937	-2.45175
-1.64254	-1.09422	-1.04124	-2.18834
-0.892327	-0.561728	-0.653643	-0.95568
-0.235531	-0.0203794	0.0564121	-0.641451
0.117315	0.164473	0.116021	0.0716372
0.193766	0.270233	0.31453	0.0839337
0.388653	0.391623	0.377573	0.30832
0.222894	0.408804	0.364873	0.348824
0.21805	0.570432	0.63024	0.34441
0.267223	0.142712	0.0100558	0.624962
0.042992	-0.242332	-0.208524	-0.0051835
0.235539	-0.063987	-0.00812619	-0.130965
0.01257	-0.126055	-0.133955	0.0279497
-0.008558	-0.05922	-0.038319	-0.0971877
-0.212512	-0.233899	-0.313444	-0.0171157
-0.45939	-0.368872	-0.401883	-0.278259
0.023349	0.00103904	0.0391645	-0.354226
-0.007745	0.0188553	-0.0248797	0.030416
0.005002	0.100056	0.122746	-0.0316118
-0.198473	-0.162668	-0.278195	0.110454
-0.430547	-0.324479	-0.348777	-0.266223
-0.221363	-0.180252	-0.209307	-0.308412
-0.203991	-0.0702368	-0.0870796	-0.19914
-0.28985	-0.103841	-0.102181	-0.0929772
0.153199	0.0163882	-0.00739558	-0.107289
0.070654	0.0492613	0.0800211	-0.0268763
0.242809	0.247957	0.251652	0.0858329
0.578868	0.629334	0.696981	0.214082
0.637439	0.766089	0.800074	0.621453
1.03621	0.94073	0.962737	0.721137
0.424756	0.538379	0.473827	0.903942
0.524316	0.574637	0.628533	0.414904
0.556629	0.462029	0.411268	0.574547
0.100382	0.179748	0.164682	0.361105
0.333648	0.291086	0.309108	0.161196
0.24336	0.154454	0.113902	0.282405
0.071346	0.0131771	0.0174936	0.107298
0.265847	0.0886592	0.0352062	0.0506996
-0.084306	0.127636	0.157416	0.0336698
0.315563	0.318631	0.286157	0.156331
-0.347492	-0.252043	-0.40343	0.242376
-1.43022	-1.07181	-1.16507	-0.364048
-0.892494	-0.943621	-0.970485	-1.12287
-1.59031	-1.39643	-1.44447	-0.916005
-1.53341	-1.39129	-1.35695	-1.4355
-1.47682	-1.41174	-1.45717	-1.32913
-1.38456	-1.26479	-1.1775	-1.4476
-1.37016	-1.40031	-1.49871	-1.12663
-1.26513	-1.05876	-1.09531	-1.4874
-1.11146	-0.624877	-0.562208	-0.964178
-0.401651	-0.434236	-0.560813	-0.536598
-0.950843	-0.639209	-0.628114	-0.57532
-0.65559	-0.50842	-0.560798	-0.539493
-0.962295	-0.845103	-0.903625	-0.549793
-1.44332	-1.27576	-1.35022	-0.833411
-1.78033	-1.56103	-1.5849	-1.29628
-1.68281	-1.53382	-1.52817	-1.56543
-1.54825	-1.49597	-1.40205	-1.50245
-1.49703	-1.5894	-1.64283	-1.39105
-1.50746	-1.34093	-1.23163	-1.65078
-1.62837	-1.49344	-1.58599	-1.128
-1.64205	-1.46647	-1.48215	-1.61458
-1.61615	-1.28892	-1.34411	-1.39772
-1.15847	-0.931199	-0.928012	-1.26753
0.317106	0.215759	0.36048	-0.853657
0.492721	0.496088	0.531491	0.341853
-0.474868	-0.274238	-0.400663	0.476162
0.255288	0.229513	0.328544	-0.394251
0.19325	0.340452	0.353816	0.297697
0.314938	0.433583	0.45011	0.298879
0.292875	0.447639	0.452342	0.396706
0.20322	0.17326	0.198921	0.414561
0.043257	-0.477083	-0.592226	0.183446
-0.644977	-0.794485	-0.837192	-0.514857
-1.10062	-0.696753	-0.633883	-0.713183
-0.198433	-0.371831	-0.447943	-0.567172
-1.98769	-1.65566	-1.66234	-0.448758
-0.695694	-0.892416	-0.75218	-1.79279
-0.14346	-0.222381	-0.154055	-0.687486
-0.406405	-0.331863	-0.405686	-0.135688
-0.35887	-0.285099	-0.343705	-0.36982
-0.182821	0.130596	0.168138	-0.316174
-0.192034	0.0807748	0.102696	0.103919
-0.154003	-0.277996	-0.544498	0.0710249
-0.151239	0.396074	0.72334	-0.547685
0.14698	0.0546519	-0.188163	0.725388
-0.278196	-0.550971	-0.565913	-0.271005
-1.26358	-1.04156	-1.1001	-0.458441
-0.90128	-0.870129	-0.862696	-1.02838
-0.590897	-0.653369	-0.648194	-0.806984
0.507558	0.35866	0.542016	-0.587669
0.990181	0.915273	0.990477	0.499805
0.820814	0.835641	0.834572	0.92641
0.873295	0.740602	0.690232	0.778704
0.729488	0.855614	0.864516	0.645247
0.890264	1.22521	1.30176	0.795067
1.11792	1.15393	1.09568	1.29433
1.1812	1.03582	1.09999	1.00526
1.48238	0.991918	0.970482	1.10818
0.574433	0.371088	0.284134	0.989076
-0.154203	-0.0729406	-0.133973	0.319635
-1.0357	-0.882034	-1.04385	-0.0902605
-0.911758	-0.875916	-0.837261	-0.99275
-1.14421	-1.11576	-1.12994	-0.776315
-1.26663	-1.30842	-1.25339	-1.10764
-1.42904	-1.44992	-1.3507	-1.2687
-1.4007	-1.50566	-1.52827	-1.37725
-1.55214	-1.27797	-1.268	-1.53861
-1.57857	-1.13142	-1.27896	-1.17931
-1.87627	-1.32276	-1.37688	-1.22896
-0.635499	-0.658198	-0.633131	-1.34931
-0.687423	-0.556131	-0.559435	-0.607919
0.918677	0.797676	0.963545	-0.506279
0.28299	0.529891	0.469788	0.939623
-1.16348	-0.830027	-1.05195	0.383892
-1.73475	-1.454	-1.51687	-1.03444
-1.65535	-1.42903	-1.5123	-1.47504
-1.42329	-1.21978	-1.09102	-1.43136
-1.37158	-1.50934	-1.57118	-1.01414
-2.13344	-1.9273	-1.58843	-1.64865
-2.29424	-2.31535	-2.24679	-1.81731
-3.26424	-2.47926	-2.38898	-2.82822
-2.93323	-2.0555	-2.03587	-2.89567
-0.353396	-0.229727	-0.0516349	-2.15006
0.848152	0.800115	0.890451	-0.0237886
1.17074	1.02633	1.03678	0.838612
1.63215	1.40041	1.34858	1.03725
1.53028	1.5783	1.45848	1.47761
1.45733	1.52811	1.28581	1.74477
1.48418	1.70798	1.63717	1.45644
1.24179	1.37202	1.2616	1.97405
1.03595	0.288937	0.0804602	1.377
0.574422	-0.116278	-0.00170522	0.129086
0.309614	0.0296378	0.1089	0.107584
-0.012109	-0.220416	-0.2867	0.173031
-0.935727	-0.881319	-0.913082	-0.232747
-1.14603	-1.10731	-1.09904	-0.868285
-0.999352	-1.05756	-1.04194	-1.07092
-1.0101	-0.975235	-0.966279	-0.995424
-0.395359	-0.416786	-0.390498	-0.900233
-0.401751	-0.220036	-0.255668	-0.353788
-0.213302	-0.0940518	-0.13945	-0.240365
0.010849	0.149588	0.119084	-0.147801
0.156995	0.544497	0.616353	0.0701468
0.14209	0.440368	0.384821	0.525346
0.228802	0.306108	0.291428	0.280941
0.370065	0.406222	0.488961	0.225047
1.13987	0.854799	0.913691	0.444703
2.15949	1.65216	1.74213	0.859321
1.576	1.45999	1.3738	2.04672
1.57191	1.35113	1.34394	1.42847
1.2441	1.1506	1.12018	1.39357
1.00347	0.998914	0.99362	1.10652
0.935302	0.931446	0.931115	0.95988
0.84113	0.835942	0.837674	0.882027
0.784116	0.484549	0.427202	0.812505
0.444549	-0.0514077	-0.133929	0.473646
-0.763704	-0.626449	-0.599609	-0.0753915
-0.477584	-0.491791	-0.549666	-0.537541
-0.565743	-0.483826	-0.504049	-0.509993
-0.632381	-0.511933	-0.573258	-0.447653
-1.30377	-1.1288	-1.23147	-0.520582
-1.54066	-1.41816	-1.41451	-1.20494
-1.95158	-1.75209	-1.75136	-1.42377
-1.78016	-1.56884	-1.63735	-1.85075
-1.71498	-1.19866	-1.15126	-1.59916
-1.70056	-1.46807	-1.58606	-1.07076
-1.55798	-1.49165	-1.44909	-1.65703
-1.63699	-1.4704	-1.54656	-1.39658
-1.59358	-1.27571	-1.27925	-1.50959
-1.08017	-0.874459	-0.925428	-1.18841
-1.0846	-0.803918	-0.82108	-0.864737
-0.367155	-0.363129	-0.342667	-0.74892
-1.46982	-1.21113	-1.34558	-0.318626
-1.1971	-1.13654	-1.12415	-1.30009
-0.760114	-0.778689	-0.773335	-1.02616
-0.805459	-0.67975	-0.70616	-0.684984
-1.0403	-0.899396	-0.926085	-0.62192
-1.07657	-1.11113	-1.17708	-0.859518
-0.939558	-0.994704	-0.875324	-1.11832
0.044616	-0.274724	-0.293397	-0.788479
0.42726	0.685792	0.931687	-0.269841
1.43118	1.30986	1.30207	0.905453
1.63891	1.33013	1.32063	1.3058
1.43047	1.32126	1.31042	1.37996
0.519431	0.794461	0.709338	1.362
0.205001	0.421503	0.374139	0.628148
0.31084	0.354718	0.411637	0.300001
0.039569	-0.162596	-0.269008	0.379974
-0.754237	-0.871897	-0.75497	-0.253105
-0.929481	-1.28308	-1.21546	-0.754903
-0.92781	-1.21773	-1.08153	-1.26238
-0.987904	-0.996086	-1.02641	-1.02019
-1.12985	-0.763648	-0.805225	-0.945326
-0.298875	-0.154728	-0.134035	-0.727617
0.116804	0.0644991	0.0473317	-0.156466
0.247055	0.321547	0.331287	0.0267839
0.050901	0.436844	0.454641	0.277277
0.425674	0.610657	0.610392	0.370686
0.267963	0.387019	0.359782	0.502955
0.205386	0.342108	0.341915	0.29247
0.365452	0.493727	0.579893	0.28028
0.456404	0.269644	0.206264	0.522658
0.380056	0.15741	0.190456	0.172154
0.25975	0.213456	0.209126	0.214906
0.047366	0.158856	0.164597	0.193973
0.219128	0.126178	0.0673728	0.154471
-0.465055	-0.336251	-0.416626	0.0513444
-1.44789	-1.18445	-1.29817	-0.362318
-0.167641	-0.381573	-0.229503	-1.28856
-1.1576	-1.03211	-1.1575	-0.20705
-0.598643	-0.662252	-0.605843	-1.11248
-0.831069	-0.710405	-0.7937	-0.53501
-0.782874	-0.691131	-0.698478	-0.731235
-0.747651	-0.78148	-0.887876	-0.644841
-0.79329	-0.500589	-0.552645	-0.817227
-0.866847	-0.376991	-0.290732	-0.488793
-0.442944	-0.683809	-0.932758	-0.295416
-1.56976	-1.19293	-1.10054	-0.92408
0.060485	-0.141502	-0.0998058	-0.987177
-0.630702	-0.471956	-0.506415	-0.13178
-0.499606	-0.431488	-0.457733	-0.446097
-0.347148	-0.32646	-0.320697	-0.435098
-0.66659	-0.524417	-0.59426	-0.293738
-0.593865	-0.548025	-0.514896	-0.556452
-0.406459	-0.442173	-0.587444	-0.463195
-0.453922	-0.0837397	0.166283	-0.543119
-0.602936	-0.859793	-1.18171	0.175794
-0.622445	-0.603376	-0.39463	-1.19694
-0.172068	-0.120621	-0.145525	-0.266793
-0.197692	-0.207487	-0.249141	-0.171872
-0.265325	-0.105594	-0.0761123	-0.231767
0.730646	0.650724	0.768529	-0.0757349
0.149002	0.221589	0.12326	0.694965
-0.071334	0.0054548	-0.0182043	0.0892591
0.392967	0.451912	0.539433	-0.024663
0.403548	0.492783	0.516165	0.467044
0.129972	0.0827571	-0.0151117	0.450167
-0.285539	-0.197406	-0.236274	-0.0214949
-0.40494	-0.326276	-0.291247	-0.210043
-0.6127	-0.88258	-1.05528	-0.26653
-1.13244	-0.971061	-0.93107	-0.992585
-0.900922	-0.724056	-0.733328	-0.819225
-1.18528	-1.20799	-1.28793	-0.696631
-6.09285	-2.99286	-2.78192	-1.27469
-2.98783	-2.55022	-2.27428	-5.65618
-2.62391	-2.12393	-2.02978	-2.67956
-2.1783	-1.89961	-1.85684	-2.25943
-1.99096	-1.72747	-1.74561	-1.96476
-1.6918	-1.41297	-1.36026	-1.7569
-1.51675	-1.56901	-1.53762	-1.34434
-1.57075	-1.29905	-1.69241	-1.58634
-1.58444	0.344298	0.511689	-1.56328
-1.12934	-1.18443	-1.6874	0.845094
-1.19561	-1.57444	-1.46813	-2.03605
-0.954409	-1.04768	-1.07903	-1.08957
-2.39518	-1.94906	-1.97845	-0.930218
-2.77807	-2.27787	-2.21082	-2.16651
-2.61244	-2.22834	-2.15277	-2.58789
-2.07504	-1.86415	-1.81057	-2.40729
-1.82186	-1.63979	-1.58196	-1.81119
-1.52559	-1.53677	-1.54419	-1.56984
-1.49172	-1.45807	-1.38844	-1.53147
-1.71289	-1.59526	-1.75039	-1.32354
-1.63861	-1.09691	-1.07907	-1.74195
-1.29872	-0.832618	-0.960466	-0.896142
-0.871332	-0.779872	-0.815085	-0.912233
-0.552813	-0.672398	-0.702921	-0.707948
-1.72986	-1.52404	-1.59134	-0.593771
-1.28617	-1.35578	-1.32734	-1.58922
-0.992344	-0.993939	-0.991342	-1.23179
0.662424	0.571134	0.788937	-0.872377
0.63778	0.747246	0.747986	0.788113
0.596604	0.576884	0.583123	0.674994
0.747756	0.552313	0.590109	0.517139
0.744504	0.631141	0.600102	0.568123
0.575866	0.974123	1.11349	0.529026
0.859837	0.970302	0.880905	1.10217
1.09304	0.929792	1.04355	0.761855
1.24646	0.648353	0.529844	1.07483
-0.309598	-0.318249	-0.361974	0.524835
-0.408872	-0.365978	-0.399857	-0.280612
0.254581	0.108566	0.17423	-0.356034
0.341075	0.315414	0.327119	0.16589
0.253138	0.343921	0.345023	0.304228
0.419221	0.334624	0.309382	0.323008
0.464209	0.258765	0.257703	0.277066
0.417581	0.294935	0.228855	0.282487
0.275676	0.804487	0.944908	0.184396
-0.049682	0.352925	0.160474	0.87429
0.15812	-0.037256	-0.0945317	0.0742001
-1.00071	-0.919746	-1.01675	-0.0885571
-2.91768	-2.18325	-2.11172	-0.951973
-1.59508	-1.68587	-1.50672	-2.6371
-1.46214	-1.44073	-1.39385	-1.53049
-1.12762	-1.13904	-1.11428	-1.37586
-1.11017	-1.01237	-1.06058	-1.04012
-0.88477	-0.795563	-0.762757	-0.992725
-0.779914	-0.854381	-0.971696	-0.713294
-0.722756	-0.290073	-0.340857	-0.923451
-0.050431	0.758787	0.930126	-0.28952
0.306072	0.265847	0.00264586	0.892195
0.215149	0.0678766	0.180509	-0.11869
0.306354	0.257439	0.262513	0.243345
1.28971	1.08124	1.23493	0.222012
1.10257	1.05912	1.03665	1.2583
0.805824	0.842266	0.84165	0.994959
0.31167	0.437453	0.413983	0.775366
0.237128	0.0742441	0.0116358	0.369041
-0.217068	-0.340171	-0.39486	0.0114825
-0.13204	-0.102086	-0.0572061	-0.3232
0.02744	0.0165753	0.0640024	-0.043174
0.324339	-0.0850964	-0.156536	0.0641466
-0.356551	-0.39653	-0.402007	-0.122987
-0.28452	-0.176838	-0.221534	-0.319631
-0.17724	0.0235275	0.0193454	-0.207516
-0.116708	0.0109713	-0.0800196	0.00687883
0.700722	0.757338	0.916742	-0.102775
-0.303481	-0.037244	-0.263876	0.853024
-0.613891	-0.617106	-0.669412	-0.275188
-0.673683	-0.759549	-0.857107	-0.608181
-0.864051	-0.613758	-0.580077	-0.776072
-0.712384	-0.592915	-0.67607	-0.505604
-0.734977	-0.695227	-0.725489	-0.640966
-0.793132	-0.807121	-0.757622	-0.674047
-0.06645	-0.458921	-0.514687	-0.705012
-0.691192	-0.368992	-0.329163	-0.460917
0.164841	0.34768	0.382565	-0.264258
0.668922	0.708425	0.757806	0.295605
0.570045	0.705396	0.731872	0.668377
0.051747	0.183331	0.0777301	0.652891
-0.662261	-0.47407	-0.588582	0.0343988
-0.696429	-0.621836	-0.583182	-0.548209
-0.635733	-0.786103	-0.924373	-0.533731
-1.10749	-0.862426	-0.739718	-0.855694

## Sheet: SPI-12
Calculated SPI-12	CANFIS	MLPNN	MLR		Reference (1:1) line
0.959273	1.05861	1.01596	1.02138		Mini	Maxi
0.775047	0.927236	0.929079	0.940332		-5	5
1.00931	1.03732	1.09032	0.755092
0.947413	0.939524	0.997793	1.01904
0.813303	0.731931	0.763902	0.961987
0.588313	0.475006	0.358883	0.815922
0.500982	0.498309	0.6697	0.567116
0.33858	0.224437	0.20948	0.455854
0.487117	0.157324	0.170942	0.346212
-0.816931	-0.636302	-0.820652	0.431738
-0.974741	-1.02087	-0.977134	-0.851129
-0.975935	-1.03962	-0.95868	-1.01879
-0.979199	-1.04893	-1.0086	-0.946712
-0.926076	-1.01569	-0.978759	-0.934219
-1.2483	-1.18191	-1.1827	-0.889463
-1.27755	-1.21602	-1.17156	-1.22196
-0.787701	-0.840724	-0.707867	-1.2487
-0.584672	-0.571291	-0.501775	-0.737243
-0.990203	-0.825663	-0.886024	-0.525872
-0.42421	-0.272183	-0.0758171	-0.940806
0.116901	0.379719	0.577108	-0.404259
0.513456	0.602263	0.671005	0.213367
0.891254	0.925411	0.984348	0.58833
0.891974	0.993843	0.938486	0.936143
0.999007	1.11635	1.10513	0.910628
0.91443	1.04428	1.0694	0.999229
1.03315	0.966129	0.990959	0.936633
1.1125	1.02267	0.977006	1.05629
0.873664	0.971656	1.00505	1.1198
0.94943	0.896583	0.994005	0.864385
1.18302	0.913456	0.98323	0.952721
1.50023	1.21595	1.28243	1.16578
1.08678	1.01634	0.913164	1.45002
1.15655	1.03265	1.08185	1.01103
0.865507	0.879373	0.842841	1.04157
0.925692	0.879325	0.953889	0.777369
1.03302	0.961907	1.04461	0.830617
1.06428	0.995114	1.02348	0.961682
1.0517	1.05062	1.10312	0.978032																											0	Duration
1.00012	0.99641	1.06333	0.955852																											0	Severity
0.873431	0.803523	0.837176	0.908585																											#DIV/0!	Intensity
1.02971	0.879974	0.892097	0.782515
0.487685	0.592833	0.527581	0.930657
-1.1155	-0.810754	-0.988836	0.388901
-1.3252	-1.36015	-1.29848	-1.18253
-1.92105	-1.78109	-1.78399	-1.36479
-1.88491	-1.87451	-1.85718	-1.85446
-1.98138	-1.91691	-1.90883	-1.80807
-2.27674	-2.05361	-2.0592	-1.88347
-2.30953	-2.07655	-2.05415	-2.20042
-2.37761	-2.10445	-2.09706	-2.23031
-1.79648	-1.78181	-1.66567	-2.28547
-1.8658	-1.60283	-1.51915	-1.6954
-2.15656	-1.5602	-1.49838	-1.76448
-1.56	-1.23661	-1.03771	-2.05851
-0.562036	-0.497577	-0.258522	-1.3891
0.034275	0.221662	0.333572	-0.378769
0.170204	0.363187	0.355901	0.21549
0.056995	0.328344	0.313229	0.293667
0.056859	0.279921	0.286931	0.150403
0.119065	0.23525	0.288149	0.162961
0.371122	0.339986	0.382766	0.245133
0.289201	0.331694	0.302033	0.507004
-0.047934	0.14957	0.161261	0.395212
-0.071628	-0.129186	-0.0704931	0.044812
-0.088876	-0.406283	-0.440144	0.0348905
0.107123	-0.228203	-0.225568	0.00684868
-0.089339	-0.177056	-0.225109	0.158066
-0.27889	-0.249151	-0.254698	-0.0641252
-0.27521	-0.26736	-0.220809	-0.273345
-0.229467	-0.267064	-0.215661	-0.25524
-0.173265	-0.23952	-0.220116	-0.200242
-0.290772	-0.286001	-0.304441	-0.143523
-0.612871	-0.476861	-0.490294	-0.275882
0.057427	0.00665404	0.214191	-0.595584
0.183803	0.20716	0.271005	0.0877772
0.252022	0.277842	0.277734	0.232186
0.351963	0.393868	0.421463	0.266036
0.089816	0.266679	0.246638	0.347308
0.488484	0.500189	0.619206	0.0893753
0.171492	0.266114	0.224286	0.495624
0.377834	0.365652	0.4307	0.198871
0.36992	0.438931	0.447989	0.381391
0.359032	0.462668	0.575666	0.387358
0.689277	0.59095	0.688542	0.365278
0.739649	0.615307	0.621436	0.712053
0.273432	0.362446	0.275686	0.725562
0.27467	0.257728	0.271184	0.24519
0.247363	0.26837	0.350008	0.239209
-0.006023	0.0331594	-0.0161771	0.23312
-0.188674	-0.201315	-0.185282	-0.000212045
-1.32843	-1.13756	-1.25355	-0.197664
-0.712032	-0.947779	-0.800651	-1.30063
-1.16223	-1.13381	-1.17453	-0.693331
-1.1778	-1.2615	-1.25917	-1.07694
-1.17786	-1.2634	-1.24462	-1.1269
-1.38291	-1.27356	-1.26629	-1.11974
-1.30746	-1.2257	-1.16996	-1.33966
-1.27599	-1.26207	-1.2401	-1.23325
-1.51974	-1.37094	-1.38464	-1.19612
-1.57459	-1.38598	-1.33531	-1.43451
-1.52447	-1.2686	-1.22756	-1.47847
-1.33039	-1.20211	-1.14416	-1.40944
-0.910243	-0.965084	-0.91498	-1.1587
-1.69042	-1.35748	-1.47301	-0.77537
-1.58705	-1.50371	-1.53333	-1.53735
-1.44639	-1.37259	-1.38572	-1.45798
-1.38647	-1.29161	-1.31799	-1.2764
-1.66987	-1.51245	-1.60366	-1.20943
-1.72524	-1.56986	-1.63301	-1.49373
-1.82838	-1.62444	-1.69941	-1.56421
-1.76605	-1.64874	-1.73448	-1.6386
-1.788	-1.70303	-1.82343	-1.57171
-1.76282	-1.70276	-1.76338	-1.5869
-0.935727	-0.96402	-0.82034	-1.57733
-0.406593	-0.273706	-0.126622	-0.781116
-0.623329	-0.504233	-0.557292	-0.225129
0.174529	0.117456	0.263149	-0.486902
0.097193	0.305468	0.290765	0.265979
0.005038	0.242624	0.229579	0.199461
0.004772	0.132238	0.165424	0.0902475
-0.06394	0.042883	0.0624811	0.104209
-0.09299	-0.00748575	0.0159539	0.0431499
-0.10415	-0.0837013	-0.012504	0.0191707
-0.097538	-0.251555	-0.239084	0.00774307
-0.101116	-0.322447	-0.357534	0.0131144
-0.926695	-0.861303	-1.00517	-0.0319535
-0.719475	-0.910693	-0.8716	-0.874849
0.25282	-0.0708174	0.145319	-0.659647
-0.631697	-0.38874	-0.5425	0.307263
-0.613682	-0.604521	-0.573567	-0.573169
-0.614507	-0.63698	-0.591663	-0.603521
-0.610177	-0.578428	-0.554479	-0.567863
-0.465329	-0.473323	-0.421901	-0.558395
-0.280911	-0.313474	-0.242345	-0.400281
-0.136171	-0.0772681	-0.0766152	-0.226834
-0.133119	0.0851977	0.157474	-0.0909178
-0.276589	-0.13323	-0.0625316	-0.102363
-0.196074	-0.379534	-0.416387	-0.211025
-0.565014	-0.487482	-0.533771	-0.13761
-0.056969	0.0392709	0.234568	-0.537594
0.70792	0.621741	0.815062	0.00355744
0.697222	0.792153	0.795178	0.77727
0.756946	0.791926	0.812636	0.736066
0.76106	0.747861	0.756004	0.753449
0.894659	0.863674	0.872254	0.745698
0.980699	0.981706	0.984094	0.873374
0.828468	0.911117	0.921488	0.961975
0.8854	0.924151	0.936142	0.805543
0.885716	0.938232	1.03379	0.863366
1.00235	0.929782	1.05544	0.863784
0.460962	0.333238	0.186605	0.99357
-0.325662	-0.371098	-0.504172	0.435963
-1.24087	-1.16487	-1.23086	-0.385511
-1.063	-1.22261	-1.13593	-1.25897
-1.14329	-1.23548	-1.20676	-1.04419
-1.15384	-1.2409	-1.21233	-1.07191
-1.4716	-1.42444	-1.43317	-1.10584
-1.80598	-1.68527	-1.69204	-1.43048
-1.84238	-1.77625	-1.76402	-1.7662
-1.3879	-1.46645	-1.36315	-1.78303
-1.15021	-1.0671	-0.987732	-1.31279
-0.487086	-0.263979	-0.102288	-1.07619
-0.189235	0.184872	0.336722	-0.423717
-1.3953	-0.928537	-1.08023	-0.110024
-1.73153	-1.58646	-1.68043	-1.2936
-1.86069	-1.70715	-1.75159	-1.64234
-1.8628	-1.66379	-1.70433	-1.69517
-1.86145	-1.62465	-1.66799	-1.66828
-1.93296	-1.73283	-1.83806	-1.64255
-1.71409	-1.70005	-1.7988	-1.71619
-1.32704	-1.46189	-1.53966	-1.50655
-1.4857	-1.5235	-1.64751	-1.14665
-1.14079	-1.2649	-1.23959	-1.32196
-1.7691	-1.3599	-1.41632	-1.02975
-1.05544	-0.835241	-0.620144	-1.65527
0.696587	0.578453	0.95131	-0.908876
1.21887	1.29122	1.28236	0.876292
1.19624	1.34331	1.21727	1.35741
1.19727	1.287	1.23038	1.24422
1.19595	1.23873	1.17748	1.20587
1.3595	1.27878	1.1998	1.21906
1.23155	1.2277	1.20275	1.39364
0.92304	1.01522	0.900829	1.25832
0.600904	0.731417	0.770845	0.950404
0.406502	0.357468	0.505535	0.613912
0.235394	-0.270821	-0.34736	0.462383
-0.141433	-0.573875	-0.690463	0.278347
-1.02035	-1.03795	-1.13197	-0.167937
-0.622694	-0.814552	-0.6602	-1.05548
-0.442127	-0.564601	-0.462226	-0.646605
-0.442775	-0.508143	-0.486233	-0.423271
-0.318619	-0.373597	-0.330153	-0.446223
-0.321158	-0.239658	-0.21093	-0.344441
-0.022822	0.0773803	0.169282	-0.351679
0.161679	0.274131	0.337652	-0.0424956
0.159989	0.300748	0.295585	0.159592
0.345778	0.517711	0.52047	0.155539
1.32178	1.35202	1.568	0.339051
1.22036	1.35288	1.32666	1.31889
1.57867	1.40253	1.40113	1.25414
1.17973	1.23264	1.13969	1.53818
1.02966	1.06137	1.02741	1.14098
1.0709	1.03168	1.07914	0.974762
0.969089	0.92265	0.951431	1.04352
0.782012	0.735054	0.718721	0.949439
0.625211	0.602655	0.645266	0.752622
0.53645	0.458306	0.583692	0.584396
0.6514	0.386443	0.399739	0.503159
0.597649	0.405353	0.435573	0.615615
-0.601225	-0.466014	-0.669174	0.520582
-0.890345	-0.930669	-0.904971	-0.665555
-1.57007	-1.41707	-1.40552	-0.967112
-2.04479	-1.87391	-1.87482	-1.55515
-1.98084	-1.91142	-1.87074	-1.99838
-2.04952	-1.89156	-1.86455	-1.90002
-2.03688	-1.85593	-1.82927	-1.9534
-1.66737	-1.64274	-1.58133	-1.9399
-1.3125	-1.34983	-1.27916	-1.57353
-1.28279	-1.19123	-1.1524	-1.2211
-1.31577	-1.00407	-0.937108	-1.21247
-1.85119	-1.35439	-1.33104	-1.25915
-1.83551	-1.52476	-1.49969	-1.72882
-2.13384	-1.70669	-1.77013	-1.69187
-1.79548	-1.64271	-1.67242	-1.92
-0.948575	-1.0362	-0.928907	-1.56379
-0.749575	-0.680917	-0.652764	-0.716597
-0.750538	-0.725373	-0.759004	-0.545097
-0.759011	-0.817063	-0.859781	-0.593268
-0.755436	-0.749775	-0.763505	-0.634064
-0.149857	-0.144886	-0.0280916	-0.640177
0.131572	0.314239	0.407614	-0.0302261
0.182117	0.425517	0.441002	0.25303
0.226082	0.384416	0.436976	0.294664
0.238039	0.295856	0.362896	0.317575
0.461317	0.274541	0.295341	0.338111
0.328208	0.230868	0.18084	0.548213
0.217832	0.260678	0.25949	0.380009
0.055727	0.128042	0.134776	0.250213
0.082705	0.0799663	0.166996	0.0954601
0.254043	0.115101	0.179827	0.12611
0.194737	0.0562768	0.0380651	0.306194
-0.717793	-0.623232	-0.768241	0.215303
-1.20887	-1.18191	-1.22404	-0.709934
-1.04898	-1.16632	-1.10939	-1.19719
-0.842323	-0.963832	-0.91142	-0.991477
-0.601225	-0.679772	-0.616362	-0.758214
-0.284323	-0.288821	-0.190181	-0.539341
0.262847	0.269603	0.417392	-0.24398
0.21667	0.331549	0.322673	0.280668
0.358053	0.367921	0.376349	0.227703
0.343349	0.431298	0.348966	0.343274
0.17331	0.492053	0.469201	0.330646
0.246263	0.559509	0.682719	0.162779
0.350264	0.442061	0.534582	0.285321
0.412883	0.385712	0.430395	0.418358
0.113644	0.116313	0.0856534	0.468747
-0.071408	-0.162113	-0.161601	0.15464
-0.62284	-0.712249	-0.810801	-0.0462822
0.213332	-0.0715198	0.153078	-0.588955
-0.943338	-0.758494	-0.926079	0.221878
-0.633298	-0.756818	-0.671864	-0.886318
-0.734119	-0.735944	-0.699336	-0.636428
-0.748333	-0.749772	-0.723442	-0.675749
-0.747952	-0.800924	-0.785609	-0.706797
-1.0831	-1.06496	-1.09868	-0.691497
-1.19596	-1.12469	-1.10902	-1.04137
-1.09589	-1.01164	-0.945246	-1.14864
-1.01512	-0.923	-0.862487	-1.02127
-0.579951	-0.653795	-0.590924	-0.923732
-0.262582	-0.212486	-0.101402	-0.472169
-0.990618	-0.630619	-0.713509	-0.20783
-0.138951	-0.304151	-0.11486	-0.89667
-0.831921	-0.633456	-0.732084	-0.0863246
-0.845463	-0.787048	-0.779274	-0.723632
-0.846525	-0.770997	-0.729293	-0.775169
-0.822276	-0.723927	-0.679295	-0.734364
-0.8321	-0.790783	-0.785287	-0.704619
-0.336339	-0.461674	-0.334148	-0.69896
-0.00734	-0.116821	-0.0447313	-0.227647
-0.047033	-0.0667997	-0.134007	0.0960863
-0.330999	-0.175113	-0.161573	0.00733534
-0.017002	-0.032783	0.011771	-0.304473
-0.409084	-0.310789	-0.36921	0.0436324
-0.627751	-0.428353	-0.407211	-0.361407
0.164983	0.0387071	0.262694	-0.556941
0.168028	0.241228	0.262871	0.247028
0.168005	0.23015	0.275116	0.255848
0.147337	0.0809034	0.104045	0.213604
0.129878	0.0155391	-0.00614043	0.187423
-0.305576	-0.235379	-0.322441	0.144912
-0.842607	-0.718124	-0.759213	-0.289023
-0.91023	-0.933835	-0.905387	-0.815355
-1.12811	-1.08403	-1.09138	-0.843241
-2.07381	-1.73046	-1.86856	-1.0473
-1.62912	-1.77391	-1.77658	-1.9607
-1.75193	-1.78843	-1.86916	-1.50564
-2.30635	-1.99112	-2.06443	-1.62065
-2.27654	-2.06397	-2.09175	-2.1931
-2.22115	-2.00759	-2.01089	-2.15816
-2.17937	-1.88237	-1.8679	-2.0825
-2.15507	-1.80647	-1.80509	-2.0343
-2.09132	-1.80567	-1.82024	-1.99332
-2.0015	-1.74022	-1.73562	-1.91048
-1.81479	-1.50994	-1.51652	-1.81931
-1.56498	-1.39249	-1.38139	-1.62779
-1.56384	-1.45249	-1.52008	-1.33798
-2.20018	-1.73789	-1.88097	-1.36662
-2.27581	-1.91937	-2.02469	-2.00198
-2.13285	-1.9314	-2.05075	-2.04946
-1.9946	-1.81881	-1.93552	-1.8728
-1.99188	-1.79413	-1.92192	-1.73164
-2.02911	-1.82475	-1.95809	-1.73919
-1.97325	-1.80438	-1.93237	-1.79456
-1.56375	-1.55828	-1.62446	-1.74512
-1.67114	-1.57322	-1.6937	-1.34162
-1.86669	-1.66969	-1.76117	-1.45486
-1.92925	-1.63488	-1.70209	-1.6802
-1.81524	-1.56436	-1.61227	-1.73716
-1.16477	-1.20527	-1.17221	-1.58396
-0.800822	-0.818137	-0.787631	-0.929353
0.490099	0.383253	0.625225	-0.584355
0.456082	0.668649	0.62074	0.645377
0.469163	0.63141	0.621544	0.589171
0.535012	0.577233	0.543918	0.535
0.575117	0.647552	0.615811	0.609438
0.32401	0.55522	0.513019	0.634736
0.375616	0.488938	0.552078	0.406172
0.444971	0.467122	0.55852	0.460703
0.422605	0.333821	0.3522	0.542951
1.00842	0.693722	0.908312	0.507271
0.896404	0.649274	0.558955	1.04889
1.32603	1.02722	1.0661	0.918748
0.243337	0.485231	0.265382	1.25035
0.209487	0.18124	0.222134	0.189806
0.154626	0.122795	0.140355	0.133138
0.094326	0.131769	0.189696	0.143154
0.11309	0.132105	0.207655	0.0815692
0.123195	0.0772115	0.134718	0.120962
0.167982	0.128129	0.218036	0.114065
0.154354	0.0481174	0.0389931	0.152686
0.032697	-0.0672368	-0.0578638	0.137381
-0.739149	-0.648212	-0.780897	-0.0100893
-0.462001	-0.439914	-0.29801	-0.763254
-1.24816	-0.929079	-0.960134	-0.502952
-1.30985	-1.30285	-1.29091	-1.18491
-1.22038	-1.25557	-1.21596	-1.25938
-1.1998	-1.20814	-1.19385	-1.1276
-1.09585	-1.1197	-1.09683	-1.11216
-1.00818	-1.04118	-1.01705	-1.01142
-0.284892	-0.399377	-0.244745	-0.936982
-0.344757	-0.203035	-0.246859	-0.227968
-0.39815	-0.155319	-0.106299	-0.289401
-0.399962	-0.220828	-0.211244	-0.372534
0.708215	0.689783	0.943729	-0.33103
0.548988	0.865971	0.847148	0.753774
0.622075	0.717278	0.729516	0.643835
0.215508	0.350735	0.289675	0.657482
0.27516	0.304711	0.344684	0.259134
0.294024	0.281533	0.352597	0.309775
0.23631	0.124256	0.113254	0.359783
0.296662	0.193243	0.213827	0.293532
-0.003114	0.0999523	0.0843705	0.318964
0.128211	0.0771988	0.228708	0.0185168
0.19146	-0.0301371	-0.045036	0.146501
0.330234	0.135176	0.154625	0.225593
-0.714036	-0.496404	-0.66543	0.303715
-0.033842	-0.14198	0.093195	-0.721642
-0.679837	-0.51863	-0.585968	-0.0655373
-0.620487	-0.669658	-0.635425	-0.625342
-0.561868	-0.613217	-0.556599	-0.605705
-0.60399	-0.606585	-0.592186	-0.51059
-0.401588	-0.389985	-0.310795	-0.567261
-0.52612	-0.47961	-0.468138	-0.364461
-0.731062	-0.737044	-0.762421	-0.480741
-0.404682	-0.462763	-0.414378	-0.695278
-0.307202	-0.146853	-0.0193518	-0.369081
-0.437456	-0.278433	-0.301534	-0.267637
-0.129752	-0.159755	-0.0646465	-0.360413
-0.685405	-0.439131	-0.49336	-0.096293
-0.31774	-0.384914	-0.291569	-0.610016
-0.456747	-0.42482	-0.418168	-0.262714
-0.544739	-0.532458	-0.538304	-0.371135
-0.540786	-0.534818	-0.513614	-0.476632
-0.772772	-0.675924	-0.674927	-0.471396

## Sheet: SPI-24
Calculated SPI-24	CANFIS	MLPNN	MLR		Reference (1:1) line
0.034825	0.125856	0.0994236	0.235103		Mini	Maxi
0.189861	0.182199	0.155885	0.109339		-5	5
0.267756	0.239893	0.232442	0.136864
0.0869314	0.180037	0.147807	0.225425
0.0284978	0.172336	0.135766	0.20059
-0.100399	0.0632372	0.0232861	0.137602
0.156316	0.135717	0.149095	0.00679497
0.398906	0.294133	0.328328	0.108649
0.0256853	0.16917	0.137019	0.330081
0.133054	0.143454	0.132241	0.133355
0.097956	0.103677	0.0966114	0.108572
0.0979785	0.0993193	0.106327	0.0865366
0.0648711	0.0725774	0.0645705	0.089931
-0.0742615	0.00163261	-0.0211182	0.0854912
-0.0781951	-0.0175162	-0.0299402	0.00732506
-0.140518	-0.100208	-0.111998	-0.0545035
0.0340777	-0.00860122	0.0115061	-0.0904568
-0.0109976	0.00195883	0.00527837	0.0131225
-0.307933	-0.175958	-0.220257	0.0100388
-0.089173	-0.136087	-0.132232	-0.199107
0.352092	0.135822	0.198489	-0.120307
-0.198077	-0.0379693	-0.0575137	0.183119
-0.0164909	-0.0402727	-0.0520788	-0.061769
-0.0161614	-0.0164519	-0.0194207	-0.0267847
1.30173	0.714596	0.853392	-0.0204727
0.0304922	0.366569	0.309266	0.797122
-0.0594055	0.126436	0.0452454	0.299693
-0.0111655	0.0715937	0.0197001	0.0856324
0.0790998	0.0244198	0.0388984	-0.0303804
0.25072	0.176466	0.21281	0.0472513
0.200798	0.211463	0.215097	0.195602
0.747533	0.628616	0.681543	0.328608
0.76376	0.669536	0.703279	0.517524
1.04849	0.881283	0.893702	0.664429
1.11387	1.00466	0.983283	0.870553
1.15044	1.04438	1.03311	1.00344
-0.580232	0.154062	-0.0713523	0.984985
1.27129	0.73209	0.813011	-0.0361875
1.35385	1.12611	1.11115	0.818181																											0	Duration
1.36473	1.27189	1.27544	1.1802																											0	Severity
1.11615	1.23581	1.14506	1.32453																											#DIV/0!	Intensity
1.25882	1.24911	1.19124	1.1714
1.06899	1.16194	1.09594	1.22322
0.371849	0.594107	0.496268	0.927767
-0.059456	0.314808	0.185839	0.637319
-0.30401	-0.0312147	-0.146622	0.201114
-0.524121	-0.299331	-0.395852	-0.0825589
-0.522426	-0.380502	-0.39746	-0.349077
-1.31831	-0.835402	-0.982344	-0.277406
-0.571823	-0.72891	-0.766178	-0.899383
-0.618568	-0.702846	-0.717441	-0.671131
-0.372124	-0.56157	-0.560497	-0.626867
-0.50751	-0.567552	-0.612635	-0.452544
-0.522317	-0.608311	-0.663781	-0.518689
-0.638411	-0.65807	-0.699404	-0.546011
-1.14347	-1.00731	-1.09235	-0.677744
-0.844846	-0.911154	-0.936636	-0.931845
-1.06613	-0.995603	-1.00926	-0.853834
-1.15624	-1.0574	-1.1011	-0.919951
-1.2043	-1.11004	-1.09527	-1.03488
-0.157224	-0.582075	-0.508974	-1.04525
-1.13914	-0.86696	-0.884791	-0.450143
-1.25527	-1.12882	-1.24082	-0.888576
-1.20048	-1.17223	-1.18937	-1.10503
-1.25002	-1.23922	-1.27856	-1.16011
-1.41041	-1.33151	-1.38577	-1.19525
-0.925586	-1.12545	-1.09916	-1.31099
-0.47051	-0.673485	-0.59754	-0.911612
-0.204945	-0.449331	-0.363878	-0.642223
-0.108598	-0.255335	-0.207905	-0.354174
-0.16227	-0.203586	-0.192616	-0.204333
-0.124941	-0.210206	-0.241346	-0.189553
0.2405	-0.0149246	0.053305	-0.256409
-0.184414	-0.0690026	-0.0862163	0.0731616
0.180681	0.104688	0.106105	-0.0635594
0.0400963	0.120543	0.105052	0.115773
0.0733996	0.140385	0.1313	0.0932037
0.129898	0.164817	0.1343	0.113204
0.0861163	0.131824	0.111931	0.135324
0.22285	0.218655	0.22215	0.138173
-0.112352	0.01362	-0.0197031	0.165038
0.0314836	0.0474466	0.0420563	0.0105308
0.051811	0.0542555	0.0563704	0.0258675
0.0800454	0.072567	0.0764988	0.0596876
-0.394471	-0.174347	-0.223281	0.0694337
0.082279	-0.0378364	-0.0257501	-0.199347
0.169849	0.102356	0.14119	-0.00693083
0.255286	0.182306	0.219398	0.101734
0.283636	0.260075	0.272397	0.211655
0.182987	0.225619	0.217909	0.250719
-0.106819	0.0399097	-0.00822025	0.204867
-0.513672	-0.324304	-0.396478	-0.0557434
-0.38132	-0.348404	-0.38024	-0.314234
-0.493887	-0.425131	-0.445393	-0.331402
-0.52123	-0.464665	-0.484142	-0.386904
-0.526945	-0.468478	-0.466042	-0.427842
-2.07243	-1.29669	-1.43899	-0.421269
-0.316116	-0.841239	-0.81816	-1.44764
-0.663785	-0.758038	-0.710748	-0.715794
-0.795973	-0.779636	-0.839459	-0.627413
-0.842213	-0.827788	-0.877155	-0.709889
-0.995824	-0.938712	-0.983438	-0.787274
-1.00961	-0.977468	-1.00074	-0.89317
-1.51607	-1.37455	-1.4579	-1.06349
-1.59608	-1.39559	-1.4638	-1.23249
-1.82585	-1.58726	-1.64667	-1.42056
-1.78697	-1.64988	-1.72317	-1.61963
-1.74119	-1.6145	-1.5789	-1.67743
-1.07557	-1.31707	-1.38527	-1.56102
-2.06622	-1.64433	-1.72538	-1.22511
-2.14282	-1.8506	-1.9654	-1.73723
-2.25398	-1.96655	-2.00894	-1.96609
-2.29149	-2.03762	-2.1206	-2.12516
-2.21797	-2.02236	-2.10423	-2.16529
-1.5333	-1.74012	-1.76243	-2.1357
-0.907655	-1.23036	-1.17157	-1.60238
-1.53309	-1.38745	-1.42102	-1.15275
-0.881113	-1.14542	-1.15359	-1.37276
-0.878842	-1.03197	-0.981885	-1.07653
-0.90862	-1.02189	-1.074	-0.962209
-0.439571	-0.746477	-0.657735	-0.989533
-1.16447	-0.917199	-0.903366	-0.585955
-1.26418	-1.05102	-1.0437	-0.880979
-1.22631	-1.16573	-1.10438	-1.13079
-1.22594	-1.13218	-1.09113	-1.09933
-1.20259	-1.13813	-1.14314	-1.08855
-1.27168	-1.20113	-1.23493	-1.09907
-0.786328	-0.928536	-0.857692	-1.1338
-0.270343	-0.592132	-0.530851	-0.86976
-0.325617	-0.45646	-0.409599	-0.486448
-0.378841	-0.424057	-0.419154	-0.382779
-0.441621	-0.474334	-0.495442	-0.392895
0.0998787	-0.18713	-0.1066	-0.479572
-0.39762	-0.305196	-0.304538	-0.126585
-0.306634	-0.288292	-0.299041	-0.274496
-0.213595	-0.196913	-0.182349	-0.248651
-0.203464	-0.177893	-0.159602	-0.200784
-0.2973	-0.218555	-0.213463	-0.177215
-0.769646	-0.523073	-0.573617	-0.224214
-0.892567	-0.707586	-0.765689	-0.505263
0.0835287	-0.316522	-0.225007	-0.763541
0.0476261	-0.0766814	0.00986172	-0.18853
0.0486283	0.0303377	0.0641893	0.00275063
0.0916138	0.0728273	0.0641169	0.0580863
-0.212689	-0.0997725	-0.121235	0.0393561
0.28351	0.0649055	0.0963433	-0.162068
0.458562	0.254929	0.297036	0.072374
0.435197	0.425973	0.446378	0.363162
0.477861	0.477603	0.471522	0.405773
0.386585	0.458002	0.431463	0.433771
0.522086	0.53174	0.500749	0.410148
-0.0893818	0.169518	0.0711784	0.470546
-0.29618	-0.088851	-0.164579	0.108115
-0.295851	-0.193099	-0.233962	-0.127799
-0.211697	-0.193096	-0.192773	-0.204672
-0.210843	-0.164462	-0.149369	-0.165036
-2.03516	-1.1564	-1.32904	-0.131987
-0.285314	-0.725612	-0.714327	-1.28549
-0.396576	-0.561744	-0.492732	-0.643077
-0.534384	-0.560864	-0.580467	-0.448349
-0.246846	-0.390713	-0.385245	-0.473646
-0.11608	-0.247384	-0.221273	-0.31294
0.349964	0.0936978	0.188449	-0.192385
0.141274	-0.0216776	-0.00792061	-0.00452905
-1.14512	-0.57155	-0.712435	0.149658
-1.96893	-1.35289	-1.46693	-0.690967
-1.9687	-1.67107	-1.71253	-1.51398
-2.0187	-1.73467	-1.68439	-1.7576
-0.245392	-0.916588	-0.875394	-1.69871
-2.31282	-1.50051	-1.57905	-0.6374
-2.43291	-1.8538	-2.0029	-1.57804
-2.16959	-1.97531	-1.9843	-2.11967
-1.96652	-1.96755	-2.07418	-2.1764
-1.56193	-1.76696	-1.89453	-1.99718
-1.4848	-1.63596	-1.7332	-1.71697
-0.846796	-1.09598	-1.02274	-1.41054
-0.393703	-0.800954	-0.687484	-1.11936
-0.162113	-0.465102	-0.427975	-0.663347
-0.246814	-0.348472	-0.346871	-0.363266
-0.245865	-0.358447	-0.433052	-0.29341
0.590316	0.157447	0.281993	-0.382386
-0.147603	0.0484093	-0.0153053	0.249429
-0.144444	-0.00894748	-0.0929273	0.0359335
-0.186474	-0.0539335	-0.0958821	-0.0442899
-0.52099	-0.275017	-0.312283	-0.0890022
-0.469491	-0.367852	-0.369011	-0.335769
-0.944942	-0.674408	-0.713944	-0.370842
-0.813062	-0.69024	-0.720942	-0.620457
-0.185401	-0.446681	-0.385245	-0.726956
0.421444	0.068242	0.206852	-0.340213
0.514618	0.364307	0.445957	0.183605
0.513521	0.422853	0.430542	0.385558
0.42461	0.40478	0.403841	0.386874
0.712084	0.516829	0.524852	0.326687
0.801264	0.647588	0.648263	0.500461
0.689537	0.707282	0.676894	0.671021
0.46291	0.639193	0.560184	0.710485
0.448431	0.58016	0.518151	0.547091
1.01049	0.856708	0.825846	0.509528
0.705767	0.809609	0.741847	0.843732
0.478913	0.660336	0.602382	0.77762
0.39281	0.525921	0.477055	0.577528
0.392024	0.453731	0.435693	0.443664
0.42075	0.433144	0.434576	0.38996
-0.515824	-0.0944316	-0.223673	0.411177
0.28856	0.140611	0.161944	-0.131392
0.362763	0.278626	0.322363	0.140001
0.419336	0.374485	0.431098	0.291911
0.49776	0.467782	0.486777	0.387206
0.576138	0.526239	0.545764	0.462159
0.520661	0.522395	0.53562	0.500895
0.278271	0.309907	0.282336	0.408224
0.198778	0.280285	0.247937	0.335141
-0.34528	-0.0680727	-0.158776	0.24169
-0.440622	-0.289624	-0.362948	-0.124377
-0.439152	-0.346141	-0.356957	-0.314119
-1.85664	-1.12434	-1.27255	-0.29386
-0.478057	-0.810489	-0.813689	-1.23563
-0.414367	-0.575244	-0.50968	-0.697779
-0.461182	-0.492679	-0.479853	-0.443061
-0.38814	-0.468197	-0.486767	-0.443888
-0.714153	-0.640998	-0.703508	-0.418706
-1.6068	-1.18206	-1.32365	-0.611674
-1.99287	-1.69796	-1.81391	-1.36573
-2.25212	-1.851	-1.9016	-1.68897
-1.95546	-1.81991	-1.88164	-1.94856
-1.81532	-1.73446	-1.79543	-1.83669
-1.84899	-1.66755	-1.66281	-1.71367
-0.355554	-0.967535	-0.939032	-1.62787
-1.64074	-1.34688	-1.41091	-0.841637
-1.00392	-1.24477	-1.35652	-1.3733
-0.767689	-1.06947	-1.04105	-1.19365
-0.743466	-0.938521	-0.943033	-0.953824
-1.00257	-0.978528	-0.964683	-0.839918
-0.979033	-0.993213	-0.967203	-0.950494
-0.96627	-0.852944	-0.788976	-0.830969
-0.890087	-0.933317	-0.913891	-0.937071
-0.484882	-0.645686	-0.586199	-0.836471
-0.492472	-0.508901	-0.453262	-0.549106
-0.471771	-0.489988	-0.529805	-0.435108
0.236244	-0.106389	0.0172914	-0.523621
-0.398356	-0.238648	-0.268299	0.00331528
-0.632176	-0.494603	-0.554384	-0.270281
-0.724008	-0.655364	-0.674108	-0.521892
-0.586043	-0.606939	-0.581906	-0.628504
-0.424936	-0.491055	-0.451646	-0.560558
-0.264517	-0.342859	-0.297491	-0.433135
0.0823689	-0.0116206	0.049213	-0.22174
0.340525	0.180789	0.226167	-0.0191237
0.236726	0.205018	0.217778	0.183076
0.226143	0.20086	0.188329	0.182617
0.233338	0.192831	0.169565	0.190378
-0.406458	-0.159198	-0.224477	0.157171
0.245264	0.0684155	0.0983594	-0.201175
-0.27142	-0.0653731	-0.0887506	0.115982
-0.512901	-0.27493	-0.324139	-0.0703594
-0.636157	-0.465452	-0.506435	-0.314558
-0.636105	-0.554009	-0.573982	-0.476816
-0.850917	-0.706551	-0.754789	-0.517322
-0.0880173	-0.42743	-0.379728	-0.733769
-0.455664	-0.382981	-0.370674	-0.251271
-0.297489	-0.368469	-0.373267	-0.374699
-0.267824	-0.344628	-0.345538	-0.337832
-0.28543	-0.335964	-0.31705	-0.326361
-1.0906	-0.776024	-0.884776	-0.28048
-0.558818	-0.733804	-0.747561	-0.851508
-0.558554	-0.580593	-0.546735	-0.594765
-0.447233	-0.513379	-0.48397	-0.546643
-0.615746	-0.538777	-0.540386	-0.428024
-0.471928	-0.485266	-0.464225	-0.510825
-0.624141	-0.560186	-0.588566	-0.429462
-0.520801	-0.624612	-0.622555	-0.624763
-0.739962	-0.670894	-0.696306	-0.51283
-0.996221	-0.867822	-0.924275	-0.643848
-1.09681	-0.99792	-1.04705	-0.83807
-1.10241	-1.05412	-1.04554	-0.995796
-0.470532	-0.718795	-0.678778	-0.971145
-1.3247	-1.03477	-1.08067	-0.620881
-1.06901	-1.0547	-1.11596	-1.01174
-0.758772	-0.912017	-0.877109	-1.03134
-0.732284	-0.838835	-0.833907	-0.838416
-0.648831	-0.755117	-0.7472	-0.761494
-0.22644	-0.485713	-0.437791	-0.678726
-0.959882	-0.699253	-0.727377	-0.341292
-0.543758	-0.693609	-0.691971	-0.78366
-0.452898	-0.558997	-0.509455	-0.621669
-0.471422	-0.49062	-0.465268	-0.477568
-0.469869	-0.485259	-0.497803	-0.435633
-1.24485	-0.892875	-0.924577	-0.471375
-0.49201	-0.641453	-0.611393	-0.87238
-0.488837	-0.600162	-0.554321	-0.643042
-0.602853	-0.576787	-0.572078	-0.493917
-0.667702	-0.612692	-0.623435	-0.518015
-0.995061	-0.835246	-0.890977	-0.58238
-1.30382	-1.08541	-1.12141	-0.841056
-1.34795	-1.27633	-1.32732	-1.14022
-1.57277	-1.38321	-1.44133	-1.19785
-1.27138	-1.30861	-1.34547	-1.36916
-1.27916	-1.27062	-1.29764	-1.23988
-1.24538	-1.2209	-1.2166	-1.21024
-2.84129	-1.92292	-2.02048	-1.15589
-1.25125	-1.64321	-1.69916	-2.22158
-1.57824	-1.57325	-1.56304	-1.56728
-1.91876	-1.71049	-1.86125	-1.53001
-1.84332	-1.70671	-1.75343	-1.70678
-1.82183	-1.70536	-1.73583	-1.73824
-2.43351	-1.93478	-2.008	-1.70777
-2.55728	-2.17132	-2.24339	-2.23964
-2.67937	-2.18106	-2.23261	-2.27852
-2.92698	-2.31375	-2.38367	-2.45982
-2.87732	-2.36005	-2.43041	-2.68012
-2.82869	-2.33159	-2.33249	-2.72818
-0.859909	-1.62252	-1.66232	-2.59182
-2.80076	-2.05365	-2.13137	-1.48297
-2.51532	-2.15124	-2.28989	-2.28116
-2.5117	-2.1893	-2.16044	-2.41137
-2.50547	-2.22116	-2.30339	-2.47377
-2.35226	-2.15494	-2.19569	-2.46065
-2.26914	-2.08618	-2.12368	-2.32922
-2.23014	-1.9207	-1.93184	-2.04978
-2.00253	-1.9375	-1.951	-2.18436
-0.931127	-1.40942	-1.36438	-1.98771
-0.90498	-1.11282	-1.06921	-1.2635
-0.889631	-1.0338	-1.16032	-0.975822
0.374903	-0.293319	-0.105306	-1.02125
-0.802609	-0.535511	-0.566353	-0.110232
-0.790185	-0.722911	-0.786139	-0.590112
-0.802364	-0.788124	-0.72909	-0.748914
-0.848834	-0.758122	-0.725279	-0.708431
-0.891953	-0.798943	-0.763503	-0.743522
-0.367215	-0.531386	-0.463366	-0.783342
-0.116503	-0.132428	-0.0705798	-0.341008
0.404594	0.138699	0.158823	-0.180374
0.432282	0.316231	0.343274	0.176102
0.392271	0.364925	0.345213	0.315892
0.364631	0.320056	0.269947	0.33812
-0.674252	-0.286477	-0.387076	0.227036
0.415274	0.114741	0.153875	-0.325323
0.248308	0.23855	0.254208	0.159767
0.313252	0.36363	0.381028	0.285728
0.352396	0.427532	0.395942	0.35048
0.255801	0.36957	0.327189	0.387296
0.209402	0.298533	0.270928	0.31317
0.282779	0.194718	0.185768	0.160893
0.164676	0.230588	0.220029	0.271457
-0.675306	-0.286999	-0.40925	0.192358
-0.664587	-0.520572	-0.609021	-0.350436
-0.689893	-0.594118	-0.598818	-0.541456
-0.570508	-0.571237	-0.600111	-0.537488
-0.61144	-0.594393	-0.607866	-0.529037
-0.159459	-0.331541	-0.287933	-0.513986
-0.163683	-0.22028	-0.18587	-0.246068
-0.203888	-0.276124	-0.275513	-0.238215
-0.286113	-0.313543	-0.333681	-0.236328
-0.0109898	-0.18937	-0.170159	-0.295888
0.0349385	-0.0825801	-0.0530856	-0.136392
-0.368501	-0.247301	-0.260695	-0.0640535
-0.695522	-0.462299	-0.517207	-0.208403
-0.616072	-0.552295	-0.564149	-0.499962
-0.587559	-0.569954	-0.563353	-0.541316
-0.146702	-0.328757	-0.266483	-0.537497
-0.477237	-0.368091	-0.375652	-0.213909
-0.247275	-0.291505	-0.280233	-0.344334
-0.191403	-0.254099	-0.234086	-0.28734
-0.178024	-0.245124	-0.22901	-0.250391
-0.0807681	-0.169527	-0.161318	-0.202098
0.00362512	-0.0971852	-0.0785306	-0.14547
0.299287	0.158194	0.214518	-0.0370674
-0.043059	0.0505	0.0437693	0.155374
-0.290532	-0.121445	-0.169393	0.0473671
-0.221622	-0.178517	-0.194942	-0.165089
-0.232896	-0.216335	-0.226387	-0.185296
-0.824094	-0.546188	-0.602324	-0.208243
