# Supplementary material for: Drought index prediction using advanced fuzzy logic model: Regional case study over Kumaon in India
Source: PLoS One. 2020 May 21;15(5):e0233280. doi: 10.1371/journal.pone.0233280 (PMC7241731; doi:10.1371/journal.pone.0233280)
Supplement: S1 File — (ZIP) [file pone.0233280.s001.zip › SPI-1_to_24_Plots_Bageshwar.xlsx]

## Sheet: SPI-1
Calculated SPI-1	CANFIS	MLPNN	MLR		Reference (1:1) line
0.9476	-0.0683207	-0.0446343	-0.12596		Mini	Maxi
-0.907284	-0.164086	-0.161951	-0.00887297		-5	5
-0.0826098	-0.0508019	-0.118927	0.0432225
0.280557	0.0170141	-0.0151674	0.0803782
0.626629	0.0410813	0.032298	-0.074858
1.28966	0.32021	0.250309	0.149242
-0.662613	-0.112543	-0.198134	0.100377
0.76501	-0.0457291	-0.0204303	-0.0566045
2.45806	0.315213	0.168208	0.0138146
1.27839	-0.0386566	-0.0011771	0.00749807
1.03296	0.0677528	0.150167	0.120377
0.00103691	-0.0110568	-0.054936	-0.0215868
-1.46302	0.33857	0.175143	-0.226163
1.45961	-0.166903	-0.0120381	-0.140197
0.543938	-0.0298575	-0.0508628	-0.0303862
-1.00883	0.303092	0.329879	-0.0164549
0.283365	-0.138945	-0.195558	0.0732309
-0.761715	0.133721	0.0999551	-0.121984
1.76085	-0.0571079	0.0686065	-0.0623394
-0.997109	-0.165218	-0.128093	0.209491
0.534825	-0.0553365	-0.0163914	-0.0821324
-2.73813	-0.090782	-0.111595	0.0924172
0.500449	-0.0436638	-0.146014	-0.226939
-0.387059	0.00145741	-0.0567932	0.117306
-0.82903	-0.120991	-0.191742	-0.0289804
-0.354509	-0.0387225	-0.258321	0.18064
-0.939493	-0.140984	-0.210794	-0.0193678
-1.00883	-0.0492691	0.0718233	-0.000735491
0.236933	0.253994	0.296903	0.108268
0.252914	0.0293966	-0.0056629	0.0457184
-1.93579	-0.211561	-0.263432	0.117136
-1.15651	-0.0760025	-0.108404	0.0428274
0.787831	-0.0361692	0.00254925	-0.043958
0.468673	0.0309946	0.00113165	0.0479585
0.5431	0.244371	0.313047	0.226576
0.954993	0.0814721	0.198388	0.13396
0.181263	-0.0554019	-0.105871	-0.0183983
0.132982	0.0646749	0.110712	0.0265526
1.40347	0.103445	0.184855	0.000604806																											0	Duration
-1.00883	-0.0115848	-0.0251948	-0.0264375																											0	Severity
1.67442	-0.0708694	-0.0421853	-0.0515036																											#DIV/0!	Intensity
-1.78615	-0.137817	-0.127019	0.0616696
0.0914398	0.196954	0.142502	-0.200695
0.00113786	0.0145418	0.004178	0.10375
0.823993	0.00460526	-0.0721127	-0.132095
1.50092	0.101822	0.0280217	0.174087
-0.692292	-0.122094	-0.202906	0.0929534
1.04621	-0.0784407	-0.162398	-0.049855
-1.11388	-0.143745	-0.163199	0.0279804
0.656414	-0.0258909	-0.0464174	-0.162062
0.357059	0.0180155	0.0157401	0.103579
1.04776	0.0195285	0.000485563	-0.0783268
2.3533	0.19438	0.0130792	0.1227
0.202972	-0.0630657	-0.0906364	0.0718961
0.251568	0.0569972	0.0674372	-0.0297729
-0.915853	-0.149798	-0.168154	-0.0393227
-0.380356	0.2389	0.128726	-0.240657
1.44829	-0.0114438	0.0420736	-0.0249695
-2.48208	-0.0527546	-0.0374205	0.0307127
-2.66938	0.218194	0.334309	-0.0591976
-0.380034	-0.0231227	-0.0760502	-0.0652045
-0.897935	0.0734004	0.01127	-0.130821
-0.23506	0.155537	0.277659	0.215615
-1.00883	-0.0228083	0.0613029	0.24721
0.713311	-0.133624	-0.164556	-0.024705
-1.12184	-0.0518408	0.0925296	0.179525
0.27758	0.173012	0.285281	0.0504428
0.339773	0.0676533	0.108014	0.124022
0.796945	0.00947406	0.00772751	-0.011464
-0.216255	-0.0148449	-0.0613296	0.152007
0.268191	-0.0135303	-0.061033	0.00596612
1.49712	0.0538697	0.0347032	-0.0181104
0.807473	0.0707183	0.108255	0.0340168
-0.415186	-0.0461647	-0.119632	0.0622311
-1.19972	-0.0399044	-0.00927882	-0.0316862
-0.0784835	0.154492	0.139197	-0.181105
1.01277	-0.0206115	-0.0371975	-0.0521931
1.3924	0.107184	0.187939	0.0881969
-0.52351	0.202233	0.0902082	0.144456
0.0468934	-0.0205414	0.0406905	-0.0165192
-1.81973	-0.134508	-0.0957937	-0.0604016
0.0203173	-0.0625934	-0.159527	-0.152761
0.348444	0.0239153	0.00991077	0.0644664
-0.0952134	0.0532856	0.0665111	0.00393298
-0.615674	0.0584726	0.0186095	0.139349
-0.261872	-0.0469903	-0.132893	0.000963013
-0.553894	-0.0422098	-0.0856008	-0.0257662
0.587124	0.117486	0.200998	0.0426409
0.0917864	-0.00754106	-0.0511086	0.0936322
-2.34262	-0.132126	-0.0869318	0.0350933
1.18482	-0.0484966	-0.112268	-0.0299563
0.968715	0.050111	0.0397021	0.0280153
-0.576805	-0.106299	-0.201015	0.0542142
1.96026	0.260898	-0.144773	0.208613
-0.27892	-0.0775403	-0.0629489	-0.0189481
0.813798	-0.00927808	-0.0598553	-0.0813851
0.193046	0.212684	0.355839	0.15263
-0.379981	0.210123	0.138233	-0.172629
0.00860633	-0.00977075	0.0492101	0.00320096
1.23949	-0.0114704	0.0382644	-0.0410602
1.67624	0.206813	-0.0111513	0.00671087
-1.38148	-0.213052	-0.267042	0.124774
-0.0339964	-0.0205529	0.0270014	-0.0596095
0.231167	0.0155765	-0.0606618	-0.0970913
0.732467	-0.0618603	-0.100687	-0.111256
1.386	0.146668	0.274255	0.166445
-1.06862	0.0830338	0.0256722	0.0486602
-5.64521	-0.147241	0.0986452	-0.0854063
-0.455037	-0.14268	-0.214936	-0.249075
-0.623699	0.0186237	-0.0428514	-0.122091
-1.61567	-0.0794561	-0.0241732	0.0783366
0.55083	0.0402718	-0.5902	0.423937
0.117697	0.103951	0.0818669	0.047526
0.408547	0.116907	0.133814	0.0994099
0.777115	0.574756	0.555446	0.300323
0.119318	-0.0465554	-0.148212	0.0107524
-0.514561	-0.089112	-0.195656	0.0250563
0.0224687	-0.0229225	-0.0345016	-0.0040989
-0.145657	0.0314403	0.00127048	-0.0626065
-0.607393	-0.0466385	-0.0825339	-0.00264927
-0.455065	-0.0328266	0.00593286	0.0268743
-0.735984	-0.0228306	0.092521	-0.0217893
-0.0207921	-0.0169791	-0.0315508	-0.00399926
2.04888	0.186896	0.160192	0.0798479
-1.70034	-0.201138	-0.257302	0.139902
-0.152102	-0.0268386	-0.0435561	0.0134868
-0.499755	-0.0848996	-0.182699	0.0255343
0.655368	-0.0817797	-0.0979582	-0.172097
-0.377387	0.0256604	0.0518459	0.207688
0.481851	0.018164	-0.00759774	0.0144924
1.25505	0.0680483	-0.126979	0.0336919
-0.283293	0.0170747	-0.0408542	0.0493218
-2.48214	-0.193923	-0.165167	0.0408991
0.902438	-0.038559	-0.0680954	-0.116648
-1.60113	-0.0349403	0.012417	-0.0702037
-1.00883	-0.0652409	-0.0737852	-0.0165656
-1.70034	-0.11317	-0.0135654	0.17968
-1.09173	0.239441	0.288371	-0.160344
-1.18669	-0.0437821	-0.0659026	0.116863
0.593951	0.323839	0.238889	0.110816
-0.09609	0.0903133	0.0288696	0.168387
0.474507	0.241642	0.253202	0.143221
-0.544223	-0.00949278	-0.0712935	0.161712
0.42065	-0.0142523	0.0669408	-0.0195356
0.231037	0.0414776	0.00417176	0.066566
-1.1583	-0.176059	-0.220924	0.011287
-1.61348	-0.0646079	0.117347	0.0025743
-1.00883	-0.0115392	-0.00380093	-0.0845679
-0.965912	-0.0157247	0.0773569	-0.0559604
0.874795	0.167582	0.192527	0.0894201
0.912176	0.0943264	0.231569	0.18323
1.7002	0.137108	0.256321	0.136477
0.0646209	0.0344075	0.130459	0.196421
-1.65013	-0.20951	-0.191199	-0.020787
-0.0571222	-0.0518351	-0.15177	-0.108315
-0.317856	-0.104225	-0.112525	-0.112076
1.15995	-0.0178561	-0.0313371	-0.021987
0.721825	0.0975025	0.140135	0.187144
-1.27802	0.137211	0.204969	0.0129429
1.87656	-0.0532317	0.00316193	-0.0101575
-0.169687	0.0226772	-0.0313005	0.02997
1.05431	-0.0111229	-0.0239394	-0.0520814
0.526656	0.0833806	0.189531	0.178052
-0.144703	0.155592	0.107186	-0.15104
0.0102317	-0.000918761	0.0277486	0.00895005
0.235356	-0.0478624	-0.0866033	-0.0461596
0.522443	0.131693	0.132984	-0.061812
-0.162908	-0.0464539	-0.142335	0.0542963
-0.0392133	0.019829	0.0841266	-0.0148991
0.434999	0.0197479	-0.00742598	-0.0175227
0.49305	-0.0167403	-0.0970774	-0.00785249
-1.00883	-0.110473	-0.16472	0.0506289
-0.850698	-0.0476994	0.0146989	-0.0271057
-0.172604	-0.00714507	0.0454765	-0.068242
-0.899789	-0.0781182	-0.125969	-0.0299447
0.0423513	0.0229619	0.00880286	0.0678232
-1.0386	-0.017622	-0.0302422	0.0822878
0.703351	-0.0617071	-0.0490465	-0.0225234
0.705688	0.179794	0.228758	0.146214
-2.51557	-0.285181	-0.236744	0.0608787
-0.503949	-0.0745068	-0.097674	0.00677544
-0.998788	-0.133289	-0.188864	-0.0453487
0.490245	-0.0473722	-0.0466133	-0.0871003
1.43839	0.427314	0.175622	0.278523
0.309338	0.0445575	-0.0279262	0.103697
-0.618909	0.0394552	0.0105761	0.100093
0.131676	0.0372274	0.228943	0.00469306
1.21659	-0.0553516	-0.0452353	-0.0919046
1.30867	0.183594	0.223111	0.0620657
-0.0771279	0.00519458	-0.0816518	0.113121
-2.35784	0.104119	0.188367	-0.0305362
0.205423	0.176696	0.0231417	-0.193537
1.23614	-0.0416426	-0.0127837	-0.0750093
-0.7286	-0.105901	-0.181399	0.0710904
0.302375	-0.0884985	-0.198395	0.163943
0.760381	0.0544323	0.0421929	-0.0183852
-0.898334	-0.112805	-0.0815392	-0.0579796
-0.873909	0.0268751	0.039461	0.0955619
-0.964142	-0.0388665	0.00172943	-0.0505581
-1.94983	0.110863	0.243864	-0.117216
-2.3298	-0.229282	-0.145693	0.0303908
0.0739871	-0.0832665	-0.17367	-0.0105373
0.246001	0.0342331	0.013848	0.0861496
-1.97212	-0.194877	-0.315623	0.216135
-2.06931	-0.169999	-0.111668	0.157143
0.2916	0.0351898	-0.0230684	-0.0537555
0.484402	0.140882	0.235563	0.0507704
-0.642723	0.134366	0.288957	0.260027
0.290811	0.0735459	0.120003	0.168051
-0.748802	-0.0428221	-0.0891907	-0.00250355
1.01195	0.0184549	0.218084	-0.0123514
-0.421544	0.0481473	0.170294	0.160396
-0.82999	-0.0348063	-0.0193786	-0.0328331
0.831941	-0.0464727	-0.024192	0.0363511
0.883775	-0.0215653	-0.0313073	-0.0228513
-1.07681	-0.0862903	-0.148931	0.0829225
-0.102577	0.0749545	0.0161292	0.0609046
-0.591627	0.0735488	0.122662	-0.0828763
-1.30059	-0.0891893	-0.111486	-0.0753777
-1.00883	-0.0287874	-0.123231	0.07495
-1.25666	-0.0361564	0.158397	-0.0349872
-0.92705	-0.0458661	0.112164	-0.00386596
-0.613225	0.0516887	-0.0117705	0.115342
-1.34482	-0.0629179	-0.0981881	0.081062
1.05889	0.163691	0.144098	0.0834078
1.67534	0.415268	0.217166	0.169792
-0.307499	-0.0641933	-0.0797224	0.161389
-0.900782	-0.00715448	-0.101401	0.148769
-2.56002	-0.113977	-0.0984885	-0.0920013
-1.2649	0.141752	0.00300216	-0.221041
-0.324525	0.0245728	-0.0802583	0.0211139
-0.925423	0.0146361	0.109423	0.0575107
-0.0393692	-0.0805418	-0.305089	0.163104
0.477564	0.10172	0.181322	0.131579
0.851091	0.129455	0.169765	0.0844813
1.35388	0.503903	0.283142	0.189345
0.180949	0.0387925	0.0545868	0.104005
-1.92048	-0.157841	-0.14674	-0.0103926
-1.19347	-0.0270343	-0.137515	-0.116026
-1.07972	0.0519767	0.00591489	-0.149629
-1.31002	-0.0337742	0.0899575	-0.0545991
1.06652	-0.167582	-0.21834	0.110159
-0.617622	0.162423	0.0830756	0.13369
7.36589e-05	0.00626093	0.00347116	0.0806788
-0.959494	0.00680001	0.00860821	0.173326
1.55415	-0.105459	0.106122	-0.0891065
1.78785	0.381831	0.244345	0.158365
-0.0297421	0.0128574	0.0146593	0.119485
-0.53366	0.0409502	0.0704237	0.074598
-2.06774	-0.0726861	-0.0310812	-0.12685
-0.553335	0.181545	0.0667879	-0.224283
1.40425	0.104987	0.188549	0.0176686
0.71817	0.156785	0.0636765	0.0857775
0.654809	0.134214	-0.0894961	0.18557
-2.11132	-0.189886	-0.214345	0.0921286
1.25034	-0.124888	-0.0846113	-0.180763
0.928546	0.233671	0.378621	0.0519146
1.63298	0.143577	0.161385	0.0101658
-2.18654	0.173922	0.0312646	0.23569
-2.37876	0.305531	0.236968	-0.198582
0.915983	0.0522832	-0.163671	-0.177119
-1.31152	-0.164011	-0.109981	-0.0404022
0.0781802	-0.156312	-0.283136	0.124261
-1.06681	0.0326346	0.00690925	0.205495
-1.12168	0.182924	0.319162	-0.143879
-0.183365	0.206615	0.240872	0.13317
0.972229	0.209706	0.313494	0.055396
-0.904366	0.063352	0.000859185	0.128621
0.278471	0.196878	0.214031	0.105994
1.04181	0.0531472	0.0908801	0.0420335
2.10334	0.269013	0.246598	-0.00122762
1.46052	0.308377	0.291832	0.206874
-1.99872	-0.207139	-0.178485	0.0565074
-1.41117	0.304044	0.281097	-0.178415
-0.529255	-0.00944233	-0.068638	-0.204331
1.1256	-0.0364794	-0.0507964	-0.13864
-1.53337	0.0863562	0.0095327	0.213115
1.21222	-0.340695	-0.622979	0.0285813
-0.606835	0.169902	0.107183	0.0795773
-0.699343	-0.0820107	-0.142497	-0.0616271
-0.421317	0.124385	0.132361	0.152466
-1.28396	-0.0963464	-0.0968921	-0.0944828
-2.30481	-0.00794417	0.250958	-0.00909678
0.858368	0.201973	0.16331	0.0165191
-1.06919	0.0788026	0.0796918	0.061177
-1.57328	-0.0950559	-0.161437	0.0974876
-0.20708	0.112488	0.169099	0.1675
-0.12849	-0.0643156	-0.14319	-0.0573173
0.498898	0.210575	0.236191	0.132808
-0.191563	0.199205	0.317414	0.225401
-0.746396	-0.00628163	0.0873391	0.00720338
-0.291866	-0.0197908	-0.129298	0.0207515
1.15353	0.0706089	0.198244	-0.00371961
-1.26232	-0.187388	-0.232616	0.0852316
1.76932	0.00565736	0.0202804	0.0320687
2.55124	0.347865	0.248899	0.103499
-0.984108	-0.216559	-0.102836	0.0256166
0.317132	0.153573	0.181704	0.102247
1.09686	-0.0568285	-0.0829345	-0.117777
-0.616805	0.133585	0.132445	-0.186019
0.656984	0.228104	0.238958	0.104792
0.908776	0.0996274	0.0664292	-0.0238089
-0.803505	0.399527	0.331539	-0.0987402
-0.785514	-0.0333265	-0.171826	0.0589272
0.316892	-0.0201386	-0.013218	-0.0802394
0.809929	0.0536524	0.04757	-0.0741622
-0.278897	-0.0394647	-0.110811	0.133442
-2.13081	-0.0692188	0.0390276	0.0583937
0.778224	-0.024517	-0.204029	-0.119434
-0.308536	-0.094374	-0.168068	-0.00390028
2.0779	0.178983	0.143155	0.0455131
2.3368	0.294225	0.153481	0.280132
1.85745	0.137462	0.0565533	0.0269167
1.10866	0.0753603	0.156471	0.126037
0.758999	0.0202265	0.217851	-0.0706875
-0.734323	0.0859704	0.0993941	-0.172892
-0.577529	0.0142072	-0.0340782	-0.168421
-0.44278	0.277195	0.310437	-0.150433
-0.0693656	0.238498	0.237564	-0.120297
0.0413058	0.0780607	0.0470309	0.0356443
1.12381	-0.0011246	-0.032042	0.043385
-0.327169	0.0452543	-0.0422616	0.0841594
-2.25893	-0.258355	-0.227205	0.0253853
1.59257	-0.0148484	0.00940612	-0.0674104
1.141	-0.0127847	0.00866313	-0.00569485
1.05998	0.0666504	0.128098	0.0934103
2.1532	0.180832	0.0502948	0.255477
1.51584	-0.0069658	-0.0241475	-0.0584742
-1.30056	-0.188035	-0.102468	-0.0129473
-0.0446514	-0.0620009	-0.00348211	-0.0786916
1.45736	0.0742429	0.0729129	-0.20835
-1.05888	0.0712904	0.055902	-0.0808852
-0.917888	-0.0624103	0.0528682	0.061949
0.134852	0.0246794	0.0238842	-0.0659227
-1.8709	0.243287	0.171178	-0.13875
2.15489	0.277997	-0.149678	0.0604347
1.46374	0.131499	0.28181	0.186005
2.99506	0.477951	0.0993737	0.0323017
-0.0950819	-0.00398321	0.21225	0.326238
0.0547807	-0.0987888	-0.0770365	-0.154237
1.40452	-0.0366057	-0.0535291	-0.111614
0.428132	-0.0922642	0.0536421	-0.144032
0.849147	0.113533	0.00244747	-0.00607297
-0.549816	0.119481	0.139759	0.0137741
-0.14265	0.447701	0.301543	-0.195586
1.74286	0.0141713	0.13065	-0.0245895
1.05698	-0.0401068	-0.0519194	0.0132079
0.246746	0.135602	0.0720784	0.0762196
1.08263	0.0440053	0.0596596	0.0293331
0.0684878	0.0179014	0.0226715	-0.109519
-2.11132	-0.15538	-0.0924051	-0.060332
-1.00883	-0.015883	0.0195783	-0.0889382
-2.11132	0.290751	0.332359	-0.158437
0.129991	0.00913564	-0.076533	-0.100367
-1.60846	-0.0630757	-0.0751269	0.199689
-0.0542099	-0.139515	-0.13815	0.0134242
0.822521	0.112468	0.209915	0.196093
-1.82557	-0.246208	-0.225037	0.0863702
-2.27028	-0.209183	-0.203278	0.103522
0.889848	0.122348	0.158116	-0.0251562
0.914259	-0.0247089	-0.0692256	-0.021341
0.699678	0.348518	0.289393	0.248828
-0.598324	-0.00145242	0.0472303	0.24375
0.578881	-0.00237552	0.0385899	-0.104101
0.900335	0.110362	0.254012	0.00174904
1.56989	0.368958	0.39368	0.0436342
2.73154	0.37724	0.171845	0.113136
-0.645531	-0.0176354	-0.0951899	0.058178
-0.0279068	0.0494156	0.073489	-0.104202
-1.19853	-0.120823	-0.0684816	-0.107796
2.6547	-0.0737272	-0.16567	-0.283446
0.117995	0.122234	-0.106441	0.161737
-0.290518	0.0942991	0.17298	-0.0115716
-0.508604	0.17797	0.0680221	0.0472531
-0.244336	-0.0442568	0.00474962	-0.22084
0.205301	-0.0181926	-0.0661085	-0.00333586
-0.406943	-0.038152	-0.130012	0.0769805
0.526183	0.0484147	-0.13584	-0.0157851
1.2068	0.0765599	0.133126	0.0566537
0.833194	0.0135438	0.00143487	0.0548093
0.700787	0.0654943	0.0962745	0.097508
1.00299	0.0266583	-0.00615764	0.00501842
-1.51408	-0.114086	-0.0398756	-0.051764
1.48005	-0.131088	0.015696	-0.109348
-1.14587	-0.0744826	-0.0803687	0.00468547
-1.70302	0.162779	0.257651	-0.145137
0.574256	-0.179248	-0.266204	0.0590342
-1.00883	0.0405667	0.0362235	-0.104311
1.99008	-0.185578	-0.230146	0.051848
0.763732	0.273469	0.315803	0.280421
0.261758	0.112217	0.124722	-0.0352622
1.77396	0.340696	0.174839	0.140556
2.25943	0.287323	0.441768	-0.045221
0.316963	-0.057784	-0.111861	0.0302745
0.574209	0.047401	0.0300579	0.0293291
0.0355207	0.290938	0.246164	-0.158791
-0.848513	0.204771	0.111021	-0.195675
-1.59672	-0.0580721	0.0121388	-0.052043
0.405394	-0.0038891	-0.0254354	-0.13919
-1.00883	0.246287	0.31408	-0.0207073
-2.11132	-0.128328	0.032275	0.0413999

## Sheet: SPI-3
Calculated SPI-3	CANFIS	MLPNN	MLR		Reference (1:1) line
-1.28202	-1.13453	-1.06892	-0.665444		Mini	Maxi
-0.516794	-0.010422	-0.260902	-1.38811		-5	5
-0.437734	0.115492	-0.0876909	0.062399
0.0350157	0.0240777	-0.0247264	0.0157059
-0.993878	-0.696793	-0.76224	-0.0762656
-0.137312	-0.166642	-0.186976	-0.587668
1.13082	1.12348	1.19665	-0.127213
0.478558	0.401185	0.354512	1.15907
0.630193	-0.208713	-0.37432	0.263305
1.21923	0.873416	1.07092	0.0195872
2.18193	1.62833	1.54797	0.891385
1.5786	0.756927	0.674644	1.37605
0.727305	-0.253258	-0.156692	0.728551
-0.215648	-0.472589	-0.310576	-0.0910487
0.195218	0.117527	0.153149	-0.403121
0.358457	0.441338	0.452776	0.0566087
1.33606	0.871937	0.78554	0.339073
0.272729	0.189636	0.0169851	0.758234
-0.895485	-0.995997	-0.997722	0.073612
1.08137	0.794891	1.03496	-1.02578
0.718518	0.967577	1.27433	0.831154
1.20688	0.233243	0.0569623	0.849515
-1.53721	-1.07433	-0.987927	0.269625
0.151373	-0.277727	-0.274082	-1.1555
-0.292128	0.334486	0.23693	-0.192864
-0.525804	-0.610191	-0.709834	0.474321
-0.891224	-0.606236	-0.644456	-0.679094
-1.06251	-0.670533	-0.789503	-0.548749
-0.700737	-0.233153	-0.275939	-0.535137
-1.0165	-0.464331	-0.519353	-0.265665
-0.0800264	0.0516458	0.0919871	-0.45449
-0.803141	-0.331497	-0.366375	0.046663
-1.44443	-1.08831	-1.13729	-0.262329
-1.18829	-0.596433	-0.590833	-1.08362
0.0298403	0.321116	0.21101	-0.534993
0.608201	0.572378	0.603456	0.443177
0.920351	0.642262	0.4435	0.630077
0.761728	0.319256	0.187162	0.491214
0.542181	0.0611189	-0.0377165	0.388855																											0	Duration
0.45061	0.154639	0.132869	0.199628																											0	Severity
0.573191	0.338376	0.357858	0.183328																											#DIV/0!	Intensity
1.6494	1.16663	1.25586	0.29605
0.166246	0.0572939	-0.0301923	1.02781
0.145939	-0.535764	-0.606636	-0.0361678
-0.873367	-0.581584	-0.694135	-0.418565
0.143668	0.0839357	0.0370064	-0.43639
1.22582	1.18163	1.30452	0.0381089
0.0159613	-0.0744645	-0.326995	1.1076
0.657571	-0.216071	-0.355598	-0.163164
-0.20287	-0.0575248	-0.00460344	0.0367989
0.363687	0.0698435	-0.154261	0.0805571
-0.263508	-0.10112	-0.0786422	0.0131247
0.596356	0.265436	0.125006	-0.0625255
1.24362	1.23829	1.39449	0.250293
1.77121	1.09708	1.00944	0.984674
1.25174	0.404251	0.397068	0.997199
-0.377895	-0.794488	-0.822185	0.517803
-0.667127	-0.625674	-0.601911	-0.677883
0.4976	0.631969	0.60594	-0.671088
-0.955395	-0.567758	-0.747239	0.601741
-2.42782	-1.69984	-1.2541	-0.55257
-2.38902	-1.1928	-1.27536	-2.01799
-1.88674	-0.352564	-0.506443	-1.25052
-0.969663	-0.272511	-0.192311	-0.585365
-1.07843	-0.645758	-0.296324	-0.228178
-0.276066	-0.0366509	-0.114943	-0.40212
-0.719307	-0.240303	-0.373255	-0.0340766
-0.251283	-0.157158	-0.20947	-0.159397
-0.360485	-0.039654	-0.0218343	-0.161837
0.427027	0.355598	0.392435	0.00325273
0.1689	0.236727	0.371205	0.320395
0.204972	-0.000519848	-0.283155	0.223417
1.11466	0.916226	1.04289	-0.0294937
1.29145	1.11439	1.16417	0.787406
0.959529	0.209407	0.137341	0.87319
0.0341091	-0.435952	-0.421868	0.295429
-0.770596	-0.635125	-0.642432	-0.264548
-0.437536	-0.246925	-0.366969	-0.689067
1.38081	1.23856	1.27286	-0.229194
0.763259	0.738587	0.79881	1.17121
0.395115	-0.531222	-0.584485	0.541304
-1.17793	-0.835715	-0.874331	-0.272629
-0.708629	-0.503903	-0.593038	-0.841944
0.0535783	0.501506	0.319102	-0.510214
-0.00597628	0.0878258	0.0287343	0.444011
-0.344379	-0.405554	-0.497294	0.0390881
-0.588892	-0.475981	-0.499887	-0.379273
-0.832921	-0.526493	-0.527807	-0.34977
-0.508504	-0.225414	-0.204887	-0.430805
-0.672237	-0.299188	-0.32783	-0.205944
-1.48352	-1.00113	-1.05522	-0.263115
0.214994	0.247665	0.330673	-0.961892
0.67277	0.662784	0.804533	0.320372
1.06311	0.673945	0.504385	0.928039
1.67027	0.980606	1.02768	0.468708
0.28312	-0.187265	-0.240634	0.989719
0.733324	-0.0764377	-0.238599	0.00220562
0.345885	0.444969	0.579511	0.0682428
0.267965	-0.0164538	-0.108174	0.365167
-0.273653	-0.221584	-0.27626	-0.074276
-0.401473	-0.36804	-0.365203	-0.272465
0.691071	0.633411	0.760245	-0.336305
0.628834	0.630595	0.763465	0.578005
0.130316	-0.237964	-0.499951	0.528449
-0.74242	-0.596401	-0.690505	-0.218368
0.135024	0.141506	0.149873	-0.61989
1.18482	1.22616	1.39319	0.14988
-0.265642	-0.304645	-0.521283	1.0722
-2.82912	-1.73783	-1.49375	-0.355961
-2.68735	-1.43746	-1.61581	-2.36331
-2.28614	-0.287121	-0.651665	-1.58713
-0.988964	-0.137023	-0.0545499	-0.655671
-0.953182	-0.613011	-0.0970619	-0.229709
-1.02691	-0.662343	-0.607067	-0.248785
0.16098	0.369061	0.101427	-0.586837
0.544505	0.669519	0.639702	0.407094
0.521566	0.344327	0.215748	0.698969
0.229918	-0.00638958	-0.230457	0.20043
-0.381318	-0.302215	-0.536064	0.0374338
-0.335617	-0.243811	-0.301297	-0.320248
-0.657169	-0.386559	-0.463843	-0.247164
-0.803966	-0.563933	-0.620517	-0.312974
-0.986546	-0.58266	-0.64944	-0.523606
-0.903656	-0.477216	-0.507789	-0.51843
-0.531861	-0.110952	-0.153203	-0.432314
0.137326	0.3361	0.281515	-0.133575
0.252022	0.274634	0.325494	0.290785
-0.966647	-0.827356	-0.978791	0.26461
-0.273847	-0.238002	-0.305972	-0.750205
-0.318158	0.183563	0.0654481	-0.229233
0.336118	0.270264	0.266296	0.178847
1.16176	1.04483	1.09327	0.176547
0.578328	0.354459	0.13993	0.867762
-0.528025	-0.816208	-1.03128	0.288448
-0.645978	-0.454465	-0.555022	-0.707623
-0.816003	-0.407117	-0.544395	-0.470788
0.5456	0.531063	0.590167	-0.313671
-2.30495	-1.34573	-1.55321	0.467981
-1.99273	-1.38974	-1.11824	-1.42058
-2.10222	-0.508221	-0.641483	-1.69336
-0.98319	-0.222014	-0.242943	-0.552122
-0.53315	-0.29052	-0.126164	-0.30459
0.375527	0.288456	0.259899	0.0444195
-0.475374	-0.260717	-0.308296	0.389868
0.00351803	-0.101039	-0.384441	-0.195527
0.0276859	0.271098	0.416734	-0.123059
-0.170139	-0.167638	-0.255606	0.285334
-0.711023	-0.563453	-0.61496	-0.165903
-1.56146	-1.06973	-1.12237	-0.519092
-2.11963	-1.22406	-1.35495	-1.00257
0.226074	0.439571	0.331881	-1.25671
0.772527	0.582939	0.748206	0.578518
1.70093	1.10345	0.895442	1.06134
1.48043	0.755301	0.825186	0.821482
0.451172	-0.360739	-0.401818	0.870304
-0.458289	-0.687123	-0.848298	-0.0665173
-0.57198	-0.350723	-0.458383	-0.592888
0.328089	0.44584	0.419425	-0.374113
0.661864	0.644093	0.668961	0.375523
0.907784	0.462227	0.23043	0.531016
0.531728	0.131439	-0.00712928	0.414586
-0.324275	-0.483839	-0.647667	0.21209
1.18209	0.739661	0.948341	-0.416343
0.683247	0.820236	1.11429	0.746254
0.616023	-0.18178	-0.318614	0.649644
0.0392361	-0.102294	-0.109904	-0.0717006
-0.180779	-0.197177	-0.28596	-0.0556378
0.417363	0.408841	0.517362	-0.226943
0.0906729	0.125425	0.0973539	0.312667
-0.0108923	-0.121937	-0.340071	0.10713
-0.0209007	-0.0299223	-0.0615543	-0.207539
0.175395	0.144909	0.161883	0.0134653
0.377914	0.308688	0.353082	0.146131
0.0102549	-0.0575927	-0.160739	0.250802
-0.885321	-0.737514	-0.787602	-0.0578831
-1.16952	-0.83381	-0.881111	-0.719148
-0.887404	-0.343017	-0.45434	-0.764995
-1.23886	-0.545491	-0.649258	-0.319625
-0.00973604	0.145348	0.163231	-0.600673
0.618511	0.589152	0.645512	0.11969
-0.900947	-0.806373	-1.04224	0.772102
-1.13899	-0.935227	-1.04471	-0.745665
-1.95886	-1.0314	-1.19505	-0.978681
-0.907613	-0.248442	-0.349606	-0.903185
-0.622882	-0.164426	-0.0728265	-0.379396
0.520737	0.404754	0.376582	0.0558292
-0.0861091	0.054009	0.0615915	0.422901
-0.397373	-0.463995	-0.838918	0.0810235
0.304052	0.376584	0.512135	-0.466888
1.12	1.13703	1.31578	0.352867
1.07289	0.775913	0.726906	0.932304
-1.23116	-1.12252	-1.1933	0.565001
-0.702875	-0.657298	-0.60561	-1.18666
0.188947	0.673863	0.452342	-0.695107
0.365737	0.422101	0.486938	0.703603
0.386134	0.1182	-0.11682	0.27217
-0.63087	-0.571949	-0.603785	0.0534665
-0.0637033	-0.0643482	-0.2031	-0.479884
-1.168	-0.661037	-0.778961	-0.102575
-1.72755	-1.22284	-1.18234	-0.536565
-2.30165	-1.12918	-1.2289	-1.29396
-2.89532	-1.1546	-1.28073	-1.22379
-1.52448	-0.292739	-0.284535	-1.56224
-0.0507009	0.214182	0.246294	-0.525425
-1.20601	-0.85849	-0.791427	0.680972
-2.06357	-1.43013	-1.49553	-0.64989
-1.80252	-0.785946	-0.813071	-1.54787
-0.959897	-0.204263	-0.440875	-0.724457
0.24756	0.201235	0.13775	-0.0667286
0.211375	0.245059	0.20392	0.494049
-0.876079	-0.826654	-1.0773	0.273197
0.338647	0.234471	0.272762	-0.743589
0.0532012	0.473489	0.554916	0.264967
0.158951	-0.00772457	-0.354511	0.422781
-0.0630505	-0.066736	-0.0828665	-0.149678
0.839564	0.592701	0.619389	-0.0197529
-0.0794413	-0.012047	0.0667868	0.569581
-0.27346	-0.495265	-0.66273	-0.0148583
-0.97567	-0.65637	-0.75699	-0.498176
-0.715205	-0.476255	-0.543114	-0.532136
-0.967511	-0.408181	-0.501187	-0.417515
-2.07539	-1.29102	-1.36377	-0.40908
-1.76866	-0.922532	-0.909053	-1.33397
-1.53801	-0.468878	-0.43152	-0.997649
-1.88638	-0.855285	-0.791311	-0.450444
-0.594816	-0.183309	-0.104204	-0.972586
1.16042	0.699703	0.717852	-0.108325
0.380268	0.408807	0.394627	1.32455
-0.533415	-1.00171	-1.23293	0.282841
-2.00765	-1.35857	-1.36119	-0.796001
-2.28692	-1.30575	-1.48625	-1.27457
-2.64587	-0.853324	-0.998446	-1.33241
-1.4382	-0.209842	-0.130216	-1.27443
-0.742752	-0.228047	0.0111537	-0.529051
0.0108221	-0.0196968	-0.0343849	0.0898873
0.6058	0.608597	0.423084	0.20272
1.26402	1.08704	1.03398	0.567576
1.22399	0.788958	0.883397	0.881524
0.111724	-0.447294	-0.576626	0.709947
-1.53738	-1.15293	-1.17794	-0.234139
-1.7655	-1.13656	-1.284	-1.30749
-1.94936	-0.599683	-0.886418	-1.12184
-0.551818	0.00846581	0.069375	-0.862261
-0.15281	-0.0492497	0.184	-0.0598014
0.759625	0.503234	0.443891	0.310544
-1.26067	-0.920587	-1.10039	0.496504
0.987828	0.253506	0.244502	-0.814731
1.87765	1.86813	1.80297	0.463167
1.93007	0.981067	0.85198	1.89064
1.19716	0.0357468	0.126969	0.825725
-1.52464	-1.21816	-1.1826	0.298616
-1.11147	-0.757585	-0.819854	-1.39033
0.597772	0.986169	0.688148	-0.96484
0.923731	0.807191	0.980356	1.03566
1.26687	0.414879	0.13169	0.728082
0.57424	-0.0176341	-0.0707061	0.458159
0.379242	-0.193564	-0.312824	0.239083
-0.202989	-0.102679	-0.186989	0.00595273
1.78626	1.2972	1.40506	-0.177482
0.641305	0.744726	0.946568	1.14392
-0.222728	-0.868595	-0.906932	0.535441
-1.35326	-0.906842	-0.910917	-0.833076
-1.16403	-0.738479	-0.936259	-0.916605
-0.113808	0.334587	0.164888	-0.637018
-0.992197	-0.461709	-0.624808	0.276196
-1.28211	-1.00076	-0.95329	-0.504481
-1.3019	-0.608103	-0.63282	-1.01979
-0.655291	-0.0781581	-0.22	-0.521714
0.0856801	0.271173	0.187551	-0.11072
0.754873	0.650332	0.636862	0.327046
0.684256	0.511225	0.408936	0.604549
2.01457	1.23584	1.30299	0.409545
2.50917	1.92162	1.66385	1.20291
2.07089	0.883775	0.651055	1.65518
-0.170254	-0.773031	-0.741867	0.844932
-1.15847	-0.91866	-0.785394	-0.716184
0.389696	0.556711	0.358093	-1.19246
-0.243143	0.279982	-0.0060554	0.536365
0.622673	0.105986	-0.126175	0.111037
-0.105084	0.0154598	-0.118241	0.028784
0.898892	0.3351	0.184651	0.0849577
-1.16991	-0.795555	-0.848233	0.414736
-1.81563	-1.27867	-1.11527	-0.686946
-2.4381	-1.14118	-1.2873	-1.59057
-0.973506	-0.0610084	-0.11658	-1.18612
-0.797086	-0.302841	-0.121417	-0.226811
-0.719962	-0.476848	-0.466715	-0.00845563
-0.764883	-0.415509	-0.364981	-0.47291
-0.507499	-0.198797	-0.19212	-0.320509
-0.0309022	0.241855	0.156959	-0.117105
-0.0310328	0.0664125	0.120489	0.178921
-0.0563969	-0.0920226	-0.161551	0.0787282
-0.511372	-0.39978	-0.43861	-0.0723745
-0.231005	-0.160259	-0.156366	-0.314668
-0.285282	-0.0665607	-0.0179215	-0.12792
1.28872	1.02731	1.08239	-0.0261901
2.32804	2.17136	1.87004	0.895207
2.57299	1.39326	1.13943	1.69257
1.68993	0.422045	0.431969	1.32888
0.924627	0.0135768	0.0660085	0.57475
0.241141	-0.0825345	0.135342	0.105849
0.466284	0.236939	0.417258	-0.0951353
0.385125	0.380145	0.317385	0.147608
0.735366	0.366932	0.312026	0.211334
0.57982	0.361107	0.297273	0.310232
-0.890638	-0.709257	-0.781523	0.30167
0.478064	0.175555	0.160537	-0.822841
0.161027	0.546666	0.55115	0.204834
-0.499407	-0.553663	-0.809042	0.500159
-0.722502	-0.577352	-0.57858	-0.676334
-0.695414	-0.378074	-0.497628	-0.516247
2.01178	1.73092	1.58191	-0.249765
2.76199	2.50643	2.00346	1.54405
3.151	1.45105	1.07861	2.06302
2.50442	1.03974	0.726029	1.41657
1.81877	0.657078	0.4384	1.11931
1.07728	0.36794	0.36593	0.610797
0.36345	0.0601476	0.407982	0.25917
-1.09682	-0.621885	-0.517771	-0.128543
-0.737654	-0.482958	-0.548789	-1.00249
-0.570516	0.0627487	-0.330693	-0.599438
0.231933	0.292566	0.19701	-0.0401987
0.13576	0.161964	0.173063	0.205529
-1.38083	-1.12767	-1.09943	0.172792
0.537329	0.316481	0.469226	-1.0722
1.02245	1.10068	1.27607	0.375097
1.7502	1.04026	0.970798	1.2453
1.87037	0.933414	0.931288	0.816783
1.76733	0.696624	0.623865	1.02461
2.20773	1.24216	0.854695	0.835298
-0.0567076	-0.442107	-0.240125	1.12079
0.8045	-0.0523386	-0.080036	-0.407154
0.600344	0.79495	0.798827	-0.0383661
0.470968	0.0746173	0.00852758	0.689521
-0.977564	-0.728346	-0.654401	-0.037213
-1.64608	-1.18739	-0.940396	-0.859688
1.14207	1.06272	0.871081	-1.22374
1.61997	1.38055	1.60328	1.1521
3.32711	1.75231	1.52229	1.54294
2.91283	1.55807	1.17351	1.65034
2.72096	1.18124	0.705106	1.68923
0.272928	-0.318884	-0.363791	1.04895
0.889435	0.121037	0.271743	-0.367743
1.09734	1.10219	1.32068	0.0179393
0.353774	0.0834189	0.181361	0.930439
0.130112	-0.264334	-0.0860938	-0.143821
0.943359	0.630062	0.613618	-0.280256
1.32007	1.19688	1.29463	0.679378
0.993266	0.305196	0.233584	0.890704
1.07731	0.210839	0.239431	0.339379
0.570359	0.157402	0.270881	0.41366
0.463877	0.000575705	0.00999846	0.244945
-0.305686	-0.203779	-0.259571	0.0524801
-2.37876	-1.59324	-1.33762	-0.305646
-0.628669	-0.402361	-0.449367	-1.77068
-1.23182	-0.322644	-0.25859	-0.330396
-0.952788	-0.752914	-0.759536	-0.0884289
-0.588657	-0.113656	-0.0894265	-0.822505
-0.657757	-0.282764	-0.300134	-0.0620804
-1.93113	-1.23073	-1.27503	-0.203841
-0.224949	-0.0951389	0.0651047	-1.24835
0.417848	0.528817	0.528984	0.0222817
1.0945	0.836192	0.740229	0.91249
0.762727	0.414544	0.254539	0.580252
0.419787	-0.199363	-0.339017	0.386762
-0.235615	-0.264697	-0.438027	0.0575524
1.55863	1.10255	1.32489	-0.255994
2.93375	2.62535	2.13299	1.02173
2.67153	1.32918	1.00886	2.14318
2.2025	0.617946	0.671762	1.26023
-1.36847	-1.1882	-1.21278	0.728024
2.49237	1.37274	1.09763	-1.42152
1.82784	2.01097	1.83954	1.25875
1.49598	-0.23909	0.191752	1.9728
-0.415008	-0.743318	-0.379284	-0.144956
-0.717586	-0.54193	-0.347949	-0.643031
-0.699695	-0.23633	-0.369024	-0.698958
-0.705535	-0.316716	-0.612123	-0.231632
0.0233249	0.148477	0.058164	-0.382786
0.874757	0.74672	0.781624	0.0844149
1.25139	1.06624	0.97854	0.768656
1.35567	0.63038	0.590379	0.79307
1.17972	0.402108	0.382324	0.675662
-0.670234	-0.814476	-0.888349	0.548444
0.723195	0.157884	0.159021	-0.745332
-0.052711	0.329624	0.304976	0.238955
-0.13819	-0.382398	-0.556377	0.328391
-1.56202	-1.07413	-1.10972	-0.509722
-1.18112	-0.812762	-0.867888	-1.00712
1.05378	0.9718	0.81996	-0.763436
1.5644	1.30473	1.46469	1.21578
1.24712	0.162731	0.118789	1.28112
1.33994	0.267426	0.268863	0.33797
2.03338	1.31017	1.1876	0.611209
2.12752	1.35718	1.01722	1.26286
0.923672	0.00680032	0.172809	1.1586
0.268928	-0.33593	-0.219403	0.0738366
-0.24539	-0.170869	-0.0849871	-0.308601
-1.034	-0.76393	-0.751984	-0.236158
-1.39417	-0.892256	-1.02432	-0.764127
-1.25647	-0.549862	-0.744069	-0.941044
-0.135252	0.18032	0.164859	-0.595071

## Sheet: SPI-6
Calculated SPI-6	CANFIS	MLPNN	MLR		Reference (1:1) line
0.188678	0.131255	-0.0123585	-0.0114715		Mini	Maxi
-0.770418	-0.404233	-0.531861	0.0901539		-5	5
0.203406	0.114742	0.134125	-0.508177
1.51237	1.19481	1.47333	0.137129
2.01167	1.51743	1.56146	1.2872
1.67582	1.23944	1.15395	1.62699
0.939243	0.919352	1.05733	1.0967
0.277972	0.192732	0.0611329	0.92013
0.844347	0.337957	0.399647	0.128253
0.645657	0.284312	0.282147	0.458053
0.512451	0.250099	0.20241	0.355567
0.184368	0.15311	0.131492	0.308777
0.205007	0.184978	0.182068	0.115836
1.52843	1.03098	1.08364	0.338296
0.535078	0.460882	0.395662	1.07438
0.590651	0.29502	0.224501	0.297013
-0.0107334	-0.00123677	0.0733067	0.240627
0.336101	0.135568	0.192942	-0.100639
0.00441925	-0.232428	-0.395365	0.302227
-0.798896	-0.614231	-0.647562	-0.390687
-0.799251	-0.67484	-0.688675	-0.573474
-0.940632	-0.66558	-0.604471	-0.764195
-0.805254	-0.679075	-0.768543	-0.608798
-1.03606	-0.75277	-0.786565	-0.708183
-1.12913	-0.720264	-0.760018	-0.813252
-1.04568	-0.734346	-0.765937	-0.786946
-2.00421	-1.25055	-1.31065	-0.786877
-1.07477	-0.855463	-0.827872	-1.51209
-0.725698	-0.429417	-0.39697	-0.789735
0.0921053	0.0953981	0.0707232	-0.414877
0.675517	0.597809	0.661873	0.217251
0.73289	0.861245	0.963459	0.578875
0.664903	0.615057	0.476281	0.963243
0.834329	0.673423	0.821144	0.485931
0.80036	0.577916	0.590438	0.736791
0.845014	0.540477	0.5621	0.590164
0.425895	0.298858	0.27784	0.587241
0.496342	0.331756	0.337152	0.312543
0.928596	0.68327	0.693725	0.481215																											0	Duration
0.0870382	0.0915649	-0.0490094	0.729165																											0	Severity
0.952299	0.571269	0.636719	0.0527882																											#DIV/0!	Intensity
-0.391903	-0.172687	-0.237699	0.641331
0.624405	0.266529	0.305358	-0.32377
0.0276184	-0.0228275	-0.027365	0.433784
0.265439	0.140297	0.205918	-0.197852
0.210851	0.0309289	-0.0554876	0.350132
0.0644738	0.114301	0.289944	-0.190014
0.565199	0.281067	0.168065	0.316795
0.0636967	0.0825002	0.157228	0.177066
0.878371	0.551982	0.578972	0.128459
0.694711	0.538758	0.634887	0.575771
0.699341	0.51903	0.514603	0.529688
1.28618	0.848265	0.951111	0.524801
-1.12265	-0.625441	-0.894441	0.874121
-2.47825	-1.68312	-1.73333	-0.852195
-2.19062	-1.52847	-1.19663	-2.24501
-2.171	-1.47202	-1.31987	-1.69382
-2.17003	-1.57006	-1.51623	-1.58811
-2.50203	-1.43721	-1.25741	-1.99619
-1.88284	-1.03003	-1.10574	-1.60943
-1.14199	-0.659245	-0.766252	-1.02373
-1.17394	-0.714579	-0.7783	-0.770703
-0.669539	-0.404533	-0.407635	-0.788985
-0.0942756	0.129144	0.272161	-0.443531
-0.221549	-0.0631918	-0.149075	0.138395
-0.0339795	-0.00556011	-0.0750145	-0.0193784
1.12904	0.974173	1.17965	0.0668504
1.29062	1.14118	1.14102	1.1752
0.887419	0.724463	0.593088	1.17245
0.713714	0.63541	0.702537	0.680555
0.740159	0.66361	0.666837	0.708504
0.817152	0.495169	0.411172	0.747744
0.24415	0.0775255	-0.00939309	0.468828
-0.468056	-0.360514	-0.450024	0.103287
-0.155869	-0.187125	-0.180838	-0.370307
0.10454	0.0123441	0.0324731	-0.121209
0.0600253	-0.0416573	-0.133402	0.0994115
0.109593	0.0761018	0.0882157	-0.041973
-0.267323	-0.104498	-0.1143	0.0303743
-0.501335	-0.412355	-0.499722	-0.134611
-0.580922	-0.516463	-0.529067	-0.479417
-0.599807	-0.501031	-0.505597	-0.542094
-0.579297	-0.490521	-0.531172	-0.485858
-0.707376	-0.515298	-0.533986	-0.527455
-1.08857	-0.727821	-0.814117	-0.496295
-0.499444	-0.367857	-0.38774	-0.758802
-0.0265093	0.025935	0.0450628	-0.301275
0.289331	0.243109	0.222458	0.0699019
1.38751	1.07345	1.25274	0.270327
0.434923	0.582444	0.547891	1.13714
0.905084	0.636581	0.625321	0.498904
0.659053	0.533361	0.651819	0.665817
0.282581	0.167013	0.0788326	0.492379
0.258808	-0.0268805	-0.134054	0.254224
0.0411061	0.0463929	0.189027	-0.115777
0.338256	0.162825	0.0289251	0.242161
-0.216073	-0.149428	-0.214712	0.194624
-0.438697	-0.333178	-0.41574	-0.173864
-0.0820041	-0.107491	-0.0930617	-0.318129
0.359631	0.256355	0.329777	-0.0904032
0.906227	0.57542	0.612016	0.294186
-0.632884	-0.335301	-0.531962	0.595835
-2.50171	-1.53362	-1.57331	-0.5248
-2.20296	-1.5244	-1.29053	-2.01758
-2.1803	-1.48263	-1.33741	-1.74096
-2.37218	-1.64252	-1.61558	-1.65698
-2.67975	-1.59898	-1.42468	-2.05302
-2.38897	-1.29588	-1.23926	-1.94622
-1.00933	-0.594567	-0.727988	-1.31963
-0.70847	-0.332558	-0.357418	-0.563002
-0.292163	-0.0549444	-0.0903633	-0.357311
0.154503	0.362824	0.47619	-0.0881214
0.0466089	0.232014	0.233332	0.307202
-0.175171	-0.141079	-0.356716	0.280469
-0.611393	-0.378136	-0.431353	-0.1415
-0.907321	-0.621807	-0.713159	-0.333363
-1.10355	-0.801141	-0.867086	-0.590393
-1.09284	-0.759139	-0.78097	-0.787793
-0.969615	-0.619572	-0.681662	-0.657859
-0.95283	-0.552901	-0.638093	-0.558491
-0.907461	-0.547746	-0.654558	-0.567079
-0.92932	-0.559325	-0.647637	-0.555783
-0.2962	-0.174713	-0.186613	-0.589298
-0.222948	-0.0920858	-0.125894	-0.127221
-0.547751	-0.33989	-0.46396	-0.105227
0.97597	0.716423	0.932816	-0.369201
0.458548	0.572286	0.581524	0.88745
-0.491485	-0.358183	-0.730942	0.546488
-0.0627262	-0.0906408	0.0331948	-0.466734
-0.163146	0.0187993	0.0563306	-0.0254689
-0.208023	-0.342759	-0.626352	0.177794
-0.857901	-0.641649	-0.685734	-0.437848
-1.10951	-0.679532	-0.735122	-0.651939
0.0380206	-0.0234437	-0.0851645	-0.599032
-2.0109	-1.20828	-1.40518	0.0401809
-1.45312	-1.13804	-1.15688	-1.54533
-1.02711	-0.602509	-0.507496	-1.15413
-0.924174	-0.600788	-0.708102	-0.647814
-0.150275	-0.292479	-0.419786	-0.488221
0.061105	0.362598	0.639773	-0.401037
-0.408599	-0.118677	-0.44229	0.577742
-0.519696	-0.375714	-0.434959	-0.298922
-0.569435	-0.368955	-0.34448	-0.416076
-0.383576	-0.340033	-0.44088	-0.279183
-0.724305	-0.542872	-0.647937	-0.301275
-0.977785	-0.679131	-0.72441	-0.634107
0.631501	0.506507	0.553025	-0.550324
1.27016	1.12228	1.17748	0.698512
0.823942	0.724158	0.558758	1.18863
0.342798	0.388054	0.382406	0.631317
-0.14874	0.0385223	0.0681533	0.27628
0.372695	0.0580132	0.0035177	0.0674877
0.385834	0.092249	0.0950175	0.0908747
0.261081	0.131723	0.119727	0.149619
0.438161	0.35612	0.34592	0.216743
0.541414	0.50475	0.52672	0.376503
1.05217	0.752772	0.744392	0.603763
0.620288	0.504642	0.499785	0.789837
0.0880462	0.0319099	-0.0458729	0.391571
0.664972	0.364551	0.496899	-0.0424674
0.307572	0.196592	0.215414	0.422739
0.534812	0.204119	0.135549	0.223711
0.0508863	0.0375782	0.0670258	0.240025
-0.0794499	-0.0520655	-0.0729545	-0.0111269
0.0816745	-0.0528945	-0.0918056	0.0242045
0.10954	0.0416493	0.114859	-0.103476
0.0942596	-0.0107479	-0.0883916	0.133635
-0.0665252	-0.0514969	-0.0194605	-0.0655863
0.0160725	-0.0106606	-0.0101217	-0.0598972
-0.016595	-0.0522793	-0.0719789	0.0141992
-0.823241	-0.594805	-0.73515	-0.0394049
-1.6368	-1.15576	-1.20655	-0.719145
-0.987668	-0.792082	-0.697927	-1.34824
0.235109	0.0953109	0.208899	-0.725507
-1.17639	-0.7522	-1.04042	0.274144
-1.16074	-0.810814	-0.868044	-0.974465
-1.398	-0.757436	-0.735765	-0.846434
-1.25504	-0.875792	-0.986692	-0.796471
-1.28332	-1.04844	-1.19712	-0.88611
-1.73358	-1.0645	-1.01416	-1.28547
-0.977277	-0.65538	-0.767733	-1.04083
-0.834417	-0.47327	-0.490343	-0.669051
0.41965	0.353679	0.367203	-0.406812
0.806252	0.820191	0.870515	0.540481
0.466451	0.60967	0.567696	0.772916
-0.988515	-0.615579	-0.896505	0.552581
-0.383674	-0.321867	-0.188111	-0.842001
0.366339	0.173009	0.224732	-0.10861
-0.109413	-0.161364	-0.365757	0.260878
-0.209488	-0.198189	-0.288392	-0.12449
-0.173039	0.120613	0.144948	-0.205759
0.290859	0.298581	0.0862613	0.316385
0.210417	0.0901491	-0.00150031	0.30499
-1.22112	-0.778819	-0.971655	0.0478945
-1.70925	-1.18551	-1.16971	-0.962428
-2.98452	-1.76165	-1.60461	-1.39663
-2.70198	-1.77753	-1.59734	-2.31618
-0.813167	-0.722437	-0.522234	-2.08807
-1.703	-0.904411	-0.972203	-0.567407
-2.36726	-1.40843	-1.46498	-1.01742
-1.66889	-0.898435	-0.788447	-1.81107
-1.48348	-0.793845	-0.870942	-0.849611
-1.49916	-1.13741	-1.38602	-0.793308
-1.68698	-1.07532	-1.02928	-1.47845
-1.1533	-0.628897	-0.661333	-1.12554
0.235589	0.265436	0.243588	-0.475867
-0.00437071	0.200913	0.133188	0.384806
-0.406504	-0.0985128	-0.276809	0.272904
0.0769953	0.276442	0.312506	-0.119496
0.740404	0.660762	0.760301	0.279398
-0.0854732	-0.0913508	-0.453589	0.82689
-0.320921	-0.248091	-0.292926	-0.19298
-0.50783	-0.242972	-0.270332	-0.187221
-0.580357	-0.427371	-0.56632	-0.177964
-0.681226	-0.602736	-0.723115	-0.368129
-1.17746	-0.754588	-0.777048	-0.626858
-0.988472	-0.663789	-0.765045	-0.7258
-1.52804	-0.993818	-1.03948	-0.725387
-2.85294	-1.68471	-1.66243	-1.11721
-1.44893	-1.09266	-0.97404	-2.18746
-0.0064574	0.101916	0.242551	-1.05227
-0.250066	-0.0966391	-0.339099	0.269928
-0.690309	-0.3737	-0.511506	-0.161158
-1.63695	-0.770395	-0.757514	-0.504632
-1.7932	-1.17754	-1.22495	-0.799765
-1.9523	-1.41757	-1.4923	-1.38184
-2.32636	-1.51226	-1.474	-1.68387
-2.34819	-1.4527	-1.36344	-1.68172
-2.60408	-1.47256	-1.36692	-1.69343
-1.00164	-0.631565	-0.656768	-1.65089
0.472572	0.619783	0.65782	-0.379451
0.943015	1.02613	0.966888	0.702062
0.436065	0.605219	0.505486	0.972011
-0.596478	-0.1432	-0.235253	0.414701
-1.22044	-0.86755	-0.998886	-0.186823
-1.90319	-1.38614	-1.50395	-0.973447
-1.09013	-0.984359	-0.889856	-1.59494
-1.18502	-0.795444	-0.777854	-0.830386
-1.05474	-0.612716	-0.704779	-0.735067
-0.723835	-0.304999	-0.448486	-0.497528
-0.0236696	0.275534	0.221055	-0.254435
1.26166	1.01118	1.02773	0.38322
0.954177	0.873544	0.962478	0.943963
1.41219	1.09228	1.17974	0.777944
0.916136	0.810136	0.867898	1.10128
0.0679843	0.0365163	-0.174827	0.757096
0.812574	0.343251	0.406563	0.0577254
0.707957	0.548744	0.685706	0.44529
0.8116	0.47699	0.329626	0.680945
0.702709	0.530288	0.585531	0.502129
0.839193	0.754199	0.773953	0.551223
1.13989	0.804002	0.742439	0.883182
0.853752	0.604311	0.66111	0.71638
0.461656	0.239184	0.171385	0.552319
-0.513442	-0.429248	-0.493709	0.184618
0.386846	0.0564346	0.207108	-0.553661
-0.316778	-0.312748	-0.359299	0.217519
-0.294848	-0.365615	-0.439152	-0.365589
-1.28742	-0.887723	-0.894862	-0.328532
-1.52109	-1.01484	-0.974228	-1.11615
-1.27988	-1.01673	-1.02588	-0.980982
-1.13943	-0.828678	-0.761719	-1.21878
-1.03806	-0.764444	-0.858104	-0.747143
-1.07579	-0.662361	-0.642807	-0.912454
-0.574162	-0.325605	-0.383015	-0.65487
0.766827	0.60753	0.761289	-0.294068
2.25084	1.73894	1.86222	0.753834
2.00702	1.65097	1.65197	1.86162
1.65446	1.38398	1.3893	1.60185
0.420223	0.448688	0.313112	1.31977
0.881247	0.461134	0.505094	0.366655
-0.310193	-0.435468	-0.73418	0.616262
0.161137	-0.177716	-0.126287	-0.56715
0.122139	0.0473184	0.0371017	0.0867592
0.212309	0.235309	0.183625	0.0484289
0.431575	0.283786	0.090565	0.458446
-0.349771	-0.0995569	-0.100788	0.154924
0.415411	0.192334	0.143779	-0.0967426
-1.68672	-1.10326	-1.2849	0.0988345
-1.66199	-1.31283	-1.29566	-1.47548
-2.30027	-1.52502	-1.33832	-1.44462
-1.20222	-0.928355	-0.810299	-1.90812
-0.705112	-0.619547	-0.700231	-0.690468
-0.184313	0.0872045	0.225777	-0.755193
-0.371156	-0.0400165	-0.327866	0.33216
-0.42203	-0.0940982	-0.0557316	-0.259685
-0.317244	-0.211319	-0.311372	-0.0295927
-0.113292	-0.143649	-0.116513	-0.333461
-0.152713	-0.154969	-0.233737	-0.0402142
-0.0240732	-0.0362691	0.00877115	-0.222743
1.6067	1.24054	1.36945	0.139681
2.11487	1.71147	1.75027	1.45964
2.18243	1.71031	1.66766	1.85598
1.73929	1.42814	1.48673	1.70387
0.924849	0.794096	0.777095	1.34269
0.778217	0.317977	0.173311	0.761719
0.66891	0.233288	0.260846	0.27092
0.591415	0.22904	0.224002	0.345999
0.570872	0.310203	0.328766	0.305657
0.218213	0.18148	0.156324	0.349793
0.760462	0.5091	0.498997	0.228309
0.507278	0.388252	0.388873	0.570986
-1.14444	-0.842872	-1.07706	0.271954
-0.356464	-0.5142	-0.351575	-1.12244
-0.518268	-0.394782	-0.233695	-0.481895
1.84061	1.06621	1.20313	-0.364771
2.62423	1.91438	1.99372	1.32592
3.10618	2.35031	2.26657	1.94406
3.01785	2.22133	2.04499	2.74072
2.95117	2.16204	2.13113	2.10694
2.96317	1.88167	1.56579	2.4311
2.40243	1.49032	1.11976	1.80888
1.71711	0.970971	0.680764	1.51381
0.826201	0.36627	0.284087	0.95567
-0.299439	-0.400881	-0.444977	0.472887
-0.420451	-0.601868	-0.485594	-0.434964
-0.589087	-0.589505	-0.475799	-0.525618
-1.5683	-1.18114	-1.07498	-0.64721
0.525314	0.120926	0.396302	-1.4534
1.01312	0.89753	1.03656	0.296504
1.2459	0.916423	0.763922	0.890637
1.59652	1.19185	1.25898	0.809577
1.66769	1.42701	1.55945	1.0039
2.0935	1.34983	1.10503	1.54361
1.85475	1.20105	1.03856	1.17396
1.89232	1.26883	1.27387	1.23836
2.23451	1.52918	1.58981	1.36503
0.242451	0.183521	-0.121793	1.60139
-0.0464606	-0.321788	-0.404319	0.0584145
-1.08411	-0.811514	-0.722969	-0.234023
1.16471	0.497379	0.703471	-0.961257
1.48506	0.962985	1.02548	0.854275
2.81412	2.01029	2.01851	0.824677
2.72114	2.10384	1.93146	2.39238
2.71426	2.09843	2.07635	1.93778
3.18471	2.04295	1.75178	2.31889
3.03397	1.98164	1.72502	1.90918
2.96307	1.79863	1.35507	2.16923
0.261498	0.017049	-0.731984	1.71386
0.526307	0.0124603	0.0995858	-0.108676
1.46079	0.79684	0.941043	0.210357
1.32511	0.799984	0.710813	1.00823
0.951956	0.420084	0.269759	0.841043
1.20865	1.0435	1.26356	0.214613
1.01936	0.784432	0.566117	1.17809
0.892079	0.371462	0.119009	0.615638
0.695663	0.296741	0.274292	0.252918
0.341229	0.108762	0.110527	0.231924
0.34044	0.0206461	0.00494842	0.0772413
-0.76495	-0.679143	-0.74894	-0.0579115
-1.99641	-1.3762	-1.38571	-0.684351
-0.958508	-0.869576	-0.686071	-1.69338
-1.6141	-1.09147	-1.03678	-0.824785
-2.19413	-1.50988	-1.53737	-1.23356
-0.386535	-0.339758	-0.109545	-1.88317
0.282053	0.532227	0.554849	-0.170149
0.493015	0.371342	0.10146	0.669746
0.338673	0.390613	0.547741	0.174613
0.452655	0.59189	0.705213	0.333896
0.96959	0.639258	0.601742	0.680397
0.984778	0.617399	0.646665	0.533779
1.45176	1.02274	1.15296	0.711843
1.90903	1.49667	1.59746	1.17328
2.558	1.87262	1.92462	1.56213
2.22298	1.66406	1.63897	2.08937
3.29355	2.24212	2.25124	1.68309
2.2234	1.67675	1.56216	2.53838
1.31936	0.792886	0.465567	1.52801
0.946065	0.426114	0.377884	0.745835
0.859342	0.450411	0.574847	0.369205
0.938822	0.314076	0.221398	0.650146
-0.54278	-0.513439	-0.542055	0.225854
-0.769035	-0.671951	-0.58753	-0.569247
-0.36195	-0.368042	-0.223082	-0.696128
0.474073	0.184195	0.291019	-0.35828
1.06846	0.622236	0.67181	0.258155
1.45515	1.18803	1.36019	0.548851
-0.0587445	0.107648	-0.155653	1.17988
0.971353	0.551022	0.669492	-0.154897
0.159036	0.0842974	0.0360635	0.66941
-0.443851	-0.563292	-0.890309	-0.0410456
-0.427833	-0.555625	-0.49861	-0.568603
-0.550396	-0.343722	-0.178215	-0.672252
0.0570264	-0.111707	-0.328173	-0.0353099
-1.15107	-0.725743	-0.818676	-0.156235
-0.488977	-0.367761	-0.433286	-0.816775
1.57705	1.17125	1.38516	-0.286965
2.42123	1.84476	1.89843	1.29059
2.49858	1.77942	1.62946	1.97883
1.29787	1.27146	1.34616	1.70193
0.76335	0.611217	0.494585	1.14049
0.23482	-0.114937	-0.366546	0.576542
-0.505449	-0.693782	-0.953919	-0.179095
-0.707163	-0.789001	-0.741087	-0.657865
-0.7404	-0.579385	-0.477455	-0.774671
-1.05285	-0.752827	-0.820181	-0.47715

## Sheet: SPI-9
Calculated SPI-9	CANFIS	MLPNN	MLR		Reference (1:1) line
-0.481179	-0.457826	-0.542804	-0.301242		Mini	Maxi
-0.706549	-0.270516	-0.239894	-0.543541		-5	5
-0.661659	-0.73794	-0.903581	-0.19964
-0.836605	-0.701714	-0.713236	-0.858798
-0.407307	-0.174961	-0.218408	-0.675971
0.441447	0.273468	0.236881	-0.149227
0.121542	0.235791	0.198282	0.234364
1.53464	1.42895	1.68341	0.215633
1.07611	1.0786	1.01613	1.39751
0.333033	0.500626	0.419883	0.93055
0.905874	0.90245	0.950454	0.423202
0.799541	0.937118	0.959939	0.859451
0.86522	0.832949	0.849354	0.868376
0.810143	0.417787	0.45721	0.820689
0.552024	0.588926	0.706881	0.449427
0.648101	-0.0477247	0.0119212	0.671946
0.270317	0.0789956	0.122194	0.0452904
0.453567	0.621706	0.696226	0.209306
1.25064	0.892312	0.94431	0.628841
0.297491	0.176469	0.207609	0.868294
-0.147334	-0.226198	-0.209009	0.22818
-0.542289	-0.541872	-0.546133	-0.212559
-0.670539	-0.577585	-0.572453	-0.552064
-0.708351	-0.6996	-0.7428	-0.544838
-1.03352	-0.819045	-0.792842	-0.686372
-0.940674	-0.855675	-0.861366	-0.810186
-0.982389	-1.20149	-1.20268	-0.850037
-0.956386	-0.776656	-0.752379	-1.27881
-1.32236	-1.057	-1.00485	-0.669789
-1.44507	-1.16995	-1.09246	-1.06777
-1.05099	-0.831871	-0.878726	-1.13726
-0.308778	-0.227592	-0.283333	-0.834899
0.625224	0.731926	0.826275	-0.234604
0.578398	0.668341	0.611792	0.720076
0.465335	0.569303	0.509844	0.53701
0.678936	0.718871	0.680491	0.481818
0.780129	0.925687	0.936276	0.633004
0.940232	1.06576	1.10397	0.904604
0.823377	0.898074	0.868936	1.06601																											0	Duration
0.778109	0.645898	0.650977	0.807782																											0	Severity
0.698671	0.185542	0.26064	0.613755																											#DIV/0!	Intensity
0.408098	0.207229	0.254694	0.329005
0.787489	0.678174	0.74042	0.328263
0.41356	0.262356	0.251406	0.718641
0.607017	0.392244	0.459627	0.272333
0.0219293	-0.126915	-0.113587	0.462925
0.114866	0.011615	0.045848	-0.102655
0.200616	0.0871978	0.124327	0.0559973
0.239148	0.138961	0.126893	0.132563
0.461118	0.441978	0.518298	0.14691
0.415199	0.171217	0.148579	0.490021
0.251134	0.224214	0.287365	0.152922
0.469835	0.264551	0.247901	0.297439
-0.119133	0.0429188	0.026792	0.262017
0.94126	0.812804	0.917341	0.0651373
-0.458173	-0.382282	-0.421809	0.812244
-1.83571	-1.42078	-1.3374	-0.419708
-1.73396	-1.5448	-1.43243	-1.60075
-2.21908	-1.6884	-1.55901	-1.59336
-2.25914	-1.72747	-1.57382	-1.97755
-2.3431	-1.76618	-1.62939	-1.88525
-2.17683	-1.66805	-1.47633	-2.21169
-2.28223	-1.88934	-1.75063	-1.70678
-2.52677	-1.76433	-1.53989	-2.51043
-1.98521	-1.51872	-1.09429	-1.96791
-1.05597	-0.859502	-0.690982	-1.23617
-1.10667	-0.928994	-0.456483	-0.867125
-0.265856	-0.313247	0.0255024	-0.667238
1.01821	0.729151	1.10468	-0.0552134
1.21066	0.928567	1.08713	1.09278
0.8044	0.623183	0.773424	1.18132
0.738016	0.604826	0.846809	0.928876
0.737333	0.619359	0.687083	0.983859
0.764446	0.627717	0.525957	0.791867
0.844987	0.939121	0.975539	0.58332
0.81308	0.706236	0.717953	0.97529
0.844234	0.122684	0.268771	0.649797
-0.0102498	-0.339426	-0.26461	0.343425
-0.746924	-0.606907	-0.561188	-0.188454
-0.165012	-0.191768	-0.19318	-0.605211
-0.0290279	-0.107971	-0.105968	-0.170878
-0.350426	-0.378446	-0.377626	-0.0692382
-0.529586	-0.556718	-0.564451	-0.352712
-0.77301	-0.759666	-0.732893	-0.574363
-0.709688	-0.789096	-0.81264	-0.769516
-0.695367	-0.470202	-0.503723	-0.77423
-0.752529	-0.336535	-0.366508	-0.437792
-0.5767	-0.550963	-0.704433	-0.348702
-0.610065	-0.617576	-0.702907	-0.633104
-0.796127	-0.592642	-0.684632	-0.607237
0.0882698	0.15012	0.130287	-0.602116
0.11795	0.281268	0.241979	0.143897
0.731993	0.746176	0.782454	0.233798
0.655665	0.706352	0.681204	0.686496
0.362331	0.482446	0.433386	0.622172
0.39788	0.415878	0.357609	0.403022
0.306667	0.376146	0.360563	0.376783
0.347631	0.527205	0.553411	0.333883
0.296123	0.0757397	0.0216556	0.538874
0.0201127	-0.0312137	-0.0189558	0.0499193
0.187977	-0.133455	-0.138759	0.061471
-0.238725	-0.340275	-0.339521	-0.0570348
-0.0674994	-0.0468261	-0.0412317	-0.265351
-0.416043	-0.393432	-0.440819	-0.0012979
-2.2782	-1.58735	-1.48186	-0.404854
-2.12017	-1.70335	-1.56253	-1.98208
-2.30192	-1.73767	-1.60165	-1.88049
-2.28692	-1.72007	-1.56933	-2.04667
-2.30033	-1.75051	-1.62551	-1.90025
-2.29603	-1.70161	-1.54325	-2.10672
-2.35664	-1.79409	-1.65137	-1.92964
-2.47963	-1.80029	-1.59541	-2.16892
-2.21609	-1.57901	-1.00022	-2.23825
-0.989097	-0.836389	-0.574803	-1.26279
-0.885787	-0.835414	-0.334727	-0.756635
-0.595129	-0.622658	-0.193517	-0.544862
-0.619467	-0.649711	-0.195448	-0.348738
-0.790969	-0.784626	-0.297643	-0.364125
-1.00373	-0.940959	-0.400176	-0.511563
-1.05695	-0.937501	-0.411872	-0.632097
-1.05567	-0.921973	-0.494764	-0.627186
-1.08002	-1.01486	-0.864533	-0.663676
-1.09173	-0.913952	-0.783795	-1.15355
-1.14192	-0.974727	-0.969057	-0.878883
-1.05254	-0.871791	-0.880385	-1.03285
-1.03465	-0.79662	-0.80834	-0.883924
-0.829313	-0.574049	-0.600268	-0.815658
0.890099	0.880761	1.06586	-0.592531
0.453876	0.586905	0.50381	0.871526
-0.676047	-0.393344	-0.427479	0.474186
-0.136357	-0.0164101	-0.0420271	-0.494088
-0.233844	-0.0560396	-0.0933733	-0.0301568
-0.185878	-0.0500742	-0.0947974	-0.080504
-0.263806	-0.0739387	-0.0470953	-0.0224571
-0.326412	-0.124209	-0.154148	-0.0943908
-0.460669	-1.026	-1.05733	-0.136485
-1.07604	-1.0413	-1.0071	-0.959563
-1.28684	-0.870968	-0.748948	-0.964289
0.07322	-0.0269443	-0.117844	-0.714827
-1.54289	-1.17836	-1.13094	-0.0700907
-0.38828	-0.382894	-0.466557	-1.29236
-0.22345	-0.161958	-0.24161	-0.345461
-0.579914	-0.436171	-0.567829	-0.183992
-0.616756	-0.480745	-0.597045	-0.499136
-0.535188	-0.212119	-0.191736	-0.480822
-0.604008	-0.261613	-0.31129	-0.269717
-0.526891	-0.810593	-0.865818	-0.220344
-0.457877	0.0255022	0.193312	-0.942386
-0.0411366	-0.118581	-0.318105	0.254111
-0.321678	-0.369733	-0.414754	-0.289267
-0.824442	-0.559827	-0.615714	-0.335964
-0.145571	-0.0500978	-0.105491	-0.580658
-0.152824	-0.074328	-0.154492	-0.0547737
0.488118	0.515956	0.554509	-0.110016
0.675419	0.695547	0.702057	0.520744
0.480406	0.530757	0.500433	0.621946
0.47429	0.30539	0.249919	0.458116
0.286164	0.334736	0.312842	0.296867
0.371554	0.619591	0.657862	0.315163
0.502672	0.372584	0.319542	0.61995
0.605569	0.568709	0.640234	0.306734
1.02802	0.669034	0.761029	0.614862
0.503516	0.239229	0.271645	0.715053
0.303817	0.234774	0.2606	0.316967
0.226311	0.142292	0.125549	0.281986
0.0322242	0.0466683	0.0324556	0.156621
0.155868	0.0813843	0.0666615	0.0788043
0.0855837	-0.0163718	-0.0337037	0.127182
0.0395768	-0.0740821	-0.0399625	0.0128778
0.0345286	-0.266201	-0.264558	-0.00726526
0.00657331	0.0105858	0.0457184	-0.214842
-0.0835609	-0.0357344	-0.0583096	0.0766064
-0.248718	-0.226766	-0.282402	-0.0470697
-0.259239	-0.184495	-0.232024	-0.227408
-0.0973966	-0.145337	-0.206542	-0.161995
0.100253	0.0618752	0.0407244	-0.130707
-1.34397	-1.0702	-1.04433	0.0989034
-1.3757	-1.21314	-1.18294	-1.15834
-1.55774	-1.35123	-1.27941	-1.20342
-1.43821	-1.26157	-1.21088	-1.35666
-1.30287	-1.09719	-1.08084	-1.22691
-1.26921	-1.0617	-1.06387	-1.05412
-1.29616	-1.16238	-1.18407	-1.10957
-1.37373	-1.30746	-1.29012	-1.17699
-1.67902	-1.2614	-0.930799	-1.41396
-0.675913	-0.421671	-0.468255	-0.988753
-0.442361	-0.255615	-0.18175	-0.482068
-0.831753	-0.594404	-0.512212	-0.197333
-0.436317	-0.315304	-0.285698	-0.625562
0.264318	0.312671	0.330197	-0.310895
-0.0878743	0.0700558	0.0206485	0.304432
-0.0398887	0.110675	0.111557	0.0560042
-0.0203082	0.206772	0.288931	0.0991115
-0.161044	-0.212843	-0.326428	0.29376
-0.33621	-0.348378	-0.377431	-0.309424
-0.40146	-0.150085	-0.146332	-0.315766
-0.00687182	0.0228665	-0.051382	-0.130953
-0.210088	-0.443013	-0.51211	0.000861641
-1.72907	-1.30841	-1.22124	-0.411564
-0.964851	-0.860161	-0.944301	-1.40026
-1.91075	-1.49378	-1.41245	-0.850843
-2.66298	-1.78708	-1.65504	-1.68186
-2.00085	-1.62522	-1.45269	-2.26656
-1.80615	-1.4974	-1.35046	-1.66727
-1.74213	-1.55523	-1.46085	-1.5411
-1.59811	-1.41356	-1.29102	-1.64547
-1.60855	-1.2215	-0.798108	-1.49899
-1.44032	-1.28572	-1.17639	-0.849537
-1.69879	-1.32968	-0.791315	-1.46979
-1.14727	-0.893333	-0.400342	-1.14275
0.139442	-0.0224621	0.205219	-0.519497
0.677086	0.534295	0.65608	0.136443
-0.237149	-0.130128	-0.0321556	0.690611
-0.277987	-0.189493	-0.110004	-0.0642652
-0.522904	-0.36521	-0.255777	-0.159872
-0.573337	-0.423329	-0.35445	-0.292892
-0.719178	-0.439719	-0.286443	-0.388414
-0.701593	-0.491247	-0.491303	-0.305755
-0.746221	-0.93939	-0.992258	-0.537787
-0.907761	-1.12447	-1.12609	-0.950811
-1.52104	-1.20391	-1.07108	-1.08269
-1.17993	-0.987386	-1.03458	-1.07873
-0.922192	-0.711422	-0.777777	-1.02287
-0.7912	-0.606383	-0.69275	-0.703168
-0.933727	-0.690114	-0.734372	-0.643412
-1.90315	-1.43509	-1.29533	-0.720615
-2.08675	-1.60038	-1.39952	-1.63517
-2.03542	-1.57411	-1.32842	-1.76352
-2.00055	-1.48012	-1.12905	-1.70199
-1.88589	-1.4813	-1.22922	-1.41272
-1.97168	-1.53095	-1.27655	-1.6062
-2.14296	-1.63564	-1.39825	-1.73408
-1.92566	-1.56804	-1.28005	-1.88353
-1.99351	-1.4893	-1.00378	-1.67277
-0.980502	-0.794297	-0.502199	-1.35525
-0.976833	-0.847329	-0.479458	-0.632836
-1.24236	-1.06142	-0.615602	-0.701002
-1.70187	-1.35512	-0.87186	-0.930844
-0.808575	-0.727278	-0.388307	-1.36837
-0.930146	-0.787611	-0.399144	-0.543427
-1.05745	-0.890359	-0.55988	-0.536537
-1.24471	-1.00215	-0.604451	-0.802733
-1.06707	-0.986108	-0.878361	-0.808948
-0.623592	-0.539348	-0.478893	-1.13333
-0.285302	-0.0963037	-0.0934651	-0.471155
0.232273	0.442144	0.563979	-0.110641
0.952957	0.789117	0.75694	0.542348
-0.371367	-0.174685	-0.21666	0.642192
0.925965	0.94053	1.07184	-0.228755
1.08551	1.18832	1.21989	0.925158
1.13077	1.1844	1.18015	1.13713
0.85079	0.8258	0.791834	1.10357
0.666832	0.611878	0.631541	0.761117
0.714932	0.463589	0.535859	0.546408
0.895056	0.333835	0.36103	0.571281
0.890576	1.19039	1.33112	0.428349
1.0826	0.635022	0.593503	1.29687
0.61377	0.228956	0.354024	0.555322
0.126501	-0.0352524	-0.000647922	0.408071
-0.506126	-0.434664	-0.413266	-0.0135654
-0.837965	-0.696221	-0.681251	-0.43693
-1.3395	-1.20202	-1.08478	-0.714192
-1.32759	-1.26516	-1.16317	-1.19612
-1.33494	-1.26718	-1.12965	-1.27408
-1.23099	-1.24833	-1.15274	-1.2316
-1.09693	-1.00565	-0.94814	-1.28518
-1.07379	-0.888069	-0.901927	-0.959181
-0.566809	-0.331784	-0.422394	-0.912135
-0.402053	-0.182097	-0.27895	-0.338258
0.0281289	0.263301	0.277718	-0.251487
0.658787	0.737386	0.760776	0.263879
0.587785	0.684887	0.654273	0.682587
0.941585	0.969461	0.9774	0.635046
0.194465	0.336216	0.263457	0.926055
0.672019	0.746869	0.786079	0.247074
0.477964	0.45143	0.395139	0.742986
0.159984	0.197471	0.185418	0.391075
-0.00438196	-0.0746256	-0.11925	0.19683
-0.0269245	-0.321061	-0.340586	-0.0274226
-0.0417394	-0.163755	-0.112155	-0.254415
0.257092	-0.0290523	-0.0619718	-0.0191516
-0.570158	-0.320018	-0.28749	-0.00655481
0.165592	-0.0578847	-0.0808358	-0.278594
-1.70979	-1.35041	-1.24744	-0.0589755
-0.952176	-0.826562	-0.866191	-1.50712
-0.496186	-0.405451	-0.48238	-0.771545
-0.540921	-0.448515	-0.528386	-0.373535
-0.55212	-0.471059	-0.568005	-0.482174
-0.445483	-0.541025	-0.627896	-0.428598
-0.438209	-0.148114	-0.186603	-0.621482
-0.484313	-0.643703	-0.797766	-0.0646555
-0.103096	0.416337	0.625187	-0.781461
0.385919	0.45324	0.352456	0.618541
0.585144	0.459324	0.435772	0.267885
0.490292	0.523227	0.505789	0.434669
1.57964	1.46766	1.67745	0.486654
0.852968	0.885537	0.801811	1.43408
0.997705	0.976927	1.00939	0.768816
1.09167	1.11713	1.16285	0.930647
1.03059	0.920776	0.941005	1.06821
0.819446	0.537959	0.579362	0.869069
0.513083	0.316636	0.305793	0.628513
0.610759	0.540788	0.67393	0.350873
0.551156	-0.0164416	-0.0267604	0.63011
0.0966556	0.116504	0.191866	0.0177953
0.597998	0.469611	0.489796	0.229175
0.268246	0.0881696	0.130139	0.415457
1.57386	1.21466	1.42032	0.109278
2.66258	2.12247	2.19441	1.28555
3.09069	2.47172	2.41914	2.28139
2.95679	2.31842	2.2653	2.72484
2.87158	2.27583	2.21677	2.5073
2.93114	2.46982	2.43488	2.42906
2.92995	2.26494	2.14348	2.7624
2.90187	2.44877	2.36347	2.42783
2.8849	2.05562	1.93113	2.78808
2.35797	1.51788	1.46144	2.19227
1.74974	1.27386	1.10835	1.62083
0.794313	0.782203	0.615371	1.17405
-1.43547	-1.1851	-0.760778	0.504039
0.367528	0.347689	0.307463	-1.42782
0.869289	0.816754	0.663546	0.0914681
1.14275	1.04	0.898245	0.520196
1.5902	1.34492	1.16962	0.749742
1.67387	1.51517	1.37382	1.06444
1.63482	1.41752	1.48994	1.23599
1.57545	1.52327	1.21068	1.35416
1.73702	2.22235	2.21988	1.38865
2.17605	1.6418	1.58398	2.41855
1.93429	1.29509	1.51539	1.49233
1.73103	1.32304	1.35483	1.54256
0.364531	0.110006	0.123738	1.40733
1.12227	0.809279	0.883268	0.0967237
1.57754	1.30982	1.26115	0.837051
2.86671	2.26571	2.12872	1.28267
2.74537	2.16494	1.94401	2.41851
2.65298	1.97393	1.79288	2.25657
2.72102	2.10135	2.00427	1.95173
2.79141	2.20822	1.91082	2.25805
2.82192	2.55732	2.28749	2.24677
3.27133	2.48797	2.2061	2.93156
3.11226	2.29294	2.18115	2.65783
3.227	2.13714	1.93464	2.61447
1.28744	1.07104	0.89316	2.25674
1.04567	1.03898	0.826302	0.947669
1.36788	1.23682	1.00668	0.753116
1.03508	0.978407	0.727039	1.00319
0.874366	0.858536	0.705008	0.691514
0.807406	0.640546	0.469692	0.598964
0.809054	0.674249	0.789275	0.258439
0.819572	0.570932	0.491432	0.464784
0.525274	1.02215	0.927564	0.241387
0.165616	0.406665	0.40124	0.832571
0.181018	-0.0365527	-0.0231105	0.153876
-1.02687	-0.874903	-0.761418	-0.0643179
-2.94876	-1.84658	-1.63633	-0.897966
-0.514999	-0.588577	-0.590865	-2.58838
0.0745579	-0.057053	-0.0168103	-0.495543
0.336849	0.145142	0.196369	-0.0112589
0.234764	0.186855	0.1936	0.193215
0.345999	0.358025	0.412637	0.158835
0.400788	0.242746	0.14902	0.275364
0.504377	0.763884	0.78283	0.244947
1.04007	1.62118	1.93578	0.713428
1.48396	1.09603	0.949638	1.91819
1.4886	1.0608	1.20855	0.78219
1.18628	0.909694	0.960621	1.17518
3.2155	2.46314	2.70054	0.940195
2.41337	2.03469	1.90342	2.82923
1.9646	1.68834	1.61839	2.0816
1.43554	1.26384	1.20647	1.71626
1.1968	0.832203	0.869559	1.26344
0.781786	0.377599	0.455461	0.870087
0.799036	0.666842	0.424001	0.535895
0.835735	0.911886	1.01425	0.584052
1.02735	0.16493	0.151129	0.904845
-0.310096	-0.294955	-0.124132	0.0191525
-0.405856	-0.146161	-0.112916	-0.312449
-0.00418541	0.116348	0.188158	-0.460014
-0.406859	-0.307089	-0.296172	-0.00665138
0.936624	0.843691	0.980885	-0.419101
0.306071	0.260166	0.229079	0.879595
-0.21171	-0.309572	-0.228466	0.164759
-0.196487	-0.448819	-0.477368	-0.271444
-0.360701	-0.00330787	0.0233429	-0.42422
-0.244908	-0.0350364	-0.12705	0.0427172
-0.236231	-0.293769	-0.348073	-0.0652765
-0.332323	-0.100828	-0.103716	-0.331252
0.282486	-0.316884	-0.355765	-0.0403617
-0.474966	-0.42969	-0.429631	-0.245205
0.303401	0.421215	0.465477	-0.331569
1.56208	1.40035	1.59764	0.419797
0.992029	1.04943	1.00457	1.36111
0.470674	0.488449	0.414458	0.947043
-0.247895	-0.147939	-0.211157	0.427237
-0.28987	-0.159183	-0.238616	-0.216598
-0.312648	-0.487968	-0.574529	-0.119475
-0.554333	-0.234934	-0.177637	-0.45339

## Sheet: SPI-12
Calculated SPI-12	CANFIS	MLPNN	MLR		Reference (1:1) line
-0.423093	-0.418271	-0.430459	-0.483973		Mini	Maxi
-0.428625	-0.410111	-0.477984	-0.336553		-5	5
-0.626645	-0.506123	-0.629796	-0.360049
-0.455465	-0.314571	-0.313057	-0.606016
-0.388739	-0.184976	-0.0855551	-0.278545
0.327038	0.175557	0.369672	-0.277521
0.71277	0.534583	0.624987	0.474443
-0.164161	0.114875	-0.194558	0.7781
0.831624	0.610157	0.773756	-0.121707
0.904117	0.912301	1.15078	0.766176
0.89893	0.91209	0.879393	0.962663
0.874377	0.898	0.9383	0.850823
0.71193	0.793873	0.806628	0.846815
0.996455	0.937946	1.05214	0.660199
0.893804	0.847642	0.8929	0.997505
0.713916	0.588423	0.500737	0.874433
0.46697	0.378819	0.291704	0.579965
0.232537	0.250844	0.202744	0.437279
0.0745073	-0.0161977	-0.05748	0.112166
0.267044	-0.0177388	-0.0231363	0.0314619
-0.651868	-0.501462	-0.677488	0.175441
-0.811028	-0.790467	-0.903587	-0.699955
-0.814428	-0.829927	-0.777008	-0.879472
-0.816862	-0.848812	-0.830015	-0.820039
-0.743571	-0.795458	-0.79049	-0.799061
-1.17933	-0.976803	-1.02212	-0.738404
-1.1943	-1.03586	-1.06221	-1.15935
-1.17547	-1.01176	-0.978629	-1.17643
-0.96491	-0.90236	-0.867173	-1.07099
-0.943554	-0.826723	-0.839183	-0.919333
-0.252551	-0.280886	-0.0697847	-0.809584
0.140461	0.222908	0.542636	-0.173959
0.313682	0.365425	0.422462	0.278983
0.654515	0.636267	0.721977	0.395552
0.656236	0.746882	0.770515	0.659876
0.759633	0.877277	0.882314	0.692046
0.66928	0.837037	0.835435	0.766361
0.761599	0.814096	0.797627	0.726656
0.813827	0.843687	0.856886	0.787976																											0	Duration
0.815277	0.804007	0.784599	0.893151																											0	Severity
0.928919	0.79086	0.814191	0.833078																											#DIV/0!	Intensity
0.578381	0.502675	0.357293	0.911918
0.643735	0.479832	0.446089	0.53805
0.216108	0.176809	0.0662622	0.525087
0.445338	0.241664	0.272791	0.150957
0.196948	0.148113	0.164564	0.315985
0.230038	0.113728	0.120028	0.147448
0.320402	0.184198	0.276907	0.126625
0.405711	0.25652	0.337105	0.244551
0.423139	0.297734	0.352762	0.317357
0.376176	0.282141	0.316251	0.299386
0.304261	0.258779	0.284672	0.274743
0.294523	0.266948	0.331804	0.166888
0.0801628	0.108797	0.078209	0.233893
-1.43517	-0.942039	-1.225	-0.000808367
-1.12031	-1.08516	-1.13414	-1.41542
-1.81832	-1.35965	-1.32331	-1.15047
-1.90244	-1.51661	-1.47717	-1.63334
-1.95848	-1.55689	-1.45528	-1.78098
-2.23901	-1.65456	-1.55622	-1.77391
-2.35913	-1.71073	-1.59116	-2.07346
-2.37703	-1.7268	-1.58299	-2.18039
-2.27293	-1.68633	-1.53907	-2.19314
-2.17105	-1.57075	-1.44337	-2.14091
-2.43759	-1.57281	-1.39914	-1.88553
-1.70066	-1.31441	-1.04858	-2.2097
0.108905	-0.129275	0.626616	-1.37496
0.604601	0.76827	1.17488	0.405846
0.715108	0.935753	0.884609	0.893217
0.667252	0.950796	0.796846	0.83971
0.672143	0.951284	0.787787	0.7494
0.687408	0.921237	0.758461	0.779904
0.869495	1.00369	0.890738	0.842055
0.814754	1.01221	0.871229	1.0053
0.795223	0.972825	0.817978	1.0169
0.695963	0.678783	0.552431	1.00152
0.705973	0.367877	0.1906	0.792649
0.726253	0.385908	0.247912	0.719398
-0.074489	-0.0217264	-0.281202	0.633995
-0.701803	-0.596884	-0.829745	-0.163332
-0.626024	-0.688589	-0.685389	-0.80206
-0.593461	-0.663283	-0.61317	-0.650995
-0.581553	-0.659367	-0.659066	-0.566587
-0.647759	-0.690009	-0.705355	-0.559159
-0.919124	-0.837876	-0.900683	-0.657691
-0.700472	-0.756599	-0.740993	-0.923069
-0.606705	-0.654294	-0.601204	-0.711071
-0.576585	-0.569745	-0.581133	-0.622224
-0.276497	-0.222879	-0.0904445	-0.577457
-0.499769	-0.231062	-0.184771	-0.240513
-0.0465901	-0.0561566	0.0338511	-0.412135
0.271071	0.220444	0.350171	0.0230881
0.236432	0.294397	0.262204	0.361304
0.280875	0.34668	0.312137	0.27764
0.307198	0.391291	0.395978	0.325717
0.424458	0.445721	0.458478	0.341101
0.437135	0.439467	0.408865	0.468942
0.287904	0.325689	0.236753	0.489415
0.215068	0.220016	0.134932	0.287828
0.28466	0.247137	0.230014	0.255216
0.186995	0.144059	0.0836913	0.295942
0.00993347	-0.0694425	-0.229914	0.197834
-1.68932	-1.12939	-1.39644	-0.00472115
-2.03784	-1.54509	-1.55866	-1.65981
-2.09309	-1.62124	-1.48999	-2.02629
-2.18267	-1.65808	-1.53326	-1.91235
-2.23363	-1.67854	-1.55207	-1.97441
-2.42663	-1.72902	-1.59383	-2.0216
-2.26849	-1.69103	-1.54316	-2.22572
-2.14593	-1.63675	-1.48988	-2.08418
-2.1729	-1.62042	-1.49897	-1.93731
-2.28864	-1.58413	-1.48365	-2.05958
-2.51247	-1.57019	-1.36074	-2.04787
-2.17053	-1.45205	-1.13599	-2.22951
-1.16085	-1.01601	-0.480695	-1.79018
-1.15126	-0.813882	-0.483891	-0.753658
-1.15694	-0.802084	-0.57787	-0.752921
-1.05634	-0.746222	-0.493027	-0.841915
-0.958859	-0.690635	-0.45017	-0.755541
-0.993309	-0.720499	-0.532867	-0.651448
-1.05014	-0.749079	-0.598921	-0.684425
-1.22195	-0.829276	-0.67761	-0.76004
-1.17066	-0.836177	-0.608552	-0.88333
-1.16825	-0.927999	-0.715158	-0.79981
-1.0906	-0.994676	-0.892439	-0.85099
-0.419408	-0.553135	-0.366606	-0.804144
-0.301875	-0.219277	-0.135011	-0.211175
-0.894539	-0.60068	-0.765278	-0.0927836
-0.155967	-0.269746	-0.179657	-0.743394
-0.227836	-0.11497	-0.0691017	-0.0708296
-0.334786	-0.173303	-0.278858	-0.058322
-0.336589	-0.201709	-0.243388	-0.21143
-0.390531	-0.252499	-0.299039	-0.207198
-0.431611	-0.309641	-0.365358	-0.245654
-0.44318	-0.38654	-0.435263	-0.244484
-0.432128	-0.466408	-0.563106	-0.306213
-0.422954	-0.421829	-0.521532	-0.341022
-1.22754	-0.849773	-1.01396	-0.277384
-0.884798	-0.883253	-0.926567	-1.13083
0.0047502	-0.276366	-0.0274062	-0.793118
-0.785326	-0.498232	-0.667192	0.129194
-0.776356	-0.680866	-0.835992	-0.638803
-0.779635	-0.690709	-0.705955	-0.745891
-0.775555	-0.670459	-0.711264	-0.674685
-0.617716	-0.577198	-0.586877	-0.65971
-0.422213	-0.425494	-0.410553	-0.486367
-0.274363	-0.207175	-0.199191	-0.354253
-0.268311	-0.0960633	-0.0805846	-0.133085
-0.407401	-0.297299	-0.37824	-0.1271
-0.26666	-0.363349	-0.478806	-0.351768
-0.647765	-0.463095	-0.599388	-0.167436
-0.156655	-0.139587	-0.0383673	-0.563942
0.484512	0.371913	0.639864	-0.0686237
0.48321	0.53799	0.574834	0.614801
0.56371	0.560905	0.516046	0.573422
0.572198	0.545899	0.519528	0.572717
0.5888	0.56138	0.529782	0.553247
0.542559	0.556279	0.544326	0.551254
0.351548	0.417966	0.369735	0.531295
0.346779	0.375756	0.373415	0.310385
0.45085	0.445494	0.504342	0.37551
0.63764	0.515626	0.601758	0.479609
0.715649	0.502705	0.500201	0.628981
0.201729	0.191001	-0.0129881	0.67282
0.0666802	0.0105596	-0.102915	0.1109
0.207999	0.0718195	0.137909	-0.0443864
0.12424	0.061199	0.0797315	0.137959
0.106577	0.0466329	0.0476285	0.0742095
-0.0118538	-0.0195741	-0.0222075	0.0562172
-0.134361	-0.143055	-0.196406	-0.0511296
-0.124176	-0.211084	-0.254109	-0.16158
-0.170059	-0.26974	-0.318438	-0.151716
-0.11134	-0.201595	-0.216119	-0.224802
-0.0351996	-0.0407253	0.0243697	-0.143821
-0.799272	-0.529657	-0.713143	-0.0509182
-0.995912	-0.876825	-1.02859	-0.779639
-1.56397	-1.22102	-1.2919	-0.987479
-1.54739	-1.29141	-1.29132	-1.46974
-1.48058	-1.24761	-1.19387	-1.44018
-1.43324	-1.20138	-1.16596	-1.29783
-1.46999	-1.21178	-1.19904	-1.26458
-1.38858	-1.18471	-1.16192	-1.29547
-1.2453	-1.10128	-1.06476	-1.23741
-1.07795	-0.948576	-0.926274	-1.13803
-1.15558	-0.868391	-0.845751	-0.925847
-2.04717	-1.29506	-1.33883	-1.02794
-0.976833	-0.918427	-0.637113	-1.81094
-0.110838	-0.134701	0.351072	-0.785468
-0.0379741	0.0870213	0.168422	0.215772
-0.0689509	0.0742634	0.00379878	0.191117
-0.103188	0.0401301	-0.0227616	0.0692176
-0.141249	-0.00348873	-0.0567478	0.00582646
-0.156143	-0.0692071	-0.136018	-0.00716679
-0.238898	-0.147684	-0.231003	-0.0244885
-0.452994	-0.231456	-0.323155	-0.148927
-0.632893	-0.362135	-0.373314	-0.228739
-0.604862	-0.57563	-0.616393	-0.444302
-0.094991	-0.41521	-0.418263	-0.420483
-0.93343	-0.743556	-0.980216	0.019024
-2.59929	-1.62365	-1.69649	-0.826944
-2.00796	-1.62658	-1.49789	-2.52242
-1.94159	-1.51924	-1.34883	-1.91338
-1.98066	-1.51372	-1.43269	-1.6451
-1.92719	-1.49195	-1.39799	-1.73758
-1.92149	-1.45548	-1.35988	-1.70242
-1.67247	-1.32926	-1.17958	-1.70382
-1.61984	-1.30747	-1.2013	-1.41932
-1.58952	-1.296	-1.25428	-1.44025
-1.45199	-1.05114	-0.949301	-1.45531
-1.1127	-0.66828	-0.329836	-1.17596
-0.861521	-0.573234	-0.333626	-0.847497
-0.200079	-0.230946	0.046674	-0.51361
-0.520194	-0.228801	-0.20501	0.0657242
-0.672949	-0.414112	-0.426352	-0.256649
-0.676162	-0.482445	-0.427044	-0.469535
-0.717694	-0.538562	-0.50108	-0.457257
-0.729056	-0.564434	-0.527698	-0.478348
-0.939232	-0.696446	-0.689896	-0.486228
-0.98916	-0.801688	-0.773344	-0.68806
-0.86329	-0.784797	-0.743683	-0.763412
-0.700294	-0.712507	-0.688239	-0.615174
-1.22721	-1.00286	-1.1399	-0.546238
-1.20324	-1.03791	-1.08219	-1.05704
-2.12331	-1.41806	-1.4356	-1.09965
-2.30015	-1.62808	-1.53335	-1.90972
-2.21421	-1.62756	-1.45841	-2.09767
-2.22249	-1.60856	-1.45067	-1.92489
-2.18305	-1.57882	-1.40982	-1.90305
-2.04582	-1.5247	-1.34877	-1.86243
-1.85117	-1.44862	-1.26723	-1.73762
-1.58227	-1.28959	-1.12791	-1.59422
-1.67474	-1.23799	-1.0981	-1.30163
-2.0908	-1.39176	-1.30035	-1.46566
-2.37274	-1.52767	-1.2817	-1.7943
-2.55869	-1.62532	-1.31466	-2.04692
-2.11242	-1.53939	-1.11847	-2.13792
-0.936768	-0.919674	-0.324995	-1.66384
-0.948684	-0.670951	-0.368157	-0.500132
-0.947375	-0.69677	-0.518667	-0.533149
-0.970096	-0.750759	-0.605265	-0.674459
-0.818091	-0.671827	-0.529163	-0.736156
-0.629609	-0.464005	-0.330851	-0.607172
-0.799663	-0.449909	-0.39628	-0.387369
-0.844208	-0.484755	-0.396761	-0.54153
-0.831138	-0.535595	-0.381036	-0.545258
-0.687878	-0.591575	-0.425255	-0.474802
0.488023	0.101475	0.360074	-0.422933
1.17706	0.96101	1.16561	0.690705
0.968002	1.1101	1.07043	1.30126
0.93693	1.01797	0.925666	1.00143
0.974049	0.997147	0.995626	0.884777
1.03219	1.03488	1.04914	0.921109
1.03926	1.08167	1.13626	1.01054
0.724807	0.876254	0.864091	1.02326
0.656265	0.715232	0.698246	0.726628
0.733696	0.641626	0.669893	0.70279
0.743967	0.471418	0.422446	0.742542
0.895943	0.527828	0.529697	0.682343
-0.187925	-0.0736604	-0.356423	0.767477
-0.967256	-0.784799	-1.00274	-0.314905
-1.37858	-1.19243	-1.20516	-1.10642
-1.0466	-1.10461	-0.988032	-1.40818
-1.10452	-1.04789	-0.953512	-1.03487
-1.15566	-1.04705	-1.01509	-1.00981
-1.25993	-1.10293	-1.0838	-1.11112
-0.742923	-0.865071	-0.770936	-1.21094
-0.484621	-0.604448	-0.494242	-0.708339
-0.622341	-0.571508	-0.621018	-0.501348
-0.61331	-0.421025	-0.413702	-0.630506
-0.812448	-0.424377	-0.35842	-0.617948
0.213153	0.167976	0.524945	-0.676861
0.111596	0.246109	0.323367	0.327417
0.744991	0.65562	0.726889	0.317621
0.530317	0.709176	0.700394	0.785853
0.531749	0.624078	0.517611	0.652238
0.503128	0.508489	0.43198	0.542667
0.343067	0.341011	0.210861	0.536588
-0.0908726	0.0509959	-0.146967	0.361292
-0.17417	-0.0908924	-0.168823	-0.0719197
-0.159758	-0.163534	-0.192095	-0.071159
-0.159411	-0.272697	-0.370302	-0.109322
-0.0750291	-0.264926	-0.362843	-0.0444549
-0.779809	-0.671439	-0.884237	-0.0975806
0.00544155	-0.307141	-0.240076	-0.757189
-0.704159	-0.529463	-0.579829	-0.0748613
-0.703486	-0.692552	-0.838687	-0.646824
-0.704836	-0.656013	-0.637761	-0.76618
-0.606236	-0.537318	-0.5166	-0.6506
-0.60812	-0.514308	-0.521991	-0.553081
-0.22147	-0.305591	-0.24652	-0.510234
0.0516961	-0.0218649	0.0742075	-0.154733
0.051576	0.0977597	0.0811084	0.0742636
0.171018	0.209972	0.233701	0.145595
0.654036	0.557308	0.764263	0.1184
0.492245	0.58609	0.566476	0.692591
0.571335	0.676698	0.725777	0.50063
1.00519	0.925394	1.10141	0.571196
0.993342	1.01998	1.09994	1.00044
0.994897	0.989573	0.992099	1.01817
0.934994	0.879928	0.904028	0.955651
1.05186	0.915458	0.982527	0.871605
0.802931	0.796024	0.793105	0.96715
0.414209	0.41686	0.29357	0.746617
0.49781	0.321641	0.333875	0.299114
0.441888	0.331027	0.37695	0.40637
0.973269	0.716799	0.978506	0.385101
2.31901	1.68748	2.09816	0.858135
2.78795	2.20393	2.33091	2.1681
2.8178	2.32284	2.30657	2.56652
2.91243	2.35842	2.33571	2.4747
2.92206	2.37643	2.3333	2.4892
2.88649	2.3902	2.36735	2.51422
2.81347	2.37759	2.3912	2.53077
2.84791	2.36042	2.41276	2.47256
2.9123	2.35151	2.42542	2.56498
2.93426	2.28047	2.33882	2.65897
2.89046	2.13144	2.14044	2.58713
1.85583	1.54558	1.29198	2.46583
1.50165	1.17678	0.952004	1.38691
1.17478	0.886045	0.701005	0.982104
1.13404	0.781371	0.737263	0.768088
1.51471	1.06324	1.10599	0.751768
1.56688	1.20656	1.17139	1.16018
1.55098	1.2091	1.10856	1.2078
1.56812	1.20144	1.08529	1.144
1.74656	1.33241	1.22623	1.1408
1.70845	1.43119	1.24406	1.25781
1.61603	1.49947	1.39581	1.30504
1.62412	1.53664	1.49322	1.21255
1.63617	1.49437	1.5609	1.30982
1.99575	1.66937	1.81887	1.37778
2.13929	1.76111	1.85403	1.71546
3.18408	2.30345	2.41663	1.86006
2.7468	2.30311	2.19705	2.80801
2.71881	2.21611	2.15865	2.41035
2.7876	2.22254	2.17089	2.2359
2.8102	2.2518	2.20589	2.35497
2.76288	2.25163	2.19132	2.38322
2.78829	2.2444	2.22495	2.35522
2.81115	2.23846	2.2103	2.39028
2.91379	2.25428	2.21142	2.39298
3.40571	2.41698	2.38203	2.53444
2.76975	2.19038	1.8928	2.87063
2.63883	2.06409	1.87671	2.29107
1.01444	1.13981	0.550988	2.03412
0.948521	0.615138	0.508079	0.558818
0.946853	0.588756	0.597308	0.45637
0.82989	0.522196	0.607254	0.6457
0.80394	0.476522	0.557741	0.524484
0.642369	0.336363	0.418872	0.499452
0.669791	0.284652	0.390353	0.337575
0.724692	0.320762	0.40785	0.280275
0.419598	0.214082	0.247524	0.395596
-0.413487	-0.27535	-0.328059	-0.00778086
-0.0797969	-0.114705	0.10065	-0.646802
-0.158525	-0.087976	0.159169	-0.308561
0.138363	-0.0440201	0.0726854	-0.189551
0.16309	0.0584475	0.169113	0.070591
0.178995	0.0966358	0.141709	0.0999527
0.25048	0.165997	0.230912	0.0881063
0.404092	0.283482	0.394334	0.163868
0.951679	0.727154	1.00135	0.298713
0.924256	0.952206	1.13267	0.809457
0.873949	0.993578	1.11194	0.873626
0.880996	0.914627	1.03697	0.747662
2.35133	1.78769	2.15444	0.830167
2.14566	1.96623	2.08848	2.20947
1.75629	1.69617	1.66879	2.07358
1.3463	1.35727	1.37334	1.51241
1.35296	1.24527	1.35968	1.12746
1.34995	1.19174	1.31835	1.1792
1.28761	1.07872	1.21724	1.19888
1.17745	1.00933	1.12041	1.12422
0.877705	0.830388	0.867247	0.98048
0.979156	0.721266	0.810335	0.76758
1.0188	0.595114	0.65579	0.728292
1.16485	0.771234	0.858441	0.799882
-0.586135	-0.231179	-0.489297	0.854087
0.175591	-0.118591	0.0604424	-0.784064
-0.0995697	-0.157431	0.0502399	-0.108103
-0.338746	-0.410019	-0.464629	-0.129534
-0.215126	-0.378046	-0.274417	-0.453588
-0.224254	-0.319779	-0.201866	-0.314876
-0.0349054	-0.147128	-0.0368744	-0.294286
-0.0128952	-0.117709	-0.0312791	-0.110224
-0.150991	-0.249603	-0.295683	-0.065481
-0.0223582	-0.0758843	-0.0157008	-0.338241
0.136448	0.239143	0.457451	-0.023163
0.0566801	0.165208	0.267455	0.0573347
0.563839	0.386076	0.491506	0.0912303
-0.19349	0.0657743	-0.0841563	0.542319
-0.0893482	-0.0973837	-0.232196	-0.159353
-0.0664206	-0.0985825	-0.0959008	-0.112194
-0.0963325	-0.121505	-0.193711	-0.0220128
-0.0972337	-0.123233	-0.190176	-0.0723041
-0.307304	-0.250249	-0.342282	-0.0578197

## Sheet: SPI-24
Calculated SPI-24	CANFIS	MLPNN	MLR		Reference (1:1) line
1.08363	0.584374	0.706978	-0.0715649		Mini	Maxi
1.04431	0.808153	0.997148	0.628635		-5	5
1.13204	0.966505	1.1915	0.915182
1.19866	1.111	1.19463	1.04761
1.25916	1.14999	1.22794	1.10884
0.903676	0.901241	0.757399	1.18601
-0.0769852	0.394395	0.211051	0.718495
-0.0414853	0.201808	0.00968402	0.274565
-0.634164	-0.211779	-0.317699	0.0439083
-0.684378	-0.413441	-0.469781	-0.366935
-0.681301	-0.44523	-0.315805	-0.504162
0.2284	-0.0991599	-0.00884241	-0.348784
-0.600555	-0.406601	-0.34714	-0.00682912
-0.613602	-0.546037	-0.540885	-0.40038
-0.677578	-0.669251	-0.717508	-0.54926
-0.496108	-0.699743	-0.650615	-0.711757
-0.497764	-0.654235	-0.60414	-0.656095
-0.178971	-0.397086	-0.20203	-0.606387
-0.545279	-0.404792	-0.476701	-0.206545
-0.506378	-0.463405	-0.463725	-0.459433
0.177638	-0.170314	-0.0776949	-0.449882
0.279901	0.0413272	0.212247	-0.0402827
0.210193	0.121437	0.161636	0.190494
0.068005	0.103394	0.150167	0.103636
0.181821	0.154862	0.122874	0.130426
0.389887	0.234805	0.286785	0.121746
0.194108	0.261244	0.290984	0.266012
0.164051	0.269678	0.269713	0.273432
0.0236373	0.175238	0.0900029	0.229085
0.334809	0.239438	0.318547	0.0911108
0.492198	0.385016	0.498349	0.272482
0.0222971	0.24584	0.159074	0.44541
0.127968	0.163207	0.0991903	0.180275
0.0903207	0.0999362	0.0670113	0.10577
0.0843547	0.0686518	0.0808307	0.0926377
-0.0205595	0.038372	0.00876911	0.0827876
-0.012777	0.0277989	-0.00499874	0.0396839
-0.0424196	-0.0280914	-0.0484133	0.0237704
-0.131067	-0.0870678	-0.1175	-0.0394228																											0	Duration
-0.258581	-0.160774	-0.206021	-0.0766154																											0	Severity
-0.327072	-0.245699	-0.332421	-0.158184																											#DIV/0!	Intensity
-0.492139	-0.381776	-0.479314	-0.26931
-0.163246	-0.301737	-0.235665	-0.41811
0.222405	-0.0572744	0.066482	-0.218312
-0.26201	-0.142386	-0.157044	0.0640777
-0.101422	-0.13524	-0.173133	-0.125983
-0.101276	-0.145633	-0.176614	-0.138942
0.693772	0.185577	0.396113	-0.120431
-0.0451975	0.0978406	0.1152	0.328163
-0.227648	-0.00942435	-0.0929316	0.106889
-0.193894	-0.0992351	-0.215978	-0.0737691
-0.179686	-0.16354	-0.174867	-0.181956
0.0265153	-0.0598955	0.00756524	-0.142774
-0.229579	-0.0614453	-0.0789207	-0.00138261
0.236675	0.0695853	0.0892182	-0.0359525
0.187925	0.0855973	0.182043	0.065808
0.46567	0.261068	0.378896	0.157416
0.532295	0.376074	0.470844	0.336856
0.553763	0.431531	0.463125	0.42755
-1.16344	-0.308565	-0.59613	0.409873
0.686159	0.116351	0.234944	-0.563469
0.758557	0.43231	0.655943	0.211178
0.762787	0.623602	0.910416	0.589672
0.716654	0.748379	0.781485	0.720477
0.789262	0.772468	0.856553	0.693047
0.408868	0.491548	0.315246	0.782318
-0.456367	0.0154539	-0.171466	0.298094
-0.607965	-0.219334	-0.419918	-0.0658498
-0.845777	-0.508932	-0.572156	-0.387321
-1.0866	-0.715273	-0.760439	-0.643432
-1.08586	-0.759321	-0.51111	-0.831904
-0.855029	-0.716187	-0.67905	-0.699438
-1.14989	-0.936346	-0.816705	-0.783069
-1.14098	-1.01444	-0.949473	-1.01394
-1.12399	-1.04453	-0.986819	-1.07945
-1.12525	-1.07357	-1.03188	-1.10879
-1.26819	-1.10958	-1.08299	-1.16326
-1.05666	-1.02241	-0.928614	-1.2254
-0.867881	-0.900095	-0.845713	-1.02459
-0.315106	-0.64543	-0.498047	-0.899831
-0.624433	-0.57808	-0.526866	-0.499516
-0.702521	-0.587992	-0.612686	-0.516953
-0.72475	-0.637102	-0.679283	-0.610745
0.0254645	-0.370346	-0.252894	-0.700936
-0.755638	-0.46985	-0.496017	-0.215677
-0.810133	-0.535921	-0.597048	-0.492519
-0.774298	-0.581508	-0.643215	-0.602474
-0.802946	-0.652568	-0.638198	-0.662095
-0.922466	-0.708655	-0.736763	-0.662638
-0.53771	-0.568183	-0.504175	-0.758952
-0.02271	-0.324256	-0.24455	-0.477854
-0.070471	-0.235321	-0.101955	-0.242201
0.0548383	-0.0759183	-0.00970171	-0.113777
0.039241	-0.0241169	-0.0169931	0.000789419
0.0504668	-0.0411058	-0.0373239	0.00883659
-0.171892	-0.119898	-0.102473	-0.0830272
0.00551783	0.00810066	0.0144278	-0.0988316
0.090139	0.0915952	0.108155	0.0231838
0.131615	0.150707	0.19578	0.0896053
0.0773283	0.171659	0.190133	0.166696
0.267042	0.239767	0.25688	0.172012
0.148839	0.173428	0.130058	0.245078
-0.128026	0.0129237	-0.0477834	0.139624
-0.314395	-0.131562	-0.261014	-0.0166412
-0.302745	-0.220267	-0.292474	-0.197646
-0.247483	-0.236383	-0.259951	-0.243328
-0.219168	-0.203266	-0.163353	-0.225346
-1.17132	-0.56893	-0.710954	-0.146051
-0.327006	-0.495044	-0.494738	-0.724138
-0.303717	-0.438541	-0.410338	-0.481727
-0.296237	-0.385526	-0.305763	-0.341381
-0.22395	-0.297626	-0.319551	-0.288181
-0.104136	-0.224586	-0.191358	-0.261752
-0.37482	-0.34385	-0.406333	-0.151404
-1.13264	-0.662149	-0.807552	-0.382941
-1.08145	-0.783371	-0.886015	-0.766058
-1.16543	-0.900907	-0.934389	-0.918744
-1.16831	-0.942087	-0.930952	-1.01674
-1.16837	-0.917669	-0.72702	-1.02194
-2.32795	-1.24913	-1.24686	-0.908271
-1.07768	-1.18041	-1.03761	-1.69407
-1.13462	-1.1211	-1.02949	-1.31412
-1.20441	-1.08714	-0.999872	-1.10475
-1.20197	-1.05818	-1.06911	-1.12365
-1.39504	-1.11576	-1.10582	-1.17133
-1.37324	-1.16952	-1.09486	-1.25008
-1.95158	-1.29179	-1.25093	-1.3687
-2.16895	-1.3872	-1.32351	-1.56812
-2.26217	-1.4714	-1.36836	-1.82535
-2.23002	-1.50211	-1.36515	-1.98937
-2.17704	-1.49121	-1.16617	-1.98238
-0.9516	-1.21233	-1.03926	-1.85004
-2.27208	-1.40128	-1.33184	-1.22381
-2.31597	-1.50479	-1.42351	-1.78175
-2.28613	-1.55324	-1.42591	-2.07584
-2.34492	-1.59124	-1.42975	-2.14171
-2.42036	-1.60009	-1.44194	-2.16219
-1.71802	-1.44355	-1.20224	-2.24333
-1.00752	-1.17743	-0.957118	-1.62969
-1.42431	-1.15594	-1.00251	-1.19098
-0.929353	-0.984087	-0.878449	-1.23783
-0.914281	-0.906296	-0.800747	-0.980581
-0.925481	-0.911701	-0.69568	-0.905384
-0.809622	-0.826079	-0.73327	-1.03653
-1.02428	-0.737577	-0.735187	-0.769624
-1.15851	-0.806258	-0.830386	-0.77515
-1.12973	-0.833148	-0.823723	-0.960932
-1.11453	-0.823191	-0.754112	-0.905109
-1.06126	-0.829357	-0.800634	-0.864718
-1.15324	-0.891376	-0.912356	-0.901256
-0.833925	-0.824849	-0.725671	-0.9868
-0.626325	-0.705994	-0.670659	-0.795905
-0.692399	-0.680235	-0.645034	-0.66875
-0.734547	-0.666631	-0.673844	-0.641563
-0.80918	-0.697963	-0.7272	-0.673507
-0.139102	-0.468037	-0.379439	-0.738337
-0.740199	-0.525099	-0.522071	-0.358005
-0.63305	-0.50661	-0.535316	-0.514158
-0.536499	-0.477238	-0.507142	-0.533301
-0.521093	-0.477716	-0.472699	-0.489465
-0.612272	-0.500558	-0.511818	-0.456476
-1.04061	-0.648029	-0.741064	-0.50539
-1.07438	-0.789061	-0.864659	-0.718457
-0.153049	-0.544969	-0.422539	-0.935871
-0.216839	-0.358251	-0.218366	-0.403763
-0.210433	-0.24055	-0.157598	-0.203239
-0.150517	-0.186831	-0.234582	-0.168288
0.41914	0.0209789	0.154962	-0.206301
-0.029689	-0.0141366	0.00866715	0.153425
0.0563939	0.046433	0.0721969	-0.00567583
0.0131517	0.0688633	0.0194943	0.069276
0.015752	0.0447405	0.0442669	0.0237237
0.000320212	0.0660331	0.0710002	0.0231776
0.228053	0.225665	0.31025	0.0716224
0.0486697	0.171487	0.076065	0.288477
-0.0179885	0.052494	0.0368776	0.0898908
0.326904	0.181511	0.238477	0.0384107
0.41903	0.283827	0.386727	0.225376
0.418865	0.331081	0.367712	0.346041
-0.889491	-0.209234	-0.435499	0.320433
0.35304	0.0152421	0.0272956	-0.374281
0.238847	0.0877561	0.17248	0.030535
0.110316	0.120046	0.235983	0.178127
0.0790136	0.163306	0.133432	0.177382
0.188546	0.175957	0.171255	0.135176
0.375993	0.172383	0.202889	0.181931
-0.0405617	0.0739279	0.0867535	0.163536
-0.54425	-0.165896	-0.361388	0.128493
-1.00497	-0.562694	-0.738145	-0.299348
-0.878485	-0.708885	-0.806174	-0.75713
-0.901376	-0.731805	-0.538722	-0.80179
-1.08071	-0.771199	-0.7945	-0.662548
-1.00005	-0.845278	-0.766064	-0.861773
-1.04069	-0.901902	-0.86046	-0.889551
-0.942076	-0.920221	-0.894579	-0.942441
-0.867867	-0.89404	-0.881979	-0.939243
-0.874752	-0.87581	-0.884907	-0.876861
-1.34263	-1.01727	-1.05496	-0.892088
-1.23857	-1.03875	-1.03142	-1.16378
-0.772784	-0.885337	-0.788077	-1.15263
-1.08684	-0.887144	-0.868137	-0.836899
-1.09474	-0.891866	-0.889813	-0.916411
-1.07665	-0.889876	-0.874875	-0.960356
-1.37023	-1.01529	-1.03145	-0.942373
-1.11092	-1.00631	-0.971318	-1.17573
-1.1194	-0.961923	-0.928779	-1.07725
-1.18399	-0.973114	-0.952826	-0.984366
-1.19961	-0.993149	-0.980798	-1.06747
-1.23266	-0.999609	-0.940862	-1.09454
-1.39067	-1.05886	-1.04026	-1.05808
-1.3295	-1.0869	-1.08452	-1.21126
-1.68199	-1.18948	-1.15187	-1.22918
-1.34222	-1.1482	-1.07923	-1.39998
-1.32179	-1.11676	-1.04946	-1.29021
-1.36522	-1.10525	-1.01388	-1.21683
-1.81877	-1.22387	-1.21856	-1.19349
-1.37485	-1.19443	-1.12294	-1.51635
-1.28948	-1.15276	-1.06346	-1.34745
-1.41513	-1.14617	-1.07369	-1.25857
-1.52325	-1.15473	-1.11327	-1.25457
-1.42017	-1.14865	-1.07853	-1.33706
-0.841598	-0.99475	-0.891201	-1.29678
-1.252	-0.998618	-0.907924	-1.00006
-1.75447	-1.13191	-1.14822	-1.01573
-1.72428	-1.23294	-1.20248	-1.40075
-1.79323	-1.30672	-1.22618	-1.54204
-1.81119	-1.32593	-1.1821	-1.60387
-1.97094	-1.33949	-1.25786	-1.5759
-1.81899	-1.34266	-1.22013	-1.6459
-1.81261	-1.364	-1.23991	-1.64693
-1.80838	-1.36526	-1.24215	-1.66341
-1.6909	-1.33623	-1.22423	-1.62414
-1.48946	-1.28894	-1.20449	-1.57487
-1.64658	-1.3018	-1.18844	-1.49871
-1.42973	-1.22573	-1.0985	-1.52626
-1.5006	-1.19284	-1.09316	-1.3599
-1.89307	-1.2891	-1.20373	-1.36252
-1.95378	-1.34813	-1.24763	-1.59867
-1.95275	-1.37255	-1.23523	-1.7129
-2.16559	-1.43119	-1.3043	-1.70054
-1.8935	-1.40513	-1.25015	-1.8653
-1.92455	-1.38864	-1.2347	-1.72424
-1.78437	-1.36975	-1.22932	-1.68756
-1.74433	-1.35688	-1.23635	-1.65862
-1.87676	-1.37684	-1.25466	-1.62781
-2.46229	-1.50729	-1.41994	-1.67145
-2.512	-1.58051	-1.44696	-2.10501
-2.89673	-1.65844	-1.48096	-2.23916
-2.22045	-1.60027	-1.3709	-2.47301
-2.16701	-1.54224	-1.32231	-2.14669
-2.16166	-1.50759	-1.29073	-1.96749
0.103366	-0.948974	-0.689741	-1.90599
-1.96157	-1.18548	-1.03443	-0.659041
-1.69324	-1.26652	-1.18484	-1.35424
-1.64772	-1.28992	-1.09223	-1.63738
-1.73046	-1.32512	-1.17771	-1.58029
-1.97617	-1.36084	-1.20886	-1.59394
-2.04452	-1.30756	-1.12921	-1.74245
-1.16207	-1.11479	-0.818036	-1.52273
-0.378014	-0.797972	-0.621555	-1.23726
0.0664598	-0.358488	-0.206815	-0.608648
0.0364927	-0.118232	-0.0372503	-0.0768016
0.0663569	-0.0935736	0.176082	0.0130317
-0.000488889	-0.162766	-0.180273	-0.215034
0.196036	0.0779157	0.0638996	-0.0693996
0.0644521	0.16083	0.0743056	0.0997459
-0.0877587	0.166964	0.0266236	0.141154
-0.0531225	0.176148	0.0247426	0.088363
-0.0386404	0.170842	0.112729	0.105741
0.164492	0.217453	0.179908	0.15143
0.166548	0.199352	0.186364	0.19733
0.211049	0.18824	0.187688	0.199661
-0.180847	-0.00469048	-0.0967947	0.1799
-0.0190907	-0.0370345	-0.0836812	-0.0581858
-0.0219637	-0.0466232	-0.0603638	-0.0456454
-0.418162	-0.207847	-0.306476	-0.0241735
-0.0512585	-0.136108	-0.127351	-0.250117
-0.00323394	-0.0586511	-0.00516027	-0.112849
0.102035	0.00877194	0.0656095	0.00790658
0.0779367	0.0406956	0.0662668	0.0492195
0.0898537	0.0585465	0.04836	0.0813154
0.091566	0.0237492	0.00170587	0.0748723
-0.0254431	-0.0226215	-0.0377245	0.0160164
-0.593175	-0.259743	-0.379971	-0.0131077
-0.360784	-0.296827	-0.387816	-0.331573
-0.336246	-0.314274	-0.342264	-0.340553
-0.367231	-0.31235	-0.251687	-0.297457
-0.0875072	-0.175476	-0.157721	-0.255717
-0.601598	-0.354871	-0.43424	-0.127109
-0.606632	-0.499008	-0.604896	-0.377395
-0.49458	-0.527043	-0.576663	-0.56711
-0.57083	-0.545554	-0.56745	-0.495522
-0.567035	-0.548436	-0.577257	-0.515323
-0.637993	-0.553269	-0.583	-0.546838
-0.399208	-0.474021	-0.40408	-0.538841
0.0271881	-0.256421	-0.162969	-0.418706
0.0303326	-0.12152	-0.016608	-0.14081
-0.130598	-0.115601	-0.118421	-0.0125905
-0.129309	-0.138715	-0.18896	-0.10206
0.239051	-0.00123693	0.0861075	-0.168101
-0.206287	-0.0661888	-0.0917557	0.0816126
-0.263594	-0.113471	-0.177688	-0.0747788
-0.131662	-0.0887341	-0.113593	-0.153708
-0.119591	-0.0922891	-0.0818591	-0.100586
-0.0387867	-0.0477472	-0.00910133	-0.0812176
0.362114	0.179754	0.300093	-0.0121238
-0.194969	0.0110881	-0.0911717	0.275754
0.343849	0.108119	0.170277	-0.0546018
0.230729	0.16054	0.213099	0.143518
0.222126	0.183869	0.233276	0.21359
0.222016	0.196024	0.169239	0.201189
2.65858	1.24452	1.54583	0.156899
0.327928	0.919484	0.871708	1.69584
0.372596	0.683578	0.539668	0.809429
0.269653	0.487301	0.220763	0.469775
0.329218	0.323753	0.337827	0.307748
0.367194	0.327746	0.328597	0.30442
1.06698	0.819686	1.13798	0.266259
1.91934	1.31829	1.43959	1.07558
2.31758	1.57431	1.7011	1.40608
2.64883	1.83823	1.76452	1.88551
2.70305	1.94345	1.86187	2.25049
2.70076	1.95117	1.43676	2.35574
3.03198	2.03152	1.91863	2.12144
2.66642	2.10306	1.8852	2.61155
2.53259	2.09308	1.93842	2.56401
2.35473	2.05575	1.89698	2.47065
2.41287	2.03358	1.90128	2.36712
2.34889	1.99772	1.82717	2.38234
1.90469	1.86419	1.65332	2.2938
2.53309	1.90435	1.71564	1.99432
2.66819	1.94857	1.80524	2.18474
2.72645	1.98671	1.82017	2.34319
3.01811	2.0695	1.88943	2.41665
3.04568	2.10703	1.88916	2.61167
2.9585	2.09744	1.8947	2.65837
2.9822	2.11932	1.92479	2.5934
3.10411	2.15925	1.97554	2.67469
3.11819	2.17857	1.98067	2.77965
3.06931	2.18823	1.99016	2.80376
3.04273	2.19504	1.99392	2.83383
2.33928	2.07825	1.80689	2.86358
2.30664	1.96713	1.71972	2.37166
2.19577	1.88567	1.66711	2.18519
3.00835	2.01582	1.80769	2.09244
2.89508	2.07005	1.85848	2.51791
2.8959	2.10056	1.85694	2.62337
2.52016	2.0275	1.77234	2.65377
2.97978	2.04569	1.82797	2.3421
3.04226	2.07769	1.86585	2.51259
3.02787	2.11894	1.90261	2.60922
2.97933	2.14265	1.89967	2.72488
3.05983	2.15935	1.96941	2.67746
3.46683	2.22541	2.04488	2.78382
3.1651	2.22381	2.01391	3.00735
3.16274	2.22087	1.94388	2.99616
2.93824	2.17148	1.91182	2.87316
2.54934	2.0822	1.8242	2.72825
2.51709	2.0256	1.78522	2.44655
0.697805	1.54763	1.25704	2.37345
2.51731	1.71938	1.4253	1.28482
2.37396	1.79998	1.6661	1.89751
2.40236	1.85847	1.62551	2.15181
2.44585	1.89954	1.68812	2.21176
2.3549	1.85804	1.67418	2.18068
2.34856	1.76312	1.56302	2.12044
1.95001	1.67343	1.52975	1.87506
1.80014	1.63066	1.47316	1.84535
0.75626	1.22534	1.03758	1.66504
0.72115	0.962382	0.7918	0.997517
0.7278	0.825463	0.544228	0.763069
1.03107	0.942234	0.926082	0.888782
0.779607	0.788164	0.77326	0.897871
1.03676	0.847473	0.880752	0.788404
1.03373	0.810495	0.851409	0.890176
1.03464	0.767042	0.875322	0.805458
0.836527	0.705452	0.742345	0.812822
1.47172	0.960866	1.11293	0.685842
1.46032	1.11866	1.2084	1.07019
1.11238	1.09671	1.22853	1.16933
1.00226	1.0785	1.04995	1.12125
1.01864	1.01129	1.01013	0.985755
1.02265	0.958312	0.972297	0.954347
0.85325	0.907811	0.966722	0.895937
1.04664	0.986782	1.003	0.900714
1.19465	1.03331	1.10053	0.955583
1.2421	1.0781	1.17836	1.03527
1.23357	1.11344	1.18754	1.10407
1.33754	1.15491	1.16661	1.1432
1.38048	1.157	1.2082	1.1394
1.60511	1.27935	1.40018	1.16025
1.1463	1.21122	1.22411	1.36102
0.711345	0.980612	0.870432	1.17151
0.787776	0.857234	0.78237	0.820916
0.777273	0.794835	0.805486	0.745226
-0.284884	0.319518	0.151811	0.769743
