# Supplementary material for: Drought index prediction using advanced fuzzy logic model: Regional case study over Kumaon in India
Source: PLoS One. 2020 May 21;15(5):e0233280. doi: 10.1371/journal.pone.0233280 (PMC7241731; doi:10.1371/journal.pone.0233280)
Supplement: S1 File — (ZIP) [file pone.0233280.s001.zip › SPI-1_to_24_Plots_Champawat.xlsx]

## Sheet: SPI-1
Calculated SPI-1	CANFIS	MLPNN	MLR		Reference (1:1) line
1.05078	0.43941	0.334508	0.145068		Mini	Maxi
0.791386	0.372275	0.270042	0.415117		-5	5
-1.26291	-0.015741	-0.0240065	0.262504
-0.274615	0.315141	0.136863	-0.0171696
2.25782	0.316272	0.371006	0.0377385
0.30111	0.308282	0.593253	0.302922
0.141249	0.111485	0.0183062	0.296528
0.413183	0.249537	0.0757223	0.25463
0.35042	0.155614	-0.0759151	-0.08038
1.94576	0.290266	0.224571	0.251827
0.901329	0.1707	0.165514	0.370137
0.0761717	0.481524	0.115953	0.211149
0.45541	0.446707	0.398607	0.180615
-0.00982048	0.152423	0.202485	-0.0963084
0.798912	0.330266	0.294722	0.028772
-1.25732	-0.339363	-0.34847	0.33083
-0.471215	-0.160504	-0.102713	-0.0919914
-0.762427	0.159928	0.184378	0.101446
1.97222	0.278171	0.13649	0.00784392
1.99427	0.217198	0.261544	0.553837
-1.29513	0.245109	0.270787	0.556757
-1.93566	-0.231648	-0.869221	0.188648
-0.073805	0.0158299	0.0932636	-0.209605
0.0761717	0.361283	0.247861	0.00361582
0.611549	0.248648	0.0890138	0.303437
-0.742154	-0.426495	-0.420259	0.396103
-1.24417	-0.248527	-0.624708	-0.00598872
-1.11132	-0.347859	-0.410284	0.101142
-0.103706	0.00187502	0.0263293	0.000563778
-0.105287	0.58023	0.661575	0.377793
-0.0289425	0.439007	0.543255	0.416495
0.694716	0.130161	0.179623	0.223854
1.07743	0.00823224	0.00488701	0.20816
0.810077	0.178365	0.0992912	0.382487
2.42583	0.215216	0.298033	0.317954
0.0761717	0.29601	0.305442	0.414897
1.51633	0.332424	0.355237	0.0173636
-1.1862	0.0219714	-0.0397557	0.15466
0.019161	-0.0873911	-0.15445	-0.366801																											0	Duration
0.140871	0.121525	0.0284728	0.102937																											0	Severity
0.935602	-0.32167	0.0405749	-0.0917579																											#DIV/0!	Intensity
0.86562	0.452033	0.155849	0.334933
0.114923	0.0506265	0.0467899	0.268338
2.38682	0.292679	0.283595	0.226322
-0.0678095	0.331835	0.342331	0.428008
0.90908	0.641397	0.331377	0.217221
0.679286	0.281842	0.328976	0.238187
1.14241	0.124842	-0.0829446	0.01257
2.06608	0.241385	0.484277	0.206009
-0.628731	0.084828	0.296586	0.228999
-0.481765	0.34727	0.287717	-0.0432767
-1.07636	0.0272788	0.196394	0.0235408
-0.0271564	0.170794	0.175269	-0.18237
0.00638237	0.0219623	-0.0291851	0.197618
-2.33935	-0.608422	-0.329698	0.284397
-2.00314	-0.458149	-1.01924	-0.0158143
-0.340303	-0.0118472	-0.289088	0.0485112
-0.0375233	0.238245	0.237858	0.230338
0.0158024	0.375246	0.502146	0.556966
0.0761717	0.559806	0.665116	0.545347
0.295977	-0.0664218	0.129362	0.256525
-1.25732	-0.411703	-0.0802407	0.32494
-0.871908	-0.31267	-0.147418	0.0443264
0.253805	0.279664	0.309213	0.0813179
-0.119596	0.242745	0.249972	0.172613
0.0765265	-0.0909146	-0.239958	0.160171
0.455159	0.103353	-0.117798	0.149744
1.81911	0.206928	0.0873664	0.205379
0.953273	0.195625	-0.0275275	0.463239
0.124471	0.30553	0.258424	0.298955
-0.667359	0.151317	0.199977	0.137987
0.0761717	0.379961	0.369598	-0.0901836
0.876676	0.2555	0.329755	-0.0215544
0.94147	0.171734	0.297543	0.135962
0.0637609	0.0458014	-0.121758	0.28694
-0.302362	0.2238	0.276299	0.131903
-1.25732	-0.0276234	-0.178446	0.0615299
-0.0472553	0.255582	0.302679	-0.0251473
-0.191896	0.200853	0.280096	0.250807
0.0236283	0.0762337	0.107508	0.193292
1.3388	0.396535	0.279586	0.30119
0.315082	0.152659	0.0670456	0.298529
-0.667359	-0.02688	-0.0261886	0.288546
1.34842	0.457717	0.45692	0.19931
0.591977	0.461397	0.285109	0.239692
-1.25732	0.0112876	0.0359198	0.217137
1.66336	0.225527	0.122667	0.0535197
0.266037	0.126556	0.448832	0.0722255
-1.10956	-0.0220717	-0.0729832	0.144565
0.965208	0.256249	0.104721	0.169491
0.58341	0.256996	0.262825	0.0291332
3.07406	0.03333	-0.109049	0.31466
0.782867	0.703566	0.845113	0.666261
0.307462	0.249064	0.211427	0.0456713
0.800438	0.440145	0.471526	0.253667
0.0761717	0.333803	0.69528	-0.0460905
1.01432	0.21222	0.286194	-0.0357673
-0.55095	-0.408096	-0.365336	0.248339
0.366597	-0.0342	-0.134206	-0.089894
0.522977	0.207043	0.196354	0.103599
0.570381	0.295088	0.142229	0.144108
-0.61817	0.259944	0.419636	0.313597
0.5391	0.102078	0.275105	0.226357
-1.0342	0.188463	0.332598	0.208639
0.834193	0.404258	0.368151	0.0213385
0.134653	0.380018	0.283272	0.366222
-0.667359	0.129221	0.173881	0.0992866
1.25259	0.484773	0.524177	0.286829
1.13922	0.364623	0.69038	0.190813
-0.198657	0.173207	0.160116	0.326146
-0.233245	0.297531	0.328947	0.276373
-1.07636	0.208939	0.296693	0.00816801
-1.06837	-0.189935	-0.279819	-0.10076
0.273464	0.0752404	0.165372	0.0993886
1.62843	0.151999	0.119989	0.0929631
-0.0056905	0.392645	0.390006	0.506959
-0.0355959	0.244635	0.323236	0.324242
0.163107	0.0524305	0.148103	0.139638
0.923381	0.44592	0.271838	0.153498
1.32277	0.443893	0.315015	0.382469
-0.486826	0.112108	0.15797	0.259559
-0.23287	0.25982	0.261592	0.0334152
-0.538476	-0.0148565	-0.0813561	-0.0237828
1.0738	0.299381	0.237156	-0.10945
0.502966	0.2963	0.269955	0.339301
-0.562912	-0.181923	-0.123648	0.293098
0.517343	0.381068	0.387868	0.146345
0.740535	0.332628	0.229258	0.131412
1.04085	0.327392	0.155743	0.236552
2.4584	0.292211	0.0820095	0.405027
-0.667359	0.256335	0.232955	0.425871
0.0761717	0.135413	0.169553	-0.0153932
-0.486826	0.169413	0.133125	0.0529935
-0.122603	0.0992242	0.11753	-0.23931
0.264555	0.0603338	0.088808	0.253101
-1.25732	-0.431256	-0.702447	0.120454
-0.0632669	0.217606	-0.164703	-0.00648305
-1.14385	0.129192	0.139313	0.237897
0.250617	0.334387	0.298583	0.0766301
0.380308	0.465796	0.544723	0.439116
-0.373615	0.572252	0.674543	0.379613
-0.343947	-0.0954616	-0.175858	0.255981
-0.667359	0.0995488	0.116775	0.158956
0.0761717	0.0364221	0.0815981	0.0636298
-0.486826	0.18397	0.135132	0.253429
0.634951	0.386478	0.338588	0.159601
0.289444	0.0670467	-0.00857828	0.24582
0.813586	0.31494	0.250715	0.220273
-1.25732	-0.322683	-0.267281	0.285557
-1.60348	-0.123965	-0.228499	-0.00221817
0.838593	0.357642	0.296059	-0.000886167
0.734266	0.346691	0.547479	0.15044
1.18913	0.330493	0.244294	0.355216
0.734467	0.338405	0.337367	0.422445
-0.667359	0.0265678	0.0281116	0.177124
0.0761717	-0.0334956	0.189427	0.0767742
-0.486826	0.292062	0.302491	0.116358
-0.0388771	0.138619	0.115591	0.00419298
2.12616	0.0773463	-0.12752	0.241786
-0.928332	0.0199457	0.119502	0.265742
0.496069	0.0479939	0.037842	0.0234301
-1.62448	0.0721953	0.12395	0.311463
0.288256	0.350215	0.390665	-0.195859
-0.129898	0.418598	0.541757	0.411703
-0.534685	-0.253584	-0.309115	0.0883539
0.986611	0.356654	0.285113	0.220715
0.794717	0.408885	0.491426	0.276351
0.0761717	-0.00994857	0.0951955	0.283551
-0.486826	0.196087	0.122196	0.292832
0.162431	0.669678	0.702283	0.135876
-1.33376	-0.233397	-0.239552	0.0645073
-0.772537	0.0498939	0.0636013	0.0381024
1.20909	0.147999	-0.0510516	-0.0131163
0.7318	0.382513	0.287375	0.283544
-0.314032	0.0767099	0.181813	0.419943
0.170185	0.240879	0.212751	0.210339
-0.803802	0.199028	0.0879555	0.15234
-0.487984	0.143601	0.118189	0.120359
0.530245	0.20561	0.146577	0.153866
1.64876	0.16408	0.141556	0.123126
1.06574	0.335003	0.215523	0.452163
-1.16946	-0.173171	-0.347277	0.275748
-0.0497863	-0.066346	-0.0443211	-0.0468224
0.711565	0.512755	0.372977	0.0975513
0.590082	0.42552	0.405023	0.179827
0.56164	0.109611	-0.00423707	0.293077
0.530962	-0.00680463	-0.153284	0.168956
-0.498966	-0.0738716	-0.111242	0.102082
0.367397	0.241807	0.171329	0.0626146
-0.264159	0.235159	0.257913	0.166886
1.10342	0.350837	0.0558201	0.147888
1.15196	0.374692	0.0653828	0.390619
-0.486826	0.0511725	0.0939124	0.154984
-0.0339859	0.21146	0.210672	0.147363
-1.41712	0.130572	0.217868	0.0954272
-1.25732	0.00575517	-0.236678	-0.0842312
-1.25732	-0.0448003	-0.0742663	0.104029
0.953191	-0.0666936	0.101221	0.000996235
-0.37136	0.0532088	0.156405	0.394606
0.357424	0.389833	0.429326	0.323705
0.0699884	0.0394504	0.171621	0.392172
1.05049	0.37587	0.399877	0.229932
0.980805	0.323221	0.202791	0.493099
0.0761717	0.374901	0.457924	0.22934
0.393818	0.335063	0.377934	0.154432
-0.00028641	0.091177	0.00359457	0.0109488
0.327685	0.137566	0.071462	-0.0313276
-0.119064	0.160776	0.0818425	0.0917014
1.10806	0.06713	-0.116234	0.112878
0.944573	0.324125	0.302847	0.243089
1.24882	0.375054	0.34511	0.253667
0.76135	0.345158	0.290471	0.323123
1.8036	0.33193	0.197888	0.190166
0.139426	0.415527	0.278804	0.324642
-0.667359	0.0519221	0.0947951	0.0223731
0.0761717	-0.0157732	-0.0204537	-0.0282219
-0.198012	-0.126379	-0.0751285	-0.0950489
-0.381491	0.0743652	0.0771225	0.0940183
-0.461338	-0.228495	-0.366941	0.124623
-0.911042	0.333944	0.311253	0.121066
-0.978788	0.0759085	-0.232008	0.173236
0.742656	0.534251	0.507704	0.211384
1.83381	0.309563	0.153391	0.366755
-0.439967	0.408958	0.416897	0.623245
-0.303987	0.147842	0.116432	0.27825
-1.03598	-0.185661	-0.191101	0.0572482
0.230466	0.194833	0.284986	-0.0885007
0.881786	0.401719	0.352962	0.253312
0.158631	-0.0160464	-0.0270177	0.207518
0.0162259	0.256387	0.31877	0.238192
-0.0452151	0.0561141	0.0104917	0.118784
-0.758689	-0.185852	-0.146291	0.0488027
0.816169	0.474609	0.462629	0.148792
0.180999	0.274904	0.0537958	0.349172
0.539776	0.302883	0.249139	0.140435
-0.545185	0.0884801	0.146481	0.301947
2.03794	0.339426	0.288149	-0.0443186
1.33862	0.243565	0.0548006	0.424946
0.607915	0.437827	0.47686	0.322138
0.0761717	0.317954	0.318824	0.286542
0.214217	0.299166	0.327973	-0.0739897
-0.201469	0.239636	0.183752	0.0400964
1.01518	0.219286	0.233664	-0.00745652
-0.745095	-0.277279	-0.357263	0.224717
-0.569878	0.0874808	0.0915514	0.0159075
0.0352584	0.366226	0.407363	0.148008
0.320175	0.250944	0.225983	0.0189859
1.53497	0.464294	0.308366	0.42863
1.26147	0.362008	0.092119	0.4781
2.17308	0.217781	0.0983539	0.341881
-0.667359	0.0128415	-0.176488	0.432255
0.0761717	0.342446	0.332452	-0.0455047
0.479814	0.31741	0.318382	0.0147258
0.53385	-0.0656831	0.00448579	-0.0158737
-1.08225	-0.11971	-0.322035	0.178116
-1.25732	-0.481669	-0.642301	-0.0981401
-1.25732	0.0451931	-0.381832	-0.0720371
1.10673	0.421342	0.426253	0.0140235
0.152332	0.49645	0.339993	0.508985
1.81032	0.250818	0.0018526	0.389237
0.311344	0.551945	0.538944	0.68077
0.706966	0.113025	0.153352	0.115579
0.980805	0.199027	0.221499	0.324946
0.0761717	0.314889	0.65617	0.115834
-0.486826	0.293793	0.39442	0.141086
0.692167	0.0322917	-0.0186539	-0.0885927
0.4525	0.192208	0.216619	-0.0101185
0.074712	0.152983	0.142661	0.107918
-0.724428	0.0245445	0.156813	0.259241
-1.59563	-0.024808	-0.0583533	-0.0112726
-1.08215	0.138772	-0.285608	0.0714839
0.272411	0.291472	0.277656	0.0621877
0.105329	0.367949	0.345825	0.300479
1.23412	0.460667	0.393892	0.420574
-0.0202236	0.164774	0.156889	0.467363
0.0761717	-0.00679547	0.196483	0.185358
0.323744	0.258844	0.446293	0.304631
-1.25732	0.147996	0.0859986	0.126769
-1.41712	-0.118367	-0.268158	0.0304326
-0.598282	-0.0656165	-0.13188	-0.0778854
0.208471	0.0739607	0.0314853	-0.0703621
1.59173	0.304061	0.225004	0.277992
0.462143	0.391882	0.321621	0.527581
0.717913	0.235046	0.337802	0.333199
-0.666364	0.117462	0.203968	0.397778
-0.210677	0.14438	0.172242	-0.0188697
0.398641	0.357207	0.323623	0.118537
0.0761717	-0.0514073	0.00587383	0.103636
0.561463	0.1864	0.0482907	0.116207
-1.02019	-0.00593867	-0.1464	0.138185
0.783599	0.25833	0.287574	-0.0263805
1.07817	0.347353	0.232506	0.299112
0.374015	0.525555	0.285681	0.32916
0.055999	0.35492	0.445699	0.35242
0.696173	0.385283	0.247795	0.117945
0.66368	0.157184	-0.00548501	0.0991599
1.87832	0.399493	0.604264	0.206201
0.706517	0.221982	0.231016	0.348502
-0.0955468	0.243934	0.207751	0.132341
0.0761717	0.380449	0.422265	0.110122
-0.486826	0.0835114	0.0481795	-0.121414
-1.25732	0.0465387	0.170978	0.0457507
-1.41712	-0.44784	-0.304413	0.0359023
-1.25732	-0.144394	-0.30793	-0.0527965
-0.530823	0.0740017	-0.143657	0.0751473
0.429886	0.458184	0.452733	0.309899
1.88809	0.29691	0.22862	0.44595
1.3614	0.351512	0.0201029	0.710938
1.14066	0.243066	0.0806971	0.523412
1.19613	0.178253	0.0383467	0.335887
1.21355	0.31375	0.211072	0.154903
0.0761717	0.252449	0.438261	0.129079
-0.486826	-0.0611061	-0.1956	-0.0988306
-1.25732	-0.334267	-0.489456	-0.212662
-0.160258	-0.217876	-0.314387	-0.266772
-0.830731	-0.133483	-0.235007	0.04185
-1.25732	-0.263318	-0.190666	0.0906518
0.366465	0.613505	0.406973	0.258923
0.417116	0.477299	0.554327	0.335854
0.430184	0.346834	0.448467	0.448541
2.02587	0.299497	0.153374	0.49658
0.510472	0.399553	0.0194059	0.470239
2.34702	0.157152	0.0179741	0.25727
1.47246	0.361264	0.794312	0.392481
-0.237272	0.120226	0.388047	0.00146237
-1.10613	0.0426022	0.130494	0.0536022
0.461919	-0.250228	-0.182147	-0.350423
-1.25732	-0.117683	-0.219153	-0.106981
-0.762336	-0.452377	-0.429528	-0.00152372
0.64536	-0.383308	-0.0651848	0.123004
-0.711231	0.26403	0.387765	0.180329
1.39744	0.484929	0.535736	0.414346
2.20854	0.288921	0.421746	0.480231
1.59147	0.369827	0.0222404	0.521646
0.0468054	0.389909	0.176424	0.599184
0.922378	0.350112	0.481559	0.010589
0.561463	0.140655	0.0274489	-0.0477358
0.243907	0.161277	0.427892	0.0656795
0.731544	-0.192173	-0.0797313	0.00546889
-0.29835	-0.314907	-0.344958	-0.0197406
0.570381	0.504066	0.394712	0.0633376
1.81667	0.316925	0.479923	0.138659
1.56029	0.279333	0.0362162	0.336613
1.0967	0.526708	0.0405728	0.501567
2.08454	0.173295	-0.113436	0.304636
-0.229784	0.240277	0.232885	0.186693
-0.667359	0.244728	0.339794	0.0202632
0.0761717	-0.352034	-0.26632	-0.0648887
-0.486826	-0.364593	-0.42312	-0.151605
0.610258	-0.106588	-0.0431996	0.109533
-0.359036	-0.206266	-0.369267	0.205089
0.348668	0.536947	0.538804	0.100117
0.927511	0.507899	0.548602	0.416799
-1.62448	0.190127	0.321035	0.329789
-2.24028	-0.216431	-0.796141	0.118041
0.303067	0.179871	0.266414	0.0144156
-0.050744	0.214422	0.185645	0.0785186
0.852974	0.335301	0.242223	0.321355
-0.667359	0.18888	0.191894	0.500753
0.804465	0.181918	0.24212	0.0534276
0.52572	0.169456	0.492301	0.435747
0.530586	0.319958	0.200851	0.181289
1.37849	0.369574	0.248025	0.328659
-0.758689	0.197712	0.257	0.2733
-0.715179	-0.244896	-0.233272	-0.0813649
-1.11939	-0.0106778	-0.35095	-0.108692
2.03281	0.173864	0.0702893	-0.134148
0.124113	0.294618	0.366984	0.458154
-0.736488	-0.112084	-0.0734217	0.269464
-0.807053	-0.0744859	-0.392274	0.159203
0.679286	0.446087	0.478557	-0.053032
0.707181	0.280314	0.236798	0.330961
0.207199	0.247559	0.200702	0.353696
0.701026	0.601126	0.392272	0.309569
0.497494	0.136313	-0.00113463	0.146889
0.790398	0.175556	0.0619106	0.15491
-0.367642	0.181519	0.0218383	0.178338
-0.348149	0.241675	0.353109	0.138206
-1.60381	-0.0193944	0.0406029	0.0574924
1.03196	0.173263	0.0783831	-0.170662
-0.866368	0.0255446	-0.0151902	0.246731
-0.594814	0.0943155	0.136412	0.122794
0.990791	0.495064	0.472944	0.327165
0.0761717	0.277839	0.119987	0.204453
1.64608	0.255246	0.518926	0.392196
0.86932	0.569868	0.669353	0.487549
-0.244082	0.306679	0.376455	0.200483
1.93273	0.285658	0.285244	0.165256
0.830457	0.396615	0.903097	0.170797
-0.803525	-0.161347	-0.225789	0.0316048
1.04211	-0.0145869	0.0157974	0.128534
-0.257517	-0.0152693	0.194976	-0.0686316
0.14879	0.199856	0.216354	-0.00870279
-0.975197	-0.100307	-0.22067	0.300972
0.335415	-0.0160031	-0.0704239	-0.140552
1.03743	0.519452	0.613505	0.345635
-0.042531	0.308321	0.381609	0.327888

## Sheet: SPI-3
Calculated SPI-3	CANFIS	MLPNN	MLR		Reference (1:1) line
-0.226697	-0.288337	-0.371966	-0.288515		Mini	Maxi
0.630373	0.64004	0.740483	-0.311116		-5	5
0.309518	0.390322	0.40883	0.580314
0.384542	0.0738369	0.00154635	0.246769
-1.07621	-0.875142	-0.887655	-0.000873809
0.0561456	0.0151658	0.0580362	-0.835501
0.675141	0.964709	0.846796	-0.00588566
-0.0117988	-0.0633835	-0.215866	0.903286
-0.516926	-0.647912	-0.618091	-0.229526
0.248798	0.286674	0.405839	-0.645092
0.885359	0.987766	0.95459	0.394537
0.645408	0.432592	0.406187	0.856537
0.288961	-0.0829043	-0.137747	0.280016
0.328359	0.184575	0.197545	-0.0325317
1.32368	1.07093	1.15004	0.222616
1.45822	1.10042	1.23944	1.02056
1.72623	0.785445	0.814969	0.998307
0.376385	-0.121529	-0.130964	0.897433
-0.440702	-0.640075	-0.569191	-0.0124412
0.15944	0.266587	0.361584	-0.707841
-0.211357	0.0555478	0.0373557	0.187369
-0.221548	-0.268533	-0.37253	-0.0632532
-1.83666	-1.45023	-1.33704	-0.42162
1.65163	1.28186	1.28689	-1.35733
2.31089	2.1665	1.96044	1.37678
1.60769	0.2278	0.374547	2.35401
0.285552	-0.790756	-0.436296	0.399291
-2.20915	-1.69513	-1.21775	-0.275821
-2.36614	-1.69535	-1.3996	-1.74488
-0.454243	0.171015	0.0112315	-1.77771
-0.93527	-0.347846	-0.20485	0.282092
-1.61724	-1.49544	-1.21665	-0.410407
-2.28389	-1.68572	-1.57283	-1.50377
-1.96496	-1.16942	-0.914649	-1.35952
-1.02417	-0.263426	-0.299439	-0.944185
-0.290533	0.116704	0.176598	-0.24459
0.384058	0.468639	0.576124	0.13929
0.845578	0.7414	0.80554	0.446551
1.08239	0.78092	0.807445	0.757762																											0	Duration
2.07509	1.3069	1.37966	0.808543																											0	Severity
2.06789	1.24321	1.36469	1.46529																											#DIV/0!	Intensity
2.49355	0.994713	1.11976	1.3927
0.0292328	-0.525863	-0.305987	1.38087
-0.149009	-0.553986	-0.489369	-0.412115
-0.982687	-0.515116	-0.450056	-0.690941
-0.0181266	0.0556343	0.0621766	-0.519413
0.59179	0.707449	0.900417	-0.102373
0.37622	0.171044	0.131516	0.582372
2.00593	1.23727	1.40807	0.134253
1.53321	1.16774	1.28502	1.37174
1.67643	0.426924	0.404918	1.22304
0.382095	-0.0658203	-0.0728112	0.687086
0.702916	0.246896	0.147312	0.0559765
0.951244	0.871442	0.964983	0.208026
0.924925	0.583295	0.565423	0.733518
0.356363	0.0247512	-0.0481138	0.427993
-1.8038	-1.53389	-1.13743	-0.05596
-1.41149	-1.14233	-1.09015	-1.58794
-0.886003	-0.189888	-0.165275	-1.10207
-2.20946	-1.53231	-1.5128	-0.0852022
-2.29614	-1.80933	-1.64606	-1.60136
-2.18187	-1.32614	-1.00752	-1.72706
-1.29274	-0.571925	-0.464747	-0.948825
-0.547703	-0.0139285	0.0079236	-0.473104
-0.388643	-0.123883	-0.147834	0.00815191
-0.681846	-0.426117	-0.522212	-0.0545566
-1.54465	-1.09137	-1.13291	-0.382029
-1.91614	-1.30942	-1.25277	-0.991767
-1.50739	-0.831795	-0.668388	-1.21589
-0.915522	-0.337081	-0.277577	-0.709121
-0.275103	0.0369771	0.0951522	-0.279853
0.233824	0.355893	0.442328	0.038494
1.53622	1.24524	1.32435	0.362233
1.63986	1.24005	1.29705	1.2821
1.37962	0.413066	0.386489	1.25552
0.386375	-0.152435	-0.143936	0.655534
-0.241837	-0.327767	-0.388142	0.0141211
-0.252081	-0.0691808	-0.0648223	-0.400593
0.698967	0.693123	0.809718	-0.210396
0.426587	0.418806	0.462436	0.57085
0.0756276	-0.2215	-0.266081	0.27106
-0.944191	-0.794167	-0.812663	-0.24567
-0.988067	-0.731565	-0.762077	-0.74425
-0.549934	-0.129713	-0.0821998	-0.696007
-0.215672	0.0355123	0.068029	-0.141395
0.593112	0.55306	0.693879	-0.016008
0.680394	0.583929	0.673589	0.483489
0.748657	0.391444	0.378342	0.579984
0.00663917	-0.0972687	-0.150773	0.419764
-0.246992	-0.273244	-0.334021	-0.0886929
-0.861988	-0.554601	-0.606037	-0.313325
0.765878	0.708342	0.816266	-0.591073
0.712019	0.866767	0.98013	0.63935
1.05105	0.440548	0.386306	0.742694
0.199929	-0.0217345	-0.0718485	0.418045
0.561224	0.220964	0.196881	0.0543066
2.7647	1.99905	1.82797	0.266553
2.50958	1.72045	1.88449	2.19819
2.2042	0.250029	0.377552	1.72533
0.519623	-0.399483	-0.226916	0.786807
0.195747	-0.12512	-0.221171	-0.0150781
0.441407	0.541095	0.596702	-0.219251
-0.377246	-0.266931	-0.458502	0.324394
-0.183107	-0.296333	-0.376028	-0.462395
-0.260635	-0.11311	-0.0817632	-0.416382
0.27316	0.282854	0.327919	-0.0395668
-0.17333	-0.031413	-0.080835	0.202646
0.277214	0.122333	0.103091	-0.110349
-0.618583	-0.349096	-0.434328	0.114128
0.0516136	-0.00761288	-0.0212985	-0.365589
-0.127406	0.176958	0.224668	-0.0535654
0.310033	0.221896	0.208124	0.134428
-0.184246	-0.0539303	-0.0943915	0.139892
0.0817726	-0.0116212	-0.0584701	-0.113265
0.106727	0.253141	0.31195	-0.010672
-0.346553	-0.252528	-0.364683	0.19314
-1.27991	-1.01962	-1.0395	-0.31619
-1.58026	-1.19186	-1.18672	-1.03672
-0.952647	-0.44803	-0.354441	-1.07035
1.41728	1.41658	1.32814	-0.360636
0.834863	0.895766	1.03503	1.42616
0.591531	-0.329973	-0.211088	0.727355
-0.122341	-0.21266	-0.202194	-0.0777402
-0.00133966	0.0704663	0.096086	-0.0286218
0.200991	0.385244	0.428317	0.0115348
0.420774	0.346786	0.380137	0.190915
-0.604549	-0.524995	-0.616036	0.246923
-1.22911	-1.0778	-1.02529	-0.583283
-0.219064	0.0489113	0.139039	-1.04838
0.170376	0.512848	0.501092	0.113071
0.290488	0.221794	0.176219	0.434466
0.251803	0.102048	0.0748228	0.0690125
0.615341	0.461301	0.532473	0.1484
1.0274	0.844642	0.932133	0.501542
2.09189	1.38161	1.52738	0.776761
2.05073	1.20335	1.33939	1.44548
2.05886	0.679633	0.695131	1.31689
-1.62448	-1.55774	-0.764729	1.03775
-0.768923	-0.711715	-0.769505	-1.67069
-0.502345	0.273841	0.010809	-1.01301
-0.805	-0.580192	-0.771895	0.340667
-0.719332	-0.65054	-0.672767	-0.780124
-1.90697	-1.44647	-1.41509	-0.661189
-0.229144	-0.0104156	0.0758092	-1.16849
0.154078	0.684265	0.530777	0.00678116
-0.00167201	-0.0335256	-0.192233	0.682015
-0.263727	-0.283389	-0.337983	-0.174305
-0.765694	-0.537113	-0.604993	-0.23825
-0.716124	-0.38379	-0.365394	-0.424187
-1.62448	-1.09031	-1.14457	-0.443773
0.0700859	0.170826	0.287977	-1.05498
0.0602612	0.506963	0.518503	0.185707
0.450702	0.224532	0.13244	0.494763
0.0343773	0.0391688	0.0176863	0.121862
-0.855423	-0.730882	-0.780172	0.0698997
0.240059	0.321688	0.418679	-0.684093
0.696052	0.891472	0.897564	0.253437
1.22384	0.838382	0.920902	0.829542
1.12114	0.603532	0.628161	0.696572
0.880613	0.304129	0.262999	0.66903
0.3659	0.100367	0.0841366	0.446575
-1.62448	-1.30498	-1.1285	0.0866554
-0.67618	-0.536678	-0.522499	-1.42923
1.39903	1.51316	1.2332	-0.580083
1.20312	1.09222	1.26087	1.61703
1.53501	0.353805	0.351959	0.823479
-1.71779	-1.5249	-0.935569	0.582678
-0.172764	-0.290679	-0.298243	-1.40194
-0.265765	0.531117	0.121895	-0.384278
-0.377611	-0.368183	-0.570753	0.517185
0.0807935	0.0477911	0.12534	-0.600774
0.263419	0.285846	0.363875	0.0152302
0.801366	0.684163	0.745724	0.417535
0.148388	0.0929299	0.0289924	0.548645
-0.452321	-0.532694	-0.564133	0.0560608
-1.17377	-0.859206	-0.890897	-0.547934
-1.39843	-0.977546	-0.980002	-0.832849
-0.778745	-0.355996	-0.28035	-0.920784
0.353498	0.562956	0.666383	-0.332942
0.0620754	0.199269	0.174056	0.549649
-0.0147608	-0.209709	-0.286628	0.113957
-0.542303	-0.350074	-0.385152	-0.1673
-0.629827	-0.385716	-0.416935	-0.278966
-1.01258	-0.605274	-0.631107	-0.410463
-0.496113	-0.277365	-0.258821	-0.628123
0.434575	0.615106	0.697002	-0.257654
-0.0865633	0.0522753	-0.0385948	0.582122
-0.649358	-0.681922	-0.690694	-0.0274296
-0.584756	-0.370198	-0.342127	-0.681733
0.135948	0.396778	0.402576	-0.272401
0.57629	0.667812	0.740579	0.353165
0.561851	0.354689	0.343467	0.507514
-0.108054	-0.242575	-0.311633	0.300867
-0.00468518	-0.0568092	-0.0681627	-0.20869
-0.352008	-0.0939845	-0.0975925	-0.0507278
0.123041	0.151851	0.171078	-0.154094
0.00611391	0.144037	0.172858	0.0424391
0.621818	0.440825	0.502779	0.0813276
-0.526462	-0.347586	-0.467384	0.396254
-1.41134	-1.24855	-1.08946	-0.394479
-1.76427	-1.22096	-1.13727	-1.27283
-2.37876	-1.55425	-1.35449	-1.09134
-0.322636	0.0421062	0.0605934	-1.44943
-0.302176	0.264045	0.345891	0.0851547
0.155922	0.0403362	-0.0940506	0.316796
-0.0209965	0.0935116	0.103623	-0.0482054
0.594665	0.496776	0.55704	0.164376
0.667815	0.718284	0.745566	0.541229
0.950415	0.57994	0.619042	0.57387
0.468288	0.244137	0.220825	0.557205
-0.464031	-0.53245	-0.560281	0.2211
-0.26886	-0.193366	-0.197715	-0.570245
-0.383475	-0.0861729	-0.0621527	-0.248872
0.167844	0.206499	0.24181	-0.112127
0.621359	0.588814	0.739713	0.0801167
1.44189	1.02833	1.1988	0.534526
1.19974	0.752328	0.797515	1.03601
1.74875	0.784988	0.84648	0.764124
1.225	0.676199	0.733798	1.00186
0.995287	0.286679	0.219378	0.762893
-0.22681	-0.312318	-0.376625	0.33182
-1.36494	-1.13765	-1.05854	-0.414456
-1.04051	-0.7354	-0.653226	-1.28089
-1.28621	-0.731385	-0.637274	-0.688253
-1.56297	-1.16106	-1.23336	-0.662057
-1.75567	-1.255	-1.26325	-1.15222
-0.441174	-0.0648376	0.00282673	-1.07414
1.74174	1.70382	1.53746	0.0882768
0.807584	0.766816	0.697091	1.77227
0.393272	-0.595289	-0.374381	0.573649
-0.953661	-0.750622	-0.713703	-0.236016
-1.01214	-0.674797	-0.678616	-0.599339
-1.31249	-0.711046	-0.614458	-0.74474
-0.509184	-0.28618	-0.240225	-0.75765
-0.503198	-0.153028	-0.114639	-0.259891
-0.618719	-0.489303	-0.603295	-0.140423
-0.889084	-0.592571	-0.645016	-0.447758
-0.474896	-0.198153	-0.164455	-0.524144
-0.241765	0.102107	0.121652	-0.137368
0.508146	0.524102	0.617702	0.0525038
-0.201025	-0.0617797	-0.155197	0.451601
1.06066	0.644595	0.739965	-0.108962
1.38865	1.26553	1.31276	0.687057
1.84297	0.992861	1.07209	1.26012
1.06184	0.351609	0.318214	1.05658
-0.0617404	-0.494286	-0.399172	0.4845
-0.748735	-0.589669	-0.638768	-0.429576
0.229627	0.363251	0.424714	-0.713678
-0.0164298	0.242199	0.274268	0.278066
0.0879221	-0.105261	-0.181918	0.0909598
-0.973818	-0.786807	-0.833021	-0.206528
0.0378009	0.0387003	0.0946198	-0.709175
1.23966	1.33506	1.19127	0.0638121
1.56757	1.16329	1.31169	1.29032
2.34178	1.13171	1.28208	1.04266
1.92606	0.873119	0.941774	1.39807
1.78058	0.50237	0.510003	1.23277
-0.623216	-0.783195	-0.556169	0.842457
0.110021	-0.0893152	-0.254303	-0.852585
-0.545063	-0.0623781	-0.012564	-0.304493
-1.01113	-0.912559	-0.995595	-0.0986741
-2.35775	-1.7869	-1.59439	-1.06173
-0.170122	-0.030813	0.126731	-1.75727
0.217137	0.834988	0.5851	0.185633
1.55744	1.09538	1.20646	0.788256
1.25304	0.882707	0.918193	0.926885
1.33699	0.376183	0.344341	0.939882
0.554956	0.215299	0.26772	0.723012
0.650934	0.27804	0.246722	0.270721
0.410299	0.375453	0.424006	0.245723
0.132913	0.0158515	-0.0954607	0.232957
0.220545	0.133836	0.119998	-0.117835
0.237254	0.216178	0.226745	0.0426036
-0.259804	-0.211044	-0.313868	0.166515
-1.68859	-1.38175	-1.24585	-0.302324
-1.91757	-1.47776	-1.39348	-1.38421
-0.506152	0.019212	-0.0307203	-1.36086
-0.242991	0.232947	0.257391	0.130379
0.681774	0.528424	0.597816	0.165865
0.616847	0.540841	0.604202	0.411677
0.866815	0.47145	0.4698	0.601325
-0.681846	-0.55001	-0.595715	0.547322
-1.52281	-1.28753	-1.13117	-0.593447
-2.06597	-1.38083	-1.21868	-1.34883
-2.33443	-1.53736	-1.29493	-1.27503
-1.55468	-0.919143	-0.708607	-1.44577
0.649456	0.900394	0.9236	-0.81022
0.81882	0.956795	1.14772	1.01601
0.907793	0.288774	0.144486	0.887235
0.190141	-0.0647753	-0.0952337	0.38571
-0.110551	-0.153678	-0.148501	0.148391
-0.801954	-0.46597	-0.49015	-0.139763
-0.473073	-0.305526	-0.324584	-0.58509
-0.184271	0.0796067	0.14746	-0.352029
-1.16175	-0.881936	-1.00222	0.0455913
-0.163941	-0.14941	-0.102727	-0.887303
0.336746	0.642513	0.658521	-0.122518
0.871806	0.728002	0.789596	0.684033
0.508518	0.284336	0.250484	0.579286
0.541104	0.169186	0.127712	0.265493
0.710529	0.567502	0.65941	0.26932
1.54187	1.10482	1.22929	0.5354
1.44033	0.943446	1.04649	1.07411
1.32126	0.458019	0.411832	0.896846
0.343526	-0.0661581	-0.108927	0.581702
-1.15065	-1.0131	-0.883732	-0.0117983
-1.70793	-1.32386	-1.25777	-1.1564
-2.10779	-1.40038	-1.19085	-1.33202
-2.37876	-1.60785	-1.4099	-1.29092
-2.29486	-1.53832	-1.35196	-1.54677
-0.709136	-0.212549	-0.0978003	-1.36356
1.74867	1.72981	1.61956	0.00714355
1.9014	1.57428	1.69646	1.87692
1.99135	0.410568	0.409635	1.48824
1.64643	0.515423	0.614025	1.01386
1.4254	0.578622	0.68373	1.08749
1.2146	0.620471	0.687696	0.795256
0.732418	0.32194	0.221093	0.58025
-1.70793	-1.42731	-1.06929	0.21289
-1.4687	-1.2438	-1.18775	-1.65569
-1.71156	-0.908195	-0.592837	-1.29608
-1.44992	-0.981995	-0.970741	-0.733674
-0.828168	-0.441462	-0.345962	-0.989597
0.189126	0.368167	0.534939	-0.351646
0.440734	0.581744	0.634297	0.48965
1.43004	0.994834	1.08513	0.493922
1.33976	0.966128	1.03346	1.0415
2.35747	1.18461	1.32912	1.02489
1.85852	1.02985	1.13774	1.48231
2.27672	0.799889	0.824842	1.20075
-1.04404	-1.08137	-0.653556	1.15712
-0.708378	-0.759415	-0.716899	-1.17357
-1.02647	-0.331071	-0.23201	-1.09815
-0.689784	-0.48687	-0.577245	-0.246294
-0.554285	-0.32095	-0.290475	-0.59734
-0.696676	-0.567794	-0.648804	-0.364779
0.868394	0.835948	0.921494	-0.394365
1.80051	1.59263	1.63094	0.81028
2.37136	1.34755	1.47515	1.61613
2.04896	0.71661	0.76425	1.48139
1.22659	0.100418	0.103528	1.15871
-0.397723	-0.623701	-0.49593	0.492613
-0.0995322	-0.0816686	-0.163568	-0.680916
0.265598	0.484679	0.529287	-0.281735
0.036935	0.0334254	-0.0674887	0.366635
0.206799	0.0142537	-0.0197069	-0.154816
1.01469	0.795271	0.978507	-0.032938
1.91701	1.42408	1.54009	0.851396
1.75592	0.967172	1.03053	1.43102
2.20528	0.843751	0.920178	1.02836
1.44518	0.604226	0.621353	1.22665
1.06184	0.214577	0.141169	0.819048
-0.599985	-0.57444	-0.592112	0.290522
-1.62448	-1.31498	-1.19411	-0.740195
0.0429557	0.24893	0.30976	-1.50755
-0.349547	0.120405	0.201727	0.259381
-0.14196	-0.326317	-0.395337	0.0677531
-0.113756	-0.0431946	0.00968074	-0.462947
-0.516385	-0.32449	-0.425587	0.0835255
-2.41519	-1.76608	-1.56706	-0.287441
-0.768403	-0.560712	-0.39933	-1.86229
-0.514012	0.261044	0.0919718	-0.395263
0.400553	0.377729	0.400572	0.34247
0.234422	0.287882	0.312161	0.19074
0.487462	0.220475	0.184313	0.26666
-0.543427	-0.323667	-0.378599	0.341999
0.142636	0.0641084	0.0839457	-0.380897
0.973579	1.05505	1.03298	0.0316447
0.696091	0.52411	0.515666	0.99072
0.490951	0.0239272	-0.0346369	0.382657
-2.09899	-1.67956	-1.2729	0.040456
1.66742	1.22639	1.128	-1.67006
1.06037	1.56245	1.22557	1.2576
0.630373	-0.395232	-0.0580819	1.52323
-0.740886	-0.870031	-0.692716	-0.466592
-1.07062	-0.836528	-0.905505	-0.699231
-0.826177	-0.258209	-0.220897	-0.70697
0.0390381	0.239725	0.342075	-0.405403
0.206162	0.310307	0.393129	0.198314
0.298816	0.128724	0.0847331	0.217627
0.599446	0.44516	0.514351	0.140885
0.292473	0.254677	0.253878	0.483779
-0.154152	-0.199538	-0.271256	0.220232
-1.86607	-1.46243	-1.31338	-0.274667
0.198095	0.239576	0.35641	-1.4649
-0.229239	0.406273	0.325445	0.249628
-0.0921027	-0.29485	-0.394647	0.376341
-0.846725	-0.63392	-0.673781	-0.459168
-0.369658	-0.253569	-0.269879	-0.535797
0.919861	1.0854	0.920565	-0.146034
1.17976	1.03193	1.18068	0.975291
0.730217	0.157331	0.0929342	0.916083
1.14514	0.498925	0.533795	0.200255
1.13529	0.836162	0.939011	0.70646
1.16539	0.630351	0.656992	0.852382
0.814749	0.362478	0.331161	0.56816
0.174314	-0.0778791	-0.170745	0.346386
0.238882	0.119427	0.0849105	-0.127628
-0.583327	-0.386463	-0.504002	0.0193896
-0.626839	-0.538861	-0.634648	-0.463784
-1.1834	-0.808269	-0.855271	-0.618779
-0.390091	-0.217851	-0.177425	-0.740442

## Sheet: SPI-6
Calculated SPI-6	CANFIS	MLPNN	MLR		Reference (1:1) line
0.446092	0.373057	0.482773	0.265815		Mini	Maxi
-1.07984	-0.61415	-0.947724	0.199232		-5	5
-0.599753	-0.635679	-0.565056	-0.917301
0.422882	0.121892	0.393916	-0.576863
0.455394	0.482627	0.605042	0.381231
0.210731	0.306217	0.324645	0.384967
0.266324	0.154341	0.237958	0.0512355
0.471582	0.338229	0.303668	0.604405
1.34808	0.886513	1.06595	0.314632
1.15859	0.899208	0.975643	0.903356
1.16436	0.862594	0.900619	0.940288
1.24157	0.755192	0.782245	0.920776
1.38149	0.876898	0.91264	0.932016
1.69325	1.15679	1.24592	1.13164
-0.148819	0.0543353	-0.241289	1.15355
-0.598725	-0.670136	-0.7711	-0.329897
-0.958168	-0.994	-1.004	-0.74675
1.38886	0.726254	1.26074	-0.97721
2.27382	1.63133	1.79473	1.19327
1.39812	1.29702	1.25198	1.86169
0.818501	0.639004	0.339841	1.54832
0.71582	0.384609	0.217937	0.726718
0.784489	0.52799	0.426223	0.703274
0.0959636	0.0736366	0.0709598	-0.0252225
-2.58661	-1.9918	-2.3188	-0.463508
-2.36607	-2.3276	-2.13889	-2.43028
-2.37263	-2.0907	-2.12306	-2.06663
-2.28317	-1.58929	-1.74964	-1.93044
-2.14655	-1.43958	-1.57171	-1.84597
-1.44319	-1.03038	-0.939197	-1.65312
-0.0393096	0.0969097	0.247534	-0.407518
0.658936	0.704217	0.818821	0.176358
0.867566	0.866653	0.840852	0.826583
1.70488	1.17723	1.18437	0.876472
1.74564	1.13023	1.02291	1.4503
1.97606	1.226	1.19037	1.30986
2.09781	1.28901	1.38761	1.34169
2.00903	1.25778	1.33915	1.5471
2.15643	1.31092	1.40164	1.55838																											0	Duration
-0.175534	-0.0473697	-0.436768	1.49996																											0	Severity
0.137005	-0.196482	-0.0545146	-0.373369																											#DIV/0!	Intensity
-0.259099	-0.335828	-0.307421	-0.100311
1.98432	1.17206	1.58102	-0.410709
1.60237	1.32738	1.37145	1.67953
1.60142	1.23829	1.26023	1.21158
1.47625	1.05452	0.789657	1.86068
1.44806	0.994098	0.853141	1.11649
1.73212	1.15662	1.01156	1.27801
0.50926	0.417993	0.26155	0.736482
0.662885	0.224687	0.229385	0.171472
-0.169103	-0.288491	-0.382987	0.248302
-0.237929	-0.304857	-0.236631	-0.310515
-0.3695	-0.274337	-0.23563	-0.291669
-3.31675	-2.24509	-2.82389	-0.464556
-3.36407	-2.81247	-2.72379	-2.79421
-2.40569	-2.16512	-1.91131	-3.07289
-1.86476	-1.22797	-1.23849	-1.76862
-1.92077	-1.17949	-1.30511	-1.45812
-1.97471	-1.43069	-1.53448	-1.59647
-1.49582	-1.03638	-1.15077	-0.772003
-0.908386	-0.610319	-0.553969	-0.989903
-1.16387	-0.731225	-0.803303	-0.794607
-1.78718	-1.27152	-1.52017	-0.971438
-1.75087	-1.59837	-1.62942	-1.54134
-1.63188	-1.45617	-1.47893	-1.47074
-0.594362	-0.497823	-0.324514	-1.30105
1.3391	0.943634	1.40843	-0.410779
1.57515	1.33331	1.46705	1.47589
1.28369	1.07906	1.04417	1.69521
1.15463	0.778557	0.71236	1.20177
1.17734	0.783295	0.745605	1.08252
1.20109	0.767712	0.829449	0.781908
0.453917	0.217868	0.275174	0.38121
-0.193484	-0.31055	-0.342259	0.0998089
-0.354955	-0.482365	-0.459255	-0.280989
-0.250114	-0.275915	-0.171124	-0.358039
-0.345636	-0.131351	-0.0733639	-0.184843
-0.600555	-0.331066	-0.335425	-0.313188
-0.550424	-0.410595	-0.400576	-0.419005
0.399322	0.244609	0.440732	-0.351827
0.419674	0.462692	0.504674	0.43429
0.341564	0.381012	0.38258	0.360353
0.38464	0.254514	0.254165	0.265546
0.508495	0.312303	0.321943	0.333411
0.571709	0.38944	0.423911	0.40389
0.184043	0.133052	0.158213	0.205116
0.135019	0.0343219	0.0856575	0.0686669
0.362927	0.164759	0.290069	0.044589
0.591492	0.399733	0.5548	0.245517
0.783892	0.615751	0.759915	0.476359
3.0054	1.7595	1.94067	0.641679
2.53853	1.80843	1.69119	2.72549
2.14932	1.51403	1.35174	2.1559
2.0911	1.25557	1.09111	1.64043
2.05868	1.27855	1.16668	1.60177
2.11239	1.31287	1.24177	1.56056
0.382176	0.245712	0.097815	0.9476
-0.0410587	-0.265979	-0.304216	0.0831982
-0.121058	-0.336737	-0.270193	-0.228941
-0.158138	-0.171345	-0.0445106	-0.287805
-0.443993	-0.192947	-0.159306	-0.214211
-0.0405559	-0.00793224	0.20318	-0.525001
-0.624884	-0.329808	-0.497426	0.277693
-0.0348984	-0.0479697	0.0366576	-0.504013
-0.0757126	0.0183495	0.0212357	-0.0266895
-0.210287	-0.0278063	-0.0645155	-0.0551919
-0.137138	-0.162469	-0.154972	-0.198212
-0.231745	-0.257005	-0.218542	-0.344141
0.242907	0.14697	0.254732	-0.0572059
-0.480374	-0.276879	-0.380996	0.0676308
-1.04883	-0.820117	-0.993263	-0.45354
-1.08273	-0.962192	-1.01062	-0.917268
-1.07663	-0.894606	-0.92893	-0.965852
0.794477	0.456763	0.926649	-0.880508
0.496169	0.613598	0.727959	0.674093
0.401794	0.461143	0.470651	0.655798
0.39005	0.25633	0.214541	0.507902
0.451024	0.313275	0.318862	0.392396
0.466581	0.368651	0.361428	0.460154
-0.138197	-0.144933	-0.117884	-0.147434
-0.205548	-0.30556	-0.277457	-0.212394
-0.332516	-0.368618	-0.344634	-0.261413
-0.114939	-0.15635	-0.0286194	-0.335511
-0.346701	-0.14538	-0.148141	-0.0665858
-0.746107	-0.475266	-0.574778	-0.281524
-0.0439103	-0.139379	0.0186479	-0.554619
0.575827	0.433828	0.633681	-0.00257708
1.036	0.850426	0.993441	0.590343
1.96628	1.33431	1.47186	0.860695
1.79488	1.30743	1.25542	1.75783
1.85958	1.25777	1.16261	1.62345
1.87018	1.17403	1.13063	1.35314
1.99436	1.25921	1.26193	1.35179
1.93534	1.23222	1.23753	1.458
-1.31432	-0.890966	-1.46958	1.18449
-1.18226	-1.39964	-1.34088	-1.44845
-1.70934	-1.57781	-1.64734	-1.24716
-0.815121	-0.68281	-0.386016	-1.58499
-0.111527	0.0112322	0.348746	-0.792334
-0.312966	0.0269937	0.141514	-0.138938
-0.36999	-0.0588839	-0.260142	0.589489
-0.460176	-0.297131	-0.342493	-0.290671
-0.377462	-0.20135	-0.261176	-0.160867
-0.490758	-0.311913	-0.309754	-0.492668
-0.863464	-0.799046	-0.762114	-0.759917
-0.770153	-0.776677	-0.703827	-0.858914
-0.242815	-0.285295	-0.126584	-0.640924
-0.112019	-0.000431067	0.0812729	-0.0992525
-0.643139	-0.305274	-0.456824	0.0127011
0.332839	0.143131	0.398208	-0.497571
0.623866	0.500887	0.608404	0.448396
1.07269	0.834676	0.978235	0.598013
1.04298	0.779789	0.848177	0.814034
0.945239	0.679984	0.711592	0.844268
1.04981	0.682443	0.688542	0.914206
0.898172	0.571929	0.641575	0.587766
0.733218	0.504391	0.563916	0.634188
0.802088	0.503571	0.636097	0.411496
0.380936	0.237207	0.25136	0.549171
0.86379	0.532043	0.701043	0.234313
0.477874	0.413812	0.449127	0.665868
0.532339	0.408246	0.473885	0.363399
0.232432	0.178422	0.152853	0.401313
-0.69418	-0.492823	-0.668623	0.0562655
-0.0392968	-0.201159	-0.0678528	-0.622075
-0.0525307	-0.0544037	0.0549007	-0.243283
0.0579015	0.115357	0.19666	-0.00749814
-0.014807	0.0132621	0.0609524	-0.0343394
0.098584	0.0671795	0.131809	-0.00516283
0.366767	0.310777	0.331628	0.336206
-1.04504	-0.643356	-0.942325	0.156922
-1.03864	-0.949377	-0.977107	-1.00012
-0.661471	-0.679173	-0.555039	-0.998672
-0.749094	-0.550643	-0.542302	-0.588253
-0.302951	-0.231098	-0.0677803	-0.686091
-0.505341	-0.295587	-0.285717	-0.30613
-0.58925	-0.343004	-0.461797	-0.0159841
-0.716971	-0.538521	-0.600465	-0.445781
-0.753047	-0.57785	-0.590874	-0.668955
-0.612219	-0.439442	-0.429252	-0.561096
-1.15228	-0.885937	-1.00971	-0.659242
-0.900293	-0.809522	-0.776039	-0.995382
-0.311136	-0.275979	-0.123266	-0.68778
-0.123708	0.0189557	0.103085	-0.119409
-0.187225	-0.0212351	-0.0136293	0.00434982
0.0953406	0.065645	0.173676	-0.143196
-0.166611	-0.0639273	-0.14352	0.283797
0.0712705	0.0136822	0.0919375	-0.161852
-0.159525	-0.134992	-0.120958	-0.0762077
-0.0625629	-0.0728609	0.00451304	-0.187085
-0.0993454	-0.120895	-0.0793365	-0.0616969
-0.284147	-0.23423	-0.215913	-0.187937
-0.061532	-0.0566095	0.0257208	-0.153549
-0.594538	-0.37849	-0.483787	-0.0870789
-0.61644	-0.496564	-0.521228	-0.472743
-2.33337	-1.70348	-2.13582	-0.570338
-1.39707	-1.35735	-1.22805	-2.07688
-1.2766	-1.00764	-1.016	-1.13276
-0.358302	-0.19739	0.0878154	-1.08248
-0.135642	0.052681	0.142407	-0.0816924
0.400904	0.392497	0.578296	-0.0195814
0.482185	0.498368	0.417659	0.94541
0.404028	0.353774	0.355885	0.302281
0.559646	0.373167	0.39962	0.37361
0.528884	0.332715	0.400391	0.237522
0.731629	0.393432	0.534332	0.305475
-0.166752	-0.13079	-0.237486	0.409396
-0.286865	-0.318306	-0.311284	-0.212487
0.0809148	-0.0578584	0.0951414	-0.269103
1.101	0.753529	1.09004	0.0446939
1.17737	0.977296	1.10656	0.987903
1.82572	1.26585	1.40778	0.932291
1.52255	1.13453	1.03151	1.77316
1.32502	0.942695	0.834399	1.30477
1.27554	0.810989	0.753651	0.962014
1.00284	0.652233	0.650506	0.700749
0.824329	0.490156	0.507215	0.641759
-0.825453	-0.669283	-0.910192	0.285779
-2.00061	-1.70187	-1.96732	-0.879451
-2.20507	-1.9357	-2.01649	-1.84759
-1.42677	-1.22746	-1.07236	-1.97211
1.09931	0.758492	1.32596	-1.15624
0.448327	0.798017	0.823282	1.09711
0.266504	0.4509	0.314343	0.838935
-0.062566	-0.0384306	-0.240457	0.573133
-0.112239	-0.0912449	-0.192523	0.0939538
-0.183197	-0.167631	-0.183067	-0.234673
-1.14115	-0.991532	-0.988383	-0.961085
-1.25327	-1.2248	-1.22744	-1.0651
-1.58083	-1.39923	-1.53262	-1.1556
-1.20912	-0.990676	-1.03337	-1.24709
-0.835932	-0.471327	-0.436118	-0.831882
-0.822633	-0.425168	-0.462627	-0.548757
-0.0830322	-0.0344278	0.0967037	-0.41827
-0.431332	-0.18165	-0.261487	0.0633372
0.981843	0.649361	0.897884	-0.189083
1.36798	1.03412	1.13192	0.887413
1.2455	0.973889	1.00049	1.14266
1.26191	0.821961	0.806948	1.03918
1.23131	0.756341	0.825226	0.84385
1.76998	1.11674	1.2165	1.1298
0.992628	0.736966	0.759361	1.12174
-0.329722	-0.260719	-0.483459	0.596032
-0.479203	-0.622781	-0.629397	-0.462032
-0.537208	-0.585956	-0.532095	-0.576131
-0.135578	-0.103515	0.0937196	-0.525318
1.20049	0.837418	1.24307	-0.294832
1.42078	1.16729	1.26122	1.20283
2.15991	1.51917	1.49164	1.56318
2.01732	1.42486	1.26688	1.906
2.0528	1.40855	1.21898	1.7527
2.13442	1.34824	1.19126	1.58013
1.94872	1.16503	1.0691	1.24195
1.60755	0.982322	0.894008	1.35027
-1.35388	-0.993385	-1.52291	0.926879
-1.47627	-1.60035	-1.58081	-1.49506
-0.716025	-0.878016	-0.610123	-1.48903
-0.439763	-0.186076	0.037277	-0.689673
1.22086	0.904705	1.29477	-0.413193
1.19032	1.07856	1.16774	1.09708
1.23907	1.11194	0.882894	1.83244
1.26968	0.927394	0.726925	1.15061
1.20103	0.852869	0.704955	0.89774
1.26182	0.85834	0.731417	0.904874
0.502899	0.185375	0.148158	0.373585
0.56242	0.134061	0.185458	0.10196
0.158088	0.0408749	0.0687839	0.342508
-0.284717	-0.232053	-0.251962	0.0295242
-0.840774	-0.619417	-0.738333	-0.298959
-1.4609	-1.1235	-1.30532	-0.824126
-0.688562	-0.662361	-0.490705	-1.18104
-0.549666	-0.343943	-0.238279	-0.633407
0.163586	0.218394	0.430492	-0.363935
0.0881766	0.229224	0.237588	0.289987
0.194165	0.216179	0.211961	0.236048
0.474892	0.354295	0.337781	0.366478
0.374973	0.301969	0.32377	0.251174
0.303091	0.203676	0.206212	0.263364
-2.76603	-1.98957	-2.50255	-0.00940106
-2.38868	-2.32241	-2.26686	-2.59901
-0.771618	-0.985492	-0.576332	-2.15481
-0.149342	0.133057	0.401293	-0.583562
0.578851	0.64518	0.932529	0.00861643
0.278964	0.400454	0.452997	0.566539
0.144697	0.282425	0.0281599	1.17034
0.0635202	0.0503397	-0.0312293	0.193869
-0.132759	-0.129548	-0.109706	-0.296488
-0.264201	-0.236648	-0.221419	-0.298835
-1.14226	-1.06125	-1.13164	-0.627335
-0.674896	-0.827888	-0.676167	-1.1226
-0.127964	-0.105295	0.0726286	-0.460949
0.117066	0.269642	0.415982	0.0646065
0.0632601	0.209955	0.255421	0.241315
0.538225	0.398888	0.545915	0.109499
0.879867	0.672893	0.703317	0.733775
1.59601	1.096	1.22064	0.688708
1.42541	1.05223	1.0612	1.24237
1.27496	0.888688	0.876924	1.1021
1.30072	0.781292	0.78874	0.983178
1.22026	0.768619	0.811662	0.883236
1.13525	0.77304	0.852943	0.891656
-0.361848	-0.21856	-0.45075	0.655689
-4.3758	-3.11248	-3.39571	-0.503889
-3.88997	-3.40909	-3.10367	-4.08338
-2.31991	-2.17365	-1.86646	-3.48792
0.91154	0.771037	1.4585	-1.85506
1.61197	1.54319	1.70329	0.992513
1.89129	1.59551	1.53568	1.87674
2.00031	1.52283	1.07194	2.89323
2.04481	1.39787	1.02341	1.85187
2.05481	1.33772	1.06179	1.48786
1.63935	0.961124	0.902597	0.772703
1.25005	0.495179	0.49176	0.757945
0.806615	0.237433	0.306837	0.594243
-0.44688	-0.394277	-0.61538	0.536625
-2.45661	-1.80296	-2.32219	-0.436992
-1.87492	-1.73125	-1.66223	-2.24845
-0.705822	-0.665164	-0.307338	-1.63109
0.0801094	0.295043	0.601755	-0.501982
1.29127	1.06275	1.30649	0.187729
1.23421	1.13231	1.04844	1.49885
1.96625	1.41952	1.23145	1.69736
2.00341	1.36817	1.13816	1.62894
2.04672	1.34802	1.19446	1.41316
2.31087	1.37574	1.28785	1.40881
1.67043	0.968956	0.892057	1.37895
1.8509	1.04776	1.09606	1.18622
-1.30012	-0.845863	-1.52807	1.26915
-1.11913	-1.25824	-1.20221	-1.39839
-1.3935	-1.29616	-1.30853	-1.16597
0.654164	0.35603	0.970123	-1.39398
1.70825	1.32542	1.55314	0.698278
2.04977	1.59717	1.6394	1.40562
1.91861	1.48585	1.1696	2.59914
1.91329	1.31093	1.04353	1.629
2.17549	1.39733	1.14129	1.71075
2.05462	1.31459	1.15594	1.234
1.17844	0.678575	0.541295	1.15773
-0.44148	-0.55674	-0.770736	0.494286
-0.0749073	-0.481177	-0.301765	-0.669037
0.742215	0.395933	0.731099	-0.196987
1.76571	1.31247	1.56505	0.585876
1.76582	1.38562	1.4265	1.48286
2.35906	1.57105	1.50724	1.60512
1.88834	1.37563	1.05463	2.38513
1.71557	1.17107	0.936055	1.46045
1.57646	0.999626	0.831962	1.11199
1.22278	0.752021	0.657141	0.826897
1.02044	0.531045	0.480949	0.692695
-0.871957	-0.714209	-0.974001	0.399972
-0.743011	-0.81996	-0.765359	-0.882307
-0.237929	-0.312141	-0.103613	-0.732655
-0.808459	-0.414083	-0.472449	-0.231696
-2.10442	-1.45506	-1.7597	-0.716813
-0.908583	-0.961038	-0.66263	-1.94052
-0.669809	-0.387793	-0.386281	-0.279932
-0.185154	0.0441201	0.171197	-0.508227
-0.3483	-0.14425	-0.125844	-0.266543
-0.233969	-0.110033	-0.122606	-0.140087
0.2031	0.0945413	0.101185	0.15478
0.171778	0.100773	0.168215	-0.114478
0.70461	0.522107	0.694016	0.169958
0.0410803	0.103906	0.0393641	0.504145
0.277541	0.0424093	0.138051	-0.0303468
-0.095017	-0.115442	-0.153207	0.188052
1.81222	1.08514	1.48889	-0.158694
1.11578	1.00411	1.00125	1.6435
0.344367	0.368958	0.311851	0.778937
0.0464647	-0.130435	-0.230372	0.328141
0.0535291	-0.0788573	-0.0333413	-0.0925247
0.137512	0.0908438	0.13845	0.124154
-0.836279	-0.598964	-0.659791	-0.478745
-1.12281	-0.957862	-1.04644	-0.720603
-0.722378	-0.70387	-0.615508	-0.894566
0.170882	0.0984218	0.381969	-0.549053
0.160764	0.376541	0.454186	0.264821
-0.0292515	0.150853	0.167692	0.175405
-1.08839	-0.779342	-1.04443	0.155868
0.188069	-0.11887	0.100553	-0.915653
-0.313544	-0.143437	-0.191763	0.126499
-0.608214	-0.378851	-0.390474	-0.485059
-0.474384	-0.513273	-0.44487	-0.626552
-0.443979	-0.40936	-0.362351	-0.433642
0.0775819	0.0788587	0.178019	-0.0355103
-0.557056	-0.281592	-0.349354	-0.169547
-0.139503	-0.103363	-0.00935947	-0.321228
1.13154	0.705176	0.978944	-0.0295502
1.35983	1.03456	1.15827	0.98072
1.18789	0.976079	0.968969	1.22359
1.28637	0.862937	0.935966	0.877966
0.459446	0.344975	0.136501	1.20591
0.459656	0.192661	0.20702	0.210578
-0.242255	-0.292435	-0.316063	-0.058349
-0.366394	-0.37195	-0.318285	-0.412144
-0.293526	-0.35051	-0.247549	-0.427083
-0.759863	-0.574392	-0.612869	-0.405994

## Sheet: SPI-9
Calculated SPI-9	CANFIS	MLPNN	MLR		Reference (1:1) line
0.160346	0.120613	0.190099	0.0984277		Mini	Maxi
0.0992384	0.19769	0.286004	0.1002		-5	5
0.106582	0.0792909	0.10158	0.208812
0.0100358	-0.127979	-0.126292	0.0410634
0.0163645	-0.0642123	0.0119898	-0.142551
0.43291	0.134333	0.196973	0.00436543
-0.673679	-0.523011	-0.597913	0.113709
-0.0583389	-0.0217774	0.0957281	-0.510426
0.353119	0.253406	0.378031	-0.052525
0.409415	0.312119	0.407012	0.258854
1.27513	1.0341	1.05632	0.332314
1.18019	0.973815	0.981964	1.05767
1.26712	1.06238	0.993199	1.00784
1.28003	1.00038	0.876892	1.08355
1.09221	1.06472	1.14409	0.865704
1.16112	0.914295	0.850736	1.30099
1.19342	0.837491	0.826153	0.834138
1.30781	1.09417	1.00083	0.874495
1.36577	1.05789	0.713285	1.12094
1.15171	0.814739	0.826854	0.835701
2.23397	1.45975	1.35772	0.937192
1.41069	1.2878	0.918995	1.81232
0.754054	0.571713	0.599538	1.10899
0.652079	0.458334	0.492283	0.625247
0.583197	0.384523	0.438285	0.458949
0.647022	0.406852	0.457968	0.411319
0.59345	0.389833	0.421714	0.442091
0.56068	0.42698	0.513247	0.38535
-0.304057	-0.604733	-1.07024	0.519958
-3.23219	-2.68553	-2.82908	-0.771125
-3.2779	-2.65591	-2.71251	-2.70788
-1.77326	-1.57543	-1.54473	-2.72381
-0.296436	-0.345995	-0.111717	-1.57304
0.366844	0.207208	0.363902	-0.294416
0.581689	0.398414	0.509814	0.223718
1.56024	1.30902	1.07356	0.423585
1.63866	1.52301	1.21509	1.21387
1.75545	1.91567	1.4759	1.45008
1.70257	1.73392	1.42175	2.48418																											0	Duration
1.72352	1.40516	1.0082	1.72629																											0	Severity
1.89342	1.28317	0.966322	1.22308																											#DIV/0!	Intensity
2.10359	1.30573	1.23981	1.25427
2.06681	1.44435	1.30354	1.60249
2.13813	1.30844	1.04588	1.73336
1.98913	1.42549	1.15291	1.46954
1.56767	1.37868	0.936832	1.59346
1.49536	1.36129	0.971413	1.20289
1.47347	1.33698	0.945902	1.19747
1.50521	1.33723	0.899245	1.16536
1.66842	1.38536	0.939053	1.14434
1.58053	1.38083	0.95064	1.2461
1.48728	1.32506	0.874751	1.24528
1.55744	1.38109	0.992065	1.11612
0.201186	0.214888	0.142372	1.23039
0.364313	0.287466	0.319068	0.180194
-1.78654	-1.50855	-1.98629	0.230831
-2.80677	-2.49457	-2.72609	-1.63847
-2.30592	-2.21448	-2.34135	-2.52978
-2.36824	-2.17082	-2.32275	-2.15792
-2.26416	-2.07624	-2.22222	-2.14704
-2.16037	-2.03197	-2.20287	-2.03912
-2.04998	-1.53687	-1.58427	-2.10394
-2.22258	-1.93581	-2.1643	-1.44547
-2.43114	-1.55452	-1.677	-2.171
-1.9591	-1.09933	-1.37436	-1.50962
-1.237	-1.06182	-1.08606	-1.27107
-1.28411	-1.08002	-1.03503	-1.13836
-1.02741	-0.848231	-0.848381	-1.00534
1.13336	0.811511	0.96352	-0.837663
1.33766	1.19216	0.996133	1.02285
1.1006	0.962904	0.89046	1.17787
1.03781	0.957711	0.917698	1.06604
1.11733	0.871827	0.843841	1.07477
1.12718	0.737346	0.742905	0.942392
1.21884	1.02695	1.06473	0.810401
1.22029	1.03442	1.01687	1.12993
1.19973	0.488122	0.0856491	1.1459
0.201997	-0.212718	-0.227047	0.350272
-0.554556	-0.46149	-0.570818	0.00348454
-0.924101	-0.768643	-0.936171	-0.501735
-0.448793	-0.474414	-0.451639	-0.857475
0.442592	0.235909	0.425078	-0.495572
0.38675	0.216793	0.256896	0.29879
0.173514	0.0363897	0.067077	0.208904
0.227084	0.0751938	0.139521	0.0426944
0.268486	0.391589	0.500913	0.0335511
0.206281	0.453985	0.481334	0.419177
0.486617	0.584673	0.681184	0.36973
0.619479	0.433699	0.487004	0.57428
0.789519	0.320938	0.356012	0.447823
0.142777	-0.00433307	0.0356743	0.370376
0.36453	0.314879	0.438407	0.0730197
2.97975	1.82027	1.69524	0.336778
2.72564	1.78604	1.57117	2.52002
2.3267	1.60245	1.46707	2.29627
2.27157	1.51847	1.38584	2.00656
2.07547	1.4625	1.30358	1.83244
2.07785	1.45627	1.29386	1.70137
2.07073	1.6364	1.50636	1.65425
2.0487	1.557	1.34657	1.96589
2.12537	0.965811	0.211886	1.83253
0.374355	-0.057772	-0.156302	0.901633
-0.189072	-0.0922793	-0.199778	0.203195
-0.0663667	-0.0928895	-0.149562	-0.199708
-0.824436	-0.686044	-0.937371	-0.196519
-0.153999	-0.224187	-0.189801	-0.78901
-0.19964	-0.245688	-0.322604	-0.265824
-0.217783	-0.299855	-0.334773	-0.316993
-0.206902	-0.338272	-0.375679	-0.325664
-0.172053	0.23849	0.363334	-0.459392
-0.260764	0.124124	0.0327221	0.250774
-0.270429	-0.215405	-0.24006	-0.0832381
-0.555747	-0.26031	-0.233689	-0.346673
-0.107712	-0.205618	-0.228873	-0.215052
-0.842254	-0.78087	-0.841786	-0.312488
0.482812	0.312257	0.566849	-0.740365
0.443984	0.339851	0.415053	0.399098
0.267219	0.191944	0.239251	0.358127
0.146196	0.118597	0.167649	0.18683
0.236267	0.191214	0.268153	0.130462
0.315129	0.310823	0.389133	0.163773
0.356306	0.207119	0.235273	0.381039
0.340659	0.430664	0.575516	0.111816
0.252349	-0.0754439	-0.266217	0.597934
-0.270707	-0.414753	-0.387325	-0.218297
-0.24404	-0.194826	-0.146534	-0.290314
-0.310751	-0.234938	-0.21773	-0.214479
-0.0830468	-0.118091	-0.061188	-0.26796
0.40304	0.240118	0.384625	-0.136633
0.81394	0.567039	0.706137	0.279269
1.98056	1.44384	1.36909	0.635136
1.83111	1.54835	1.27523	1.65605
1.88253	1.60582	1.40563	1.52514
1.77037	1.55495	1.28646	1.75683
1.73543	1.53345	1.29455	1.50114
1.80289	1.52318	1.26874	1.52232
1.79564	1.48146	1.15896	1.50991
1.8943	1.45668	1.17291	1.39799
1.62799	1.26014	0.617973	1.52856
-1.29539	-1.25069	-1.72145	0.938893
-0.351248	-0.429968	-0.355278	-1.19522
-0.512689	-0.474897	-0.568624	-0.448378
-0.609411	-0.55826	-0.678618	-0.530792
-0.642935	-0.637487	-0.767977	-0.627232
-0.638965	-0.636304	-0.733378	-0.695567
-0.57501	-0.686064	-0.751795	-0.687317
-0.520966	-0.510529	-0.508906	-0.682296
-0.438987	0.434681	0.278783	-0.681786
-0.457649	-0.265101	-0.571377	0.537693
-0.932368	-0.858705	-0.85945	-0.691976
-1.10952	-0.904153	-0.960014	-0.776759
-0.187771	-0.184562	-0.0461964	-0.938446
0.568969	0.422636	0.590932	-0.155134
1.05053	0.790269	0.908562	0.492369
1.11524	0.868563	0.920233	0.887308
0.926936	0.687904	0.74305	0.941001
0.928009	0.700802	0.774104	0.758271
0.844097	0.790606	0.877409	0.768054
0.851288	0.802465	0.880699	0.87489
1.30325	0.992107	0.864899	0.877886
1.14649	0.660701	0.626401	0.897363
1.10775	0.650679	0.654615	0.748458
0.395943	0.182764	0.186112	0.740696
0.00362103	-0.0131558	0.00870211	0.22365
0.0281118	-0.0180254	0.0167685	-0.0218265
-0.277512	-0.244369	-0.270105	-0.0558847
0.21442	0.110637	0.234497	-0.287021
0.247615	0.00922065	-0.0117236	0.138909
-0.170541	-0.228423	-0.229136	-0.0260185
-0.123181	-0.159953	-0.145565	-0.202534
-0.168817	0.000351512	0.0842351	-0.233877
-0.176617	0.00691547	0.0241139	-0.0266154
-0.333698	-0.256473	-0.282109	-0.0726135
-0.15012	-0.0624457	0.0336035	-0.347526
0.366333	0.151113	0.229967	-0.03314
-0.866947	-0.813649	-0.979909	0.132843
-0.502151	-0.356376	-0.274294	-0.83314
-0.835254	-0.67905	-0.785727	-0.338743
-0.931484	-0.811628	-0.853562	-0.767793
-0.919035	-0.798719	-0.833425	-0.818374
-0.720136	-0.57664	-0.539763	-0.822932
-0.582391	-0.567698	-0.599837	-0.589081
-0.806688	-0.904217	-1.03967	-0.553189
-0.959462	-0.543699	-0.533851	-0.979469
-0.845315	-0.682112	-0.823087	-0.45164
-1.17273	-0.947696	-0.96482	-0.867595
-0.683661	-0.5244	-0.497357	-0.918781
0.0457339	0.0281826	0.152151	-0.550025
-0.285321	-0.275803	-0.318139	0.0585705
-0.13629	-0.188079	-0.151925	-0.296181
-0.348194	-0.238276	-0.236273	-0.178964
-0.0943938	-0.0166388	0.0117141	-0.245583
-0.0381781	-0.0310238	-0.0103676	-0.0178053
-0.113426	0.0253937	0.0876048	-0.0722496
-0.186761	-0.223555	-0.266766	0.0530151
-0.368061	-0.580926	-0.669203	-0.252276
-0.671881	-0.580021	-0.553076	-0.583781
-0.546195	-0.485882	-0.509906	-0.496845
-0.771604	-0.617105	-0.627634	-0.553845
-0.92443	-0.84903	-0.946545	-0.606982
-0.573877	-0.57941	-0.533232	-0.897411
-0.470342	-0.418723	-0.395939	-0.551182
0.111154	0.0613993	0.185442	-0.422677
0.209467	0.20416	0.281955	0.077755
0.320389	0.345771	0.417832	0.193949
0.378816	0.297312	0.337448	0.366307
0.385446	0.358515	0.441857	0.269706
0.303561	0.330699	0.377001	0.392401
0.434894	0.295325	0.358625	0.344992
0.497193	0.343371	0.451821	0.282487
0.800356	0.455736	0.542247	0.43062
0.94335	0.626585	0.753175	0.496283
1.06206	0.770248	0.841266	0.751879
1.7847	1.46982	1.26833	0.840924
1.48091	1.37996	1.08232	1.47494
1.34097	1.20147	1.04625	1.22175
1.33582	1.1611	0.999157	1.14582
1.32585	1.141	0.998836	1.07074
1.22719	0.935306	0.842944	1.0939
1.11116	0.792596	0.794381	0.919744
0.768194	0.511149	0.536907	0.852974
0.511969	0.126067	0.0119418	0.592778
-1.03197	-0.908684	-1.17794	0.0978131
0.548736	0.348326	0.604194	-0.919587
0.214061	0.120033	0.114562	0.415373
-0.0213893	-0.0834274	-0.0983067	0.087097
-0.377116	-0.346571	-0.414736	-0.122629
-0.378843	-0.342135	-0.360196	-0.402642
-0.292362	-0.23262	-0.206565	-0.418978
-0.236095	-0.130343	-0.0935215	-0.243306
-0.236071	0.252418	0.309098	-0.286621
-0.361512	-0.575322	-0.958155	0.352183
-1.46458	-1.3784	-1.42527	-0.847004
-1.47393	-1.202	-1.2857	-1.23424
-1.64315	-1.30293	-1.3633	-1.26408
-0.510536	-0.460506	-0.328772	-1.33457
-0.64652	-0.580718	-0.614574	-0.450316
0.833958	0.539347	0.808822	-0.600392
1.25144	1.00527	0.985719	0.672325
1.17702	0.958415	0.943269	1.04127
1.20789	1.2273	1.14134	0.958105
1.23093	1.16808	1.08434	1.39801
1.16068	1.02697	1.0189	1.09833
1.27365	0.935404	0.774045	1.18366
1.21535	0.980016	1.03195	0.776347
1.77392	1.32022	0.877074	1.19058
0.700722	0.226859	0.192231	1.06977
-0.423945	-0.426399	-0.577512	0.389844
1.05194	0.688717	0.87561	-0.433053
1.44877	1.28072	1.02211	0.811396
2.2169	1.48944	1.37727	1.14912
2.05343	1.48988	1.23829	1.85887
1.96262	1.50104	1.2378	1.64055
1.97843	1.37932	1.05091	1.64258
2.03462	1.61727	1.46625	1.36277
2.00329	1.7653	1.56928	1.93186
2.06471	1.3643	0.986951	2.14677
1.70702	1.36651	0.94209	1.3158
1.49171	1.23125	0.632243	1.3119
-0.870469	-0.837492	-1.26069	0.921537
1.20006	0.830844	0.924848	-0.842627
1.06695	0.757389	0.679959	0.937535
1.09816	0.769551	0.685951	0.794449
1.06834	0.747059	0.694892	0.798704
1.15358	0.825213	0.720901	0.803373
1.18027	0.905613	0.865905	0.803018
1.26278	1.08048	0.940888	0.989455
1.20912	1.45976	1.39575	0.899794
1.29445	0.910159	0.36091	1.86249
0.374355	0.0406221	0.124543	0.433544
0.137191	0.0575689	0.0638804	0.279488
-1.26839	-1.08609	-1.40717	0.0228201
-0.765025	-0.762821	-0.778018	-1.16532
-0.574194	-0.576183	-0.603434	-0.771548
0.155342	-0.0034568	0.132329	-0.587444
-0.00593829	-0.0848413	-0.0663797	0.00707097
-0.0261705	-0.133684	-0.129913	-0.0842197
-0.0210364	0.123351	0.206979	-0.218461
-0.0996736	0.0402677	0.0218916	0.16682
-0.11215	0.309848	0.320605	-0.151221
0.111644	0.151496	0.121053	0.368599
0.039113	-0.0594467	-0.0018775	-0.0259023
0.402903	0.0830951	0.137412	0.0220995
-0.603762	-0.554344	-0.620304	0.0894226
0.311088	0.203807	0.394278	-0.511794
-0.0955182	-0.0942912	-0.104477	0.24154
-0.225508	-0.183001	-0.158122	-0.120673
-0.175632	-0.154373	-0.115457	-0.201515
-0.0561332	-0.128294	-0.0917663	-0.159067
0.00331195	-0.0506338	0.0160565	-0.161076
-0.105155	-0.21125	-0.242405	0.0120678
-0.233767	0.0227999	0.117274	-0.312284
-0.263733	-0.380961	-0.559913	0.136243
-0.862411	-0.74234	-0.74631	-0.563945
-0.525661	-0.38798	-0.359093	-0.667403
0.153421	0.081792	0.226927	-0.435923
0.66654	0.451331	0.601009	0.100761
1.55841	1.36213	1.19272	0.513241
1.49384	1.40054	1.14993	1.2872
1.40528	1.30526	1.09894	1.27887
1.34428	1.21119	1.06128	1.22383
1.23002	1.16961	1.15291	1.11542
1.14248	0.931237	0.921121	1.27187
1.07272	0.675566	0.684617	0.941212
0.928867	0.515853	0.555671	0.736007
0.810882	0.29769	0.216885	0.652812
-0.658768	-0.690313	-0.930669	0.335498
0.373378	0.198443	0.395175	-0.663016
1.4146	1.20575	1.047	0.241657
1.65546	1.44264	1.14059	1.13326
1.81692	1.52095	1.21051	1.36328
1.91051	1.51835	1.24871	1.50025
1.98404	1.5	1.28252	1.56375
1.99373	1.52327	1.31035	1.66596
1.95624	1.75858	1.59369	1.59897
1.93386	1.49748	1.14455	2.18496
1.46097	1.16502	0.602638	1.40319
1.00666	0.553312	0.539039	0.886234
0.526792	0.266569	0.221766	0.702331
-0.376524	-0.41309	-0.642988	0.297078
-0.250913	-0.338063	-0.387822	-0.471095
1.06645	0.67361	0.774672	-0.365012
1.03036	0.714581	0.682187	0.784375
1.86647	1.44056	1.14448	0.765905
1.92149	1.547	1.26676	1.45406
1.9264	1.57356	1.30375	1.64903
1.90125	1.59686	1.34558	1.6725
1.93535	1.69299	1.51418	1.66896
1.96688	1.58607	1.38895	1.93072
2.24085	1.295	1.09395	1.73977
1.4911	1.34346	0.976556	1.48447
1.25746	0.864178	0.537853	1.27465
0.434755	0.142943	0.100815	0.731967
1.59746	1.34065	1.04181	0.235967
1.97985	1.46708	1.1712	1.25312
1.86862	1.51059	1.08426	1.59928
1.84972	1.49219	1.07937	1.47841
1.87984	1.44382	0.999216	1.47407
1.91277	1.56453	1.29577	1.3472
1.95605	1.57744	1.28197	1.74729
2.23589	1.69205	1.54851	1.6186
2.09621	1.36862	0.981897	2.19312
1.35131	1.04189	0.64234	1.39899
1.25573	0.991374	0.829036	0.924746
1.73837	1.45158	1.08758	0.993761
2.43878	1.56877	1.3353	1.38916
1.93421	1.50968	1.09376	1.98135
1.75317	1.4665	1.0254	1.54219
1.69993	1.38991	0.911079	1.38901
1.69221	1.42603	1.02696	1.23422
1.715	1.55727	1.25867	1.32061
1.52084	1.44655	1.06856	1.59784
1.1847	0.820545	0.625314	1.28315
0.94603	0.407966	0.252919	0.814458
-1.10222	-0.908333	-1.25999	0.433745
-2.54397	-2.12172	-2.48776	-0.948141
-1.01302	-1.00609	-0.900933	-2.26763
-0.849558	-0.810269	-0.911113	-0.976485
-0.290006	-0.370488	-0.323286	-0.848456
-0.431831	-0.386033	-0.430932	-0.389937
-0.354184	-0.295424	-0.286988	-0.465412
-0.361254	-0.328835	-0.376769	-0.345094
-0.39579	0.233179	0.148388	-0.464317
-0.0678351	0.60862	0.399073	0.168869
0.306202	0.0666489	-0.0576494	0.546886
0.224189	-0.00535275	0.109641	-0.139669
0.251479	0.0369891	0.0576164	0.191953
1.27817	1.02375	1.09937	0.0296685
1.09641	0.861183	0.886987	1.13627
0.550079	0.438986	0.476568	0.910258
0.150049	0.14855	0.177258	0.463729
0.0928285	-0.013573	0.00264032	0.149238
-0.109008	-0.257057	-0.28006	-0.0177476
-0.0598166	-0.0860895	0.00574009	-0.245631
0.0231689	0.0023783	0.0671152	-0.0644001
0.133339	-0.243903	-0.373533	0.031804
-0.747689	-0.766224	-0.879901	-0.289376
-1.08659	-0.786218	-0.876768	-0.721881
-0.83289	-0.57084	-0.591451	-0.874202
-1.22929	-1.00168	-1.14391	-0.652862
0.148497	0.0838378	0.347866	-1.09741
-0.31401	-0.256951	-0.308247	0.161584
-0.531285	-0.516644	-0.565822	-0.316734
-0.479574	-0.509393	-0.53019	-0.519664
-0.511635	-0.22024	-0.193998	-0.547449
-0.415772	-0.14839	-0.205275	-0.216259
-0.308722	-0.254379	-0.249652	-0.220766
-0.340313	-0.169093	-0.115795	-0.353283
0.316789	-0.106168	-0.144588	-0.0679503
-0.234509	-0.243957	-0.165496	-0.189997
0.208726	0.251484	0.348222	-0.105858
1.39652	1.2116	1.16153	0.237085
0.705161	0.570393	0.596245	1.18043
0.589139	0.447573	0.512166	0.615974
-0.00177911	-0.0215662	-0.0399082	0.480148
-0.165699	-0.147231	-0.124602	-0.0524759
-0.0951317	-0.283219	-0.332407	-0.107491
-0.404812	-0.237706	-0.150122	-0.342066

## Sheet: SPI-12
Calculated SPI-12	CANFIS	MLPNN	MLR		Reference (1:1) line
0.179295	0.180968	0.17892	0.249597		Mini	Maxi
0.190884	0.152175	0.15146	0.119201		-5	5
0.213313	0.166602	0.167582	0.104357
0.0998607	0.100551	0.112392	0.151373
-0.0538841	-0.0163184	-0.0184148	0.0530333
0.100419	0.0743116	0.139236	-0.0841536
0.134285	0.100656	0.0948276	0.0618781
0.180266	0.13698	0.172316	0.0880037
0.406835	0.287091	0.348119	0.118743
-0.145961	-0.00474421	-0.0593745	0.332275
1.15902	0.664018	0.78503	-0.159317
1.25823	0.961775	1.0191	0.971246
1.25079	1.02591	1.0059	1.28128
1.2075	0.962508	0.965091	1.13265
1.11201	0.899698	0.894418	1.08588
1.26353	0.949163	0.957836	0.97908
1.23569	0.957297	0.978229	1.12459
1.03303	0.849117	0.846133	1.12163
0.985134	0.797637	0.832498	0.909231
1.66996	1.06162	1.08443	0.847458
2.33749	1.40849	1.3691	1.43848
2.03693	1.40836	1.31603	2.14255
0.705325	0.788811	0.6001	1.85263
0.571066	0.375645	0.253127	0.492462
0.568905	0.318934	0.328468	0.255473
0.576522	0.381729	0.418093	0.402669
0.52548	0.365597	0.413438	0.437612
0.346847	0.250974	0.272655	0.399545
0.347136	0.178891	0.135923	0.202847
0.358375	0.134332	0.0737826	0.140191
0.408097	0.174323	0.158472	0.144702
-0.464101	-0.319953	-0.430988	0.233727
-1.49593	-1.32505	-1.72872	-0.507868
-0.40612	-0.835626	-0.762106	-1.57235
0.409377	0.0951184	0.348958	-0.561048
1.49183	0.967189	1.02379	0.453561
1.48464	1.14748	1.13416	1.42929
1.57481	1.17679	1.13561	1.44463
1.54963	1.12559	1.09818	1.38418																											0	Duration
1.60308	1.15792	1.13004	1.38																											0	Severity
1.65044	1.21425	1.20914	1.43774																											#DIV/0!	Intensity
1.68927	1.28066	1.27027	1.56551
1.8083	1.29439	1.245	1.63191
1.90823	1.31419	1.26868	1.67114
2.65332	1.52594	1.44382	1.71036
2.39808	1.52812	1.41418	2.34924
2.3521	1.48494	1.35989	2.18117
1.4778	1.14428	1.02264	2.01308
1.48061	0.994733	0.925059	1.22309
1.57517	1.02057	1.01478	1.13005
1.57996	1.06296	1.03787	1.33095
1.54047	1.04595	1.00963	1.33915
1.4932	1.00878	0.97125	1.28259
1.4337	0.956177	0.877544	1.20584
1.39276	0.914076	0.853222	1.11674
1.07176	0.755616	0.677738	1.09236
-1.21224	-0.794885	-1.3676	0.814259
-1.415	-1.64828	-2.07598	-1.30918
-1.98308	-2.18653	-2.32995	-1.71905
-2.10226	-2.30062	-2.33028	-1.99513
-2.11022	-2.34052	-2.24545	-2.14536
-2.55175	-2.60396	-2.54996	-2.09567
-2.57006	-2.66683	-2.7031	-2.51185
-2.59752	-2.6831	-2.65918	-2.57579
-2.47514	-2.51083	-2.51157	-2.54552
-2.4639	-2.31783	-2.12084	-2.37217
-2.52038	-2.29973	-2.26598	-2.2241
-1.75058	-1.69528	-1.57739	-2.27347
0.3396	0.0899041	0.261412	-1.53003
0.887635	0.889061	0.840053	0.524988
0.916019	0.98786	0.896544	1.18792
0.908038	0.868682	0.796164	1.0397
0.904036	0.829757	0.763967	0.968338
0.938798	0.886492	0.805149	0.966144
1.10242	0.993509	0.972062	1.01162
1.15603	1.04827	1.03194	1.17457
1.12075	1.0004	0.965349	1.22703
1.08792	0.871504	0.813872	1.0998
1.10365	0.826857	0.829645	0.941164
0.969053	0.750887	0.75469	0.928369
-0.0654914	0.104507	-0.071405	0.808505
0.151833	-0.0414516	-0.0882787	-0.175387
0.233908	0.0531752	0.124359	-0.0728825
0.233496	0.13075	0.161067	0.151631
0.257723	0.129265	0.157332	0.124272
0.231219	0.115951	0.13846	0.133431
0.0319583	-0.00791677	-0.0615953	0.104516
0.332492	0.132308	0.160486	-0.0845417
0.371596	0.240606	0.287126	0.17995
0.3717	0.331674	0.398185	0.302148
0.483968	0.3937	0.428015	0.318087
0.71674	0.54748	0.606177	0.405342
2.36884	1.34843	1.36671	0.629754
2.2541	1.52416	1.44115	2.18973
2.17311	1.49893	1.38852	2.2395
2.2481	1.4732	1.38803	1.95087
2.21916	1.46906	1.37699	2.03146
2.25003	1.47179	1.38497	2.00891
2.25124	1.45804	1.38195	2.03814
2.05388	1.39531	1.31993	2.04313
2.07408	1.36729	1.29991	1.84384
2.10693	1.32599	1.2331	1.79701
2.04785	1.30335	1.19987	1.77224
2.11509	1.32078	1.22415	1.72587
-0.163062	0.190974	-0.242598	1.78072
-0.149037	-0.439422	-0.780689	-0.340419
-0.207462	-0.548736	-0.586931	-0.591591
-0.332391	-0.50806	-0.538284	-0.363053
-0.309324	-0.519212	-0.513591	-0.485005
-0.296138	-0.497809	-0.47647	-0.459986
-0.264531	-0.442317	-0.505875	-0.451782
-0.334909	-0.483628	-0.559862	-0.423994
-0.447216	-0.589501	-0.70735	-0.48672
-0.517413	-0.525386	-0.453068	-0.563907
-0.452901	-0.441224	-0.449054	-0.517387
0.0231042	-0.0747947	0.0240429	-0.450474
0.409711	0.320446	0.431333	0.0164749
0.0239054	0.186015	0.163276	0.429085
0.0451779	0.0780091	0.0397541	0.0502523
0.201008	0.152214	0.179367	-0.0233031
0.20545	0.222771	0.245174	0.173111
0.120053	0.176422	0.188678	0.202276
0.118304	0.146888	0.175657	0.114128
0.0959371	0.130558	0.141187	0.101148
0.264809	0.208413	0.228421	0.0782818
0.322609	0.254986	0.28374	0.203558
0.260988	0.25045	0.288967	0.267277
-0.239692	-0.099034	-0.191467	0.213676
0.169307	0.0246609	0.0524638	-0.272925
0.663723	0.43351	0.553514	0.052592
1.92083	1.19201	1.23427	0.626349
1.79838	1.33437	1.29207	1.81216
1.77203	1.31017	1.24572	1.778
1.77371	1.25854	1.2084	1.57676
1.76641	1.25693	1.21291	1.58452
1.81606	1.27361	1.23805	1.58387
1.68386	1.23851	1.21993	1.65352
1.64828	1.19837	1.16745	1.55284
1.6633	1.17162	1.14833	1.46777
1.65433	1.12232	1.07014	1.44458
1.43632	1.01334	0.961486	1.38051
0.960419	0.738854	0.665267	1.18091
-0.822453	-0.543072	-1.04486	0.712389
-0.819009	-1.10059	-1.41841	-0.982207
-0.813568	-1.11964	-1.14176	-1.12147
-0.819007	-0.994799	-0.944085	-0.894634
-0.702186	-0.898121	-0.836241	-0.894071
-0.694645	-0.849439	-0.818052	-0.788861
-0.538274	-0.680788	-0.739837	-0.784649
-0.571146	-0.649417	-0.709246	-0.647307
-0.616674	-0.655713	-0.713562	-0.640934
-0.418743	-0.405538	-0.2913	-0.647768
-0.180899	-0.141549	-0.0973427	-0.371768
0.530507	0.394	0.496669	-0.121517
0.915664	0.767775	0.832084	0.547433
0.912765	0.842197	0.842182	0.956141
0.908737	0.810187	0.804805	0.902018
0.908049	0.784276	0.78185	0.848456
0.830095	0.744315	0.747302	0.842532
1.18327	0.906376	0.953146	0.779023
1.07301	0.909958	0.933284	1.10263
1.11917	0.907616	0.919121	1.03427
1.14204	0.875578	0.879965	0.995155
1.00864	0.788936	0.782884	0.99168
0.597085	0.526748	0.48433	0.843457
-0.154268	-0.0656095	-0.234149	0.444006
0.00868896	-0.170078	-0.205332	-0.289457
0.125408	-0.034326	0.044545	-0.16871
0.125683	0.0277192	0.055585	0.0494755
0.122847	0.0193871	0.0478824	0.0255916
0.144337	0.0312622	0.0439653	0.00948327
-0.410033	-0.342487	-0.494408	0.0196451
-0.408151	-0.502253	-0.60611	-0.493244
-0.34043	-0.441107	-0.412273	-0.540832
-0.159829	-0.197746	-0.0932844	-0.372832
-0.369834	-0.28508	-0.29889	-0.161368
-0.192435	-0.231044	-0.21352	-0.35623
-0.299942	-0.265848	-0.278796	-0.247372
-0.99984	-0.79932	-1.00774	-0.301787
-1.07209	-1.09118	-1.25997	-0.990298
-0.997523	-1.03854	-1.00219	-1.11217
-0.911451	-0.885813	-0.860367	-0.937321
-1.00748	-0.935329	-0.942232	-0.839235
-0.913055	-0.907236	-0.918881	-0.936543
-0.778993	-0.75179	-0.740493	-0.881191
-0.835183	-0.750092	-0.809954	-0.726603
-0.885465	-0.807752	-0.869118	-0.782049
-0.635049	-0.596925	-0.536416	-0.832204
-0.923592	-0.712905	-0.781051	-0.560428
-0.453783	-0.444635	-0.434843	-0.792753
-0.353324	-0.266357	-0.22796	-0.421201
-0.167812	-0.0724137	-0.0492838	-0.24143
-0.208883	-0.0801138	-0.104566	-0.112302
-0.292094	-0.163995	-0.214282	-0.147427
-0.216926	-0.145956	-0.168415	-0.261284
-0.294034	-0.176236	-0.190863	-0.187172
-0.434073	-0.307749	-0.374203	-0.241883
-0.509095	-0.39914	-0.414962	-0.396396
-0.470262	-0.416795	-0.459856	-0.467584
-0.82279	-0.677359	-0.771061	-0.448995
-0.342761	-0.437889	-0.402682	-0.773107
-0.511241	-0.429979	-0.403245	-0.378032
0.148342	0.0286709	0.127916	-0.435253
0.0989619	0.142498	0.191813	0.105216
0.0863007	0.148008	0.144388	0.152372
0.0992807	0.12546	0.122144	0.0565186
0.103736	0.139828	0.151444	0.0863
0.220345	0.217612	0.235311	0.0950537
0.260772	0.289212	0.348252	0.213852
0.367553	0.346809	0.364085	0.272469
0.372576	0.372611	0.414451	0.341115
0.894215	0.643712	0.699126	0.348725
1.04818	0.824411	0.876636	0.791342
1.85279	1.22055	1.23679	0.997407
1.4394	1.17188	1.14326	1.70339
1.29262	1.04435	0.999812	1.38856
1.28652	0.970769	0.961692	1.10227
1.27451	0.970226	0.979738	1.12932
1.23896	0.951198	0.958654	1.13287
1.1695	0.900099	0.922362	1.10075
1.13855	0.852707	0.855528	1.01913
1.04058	0.782338	0.785756	0.955834
1.042	0.724995	0.700243	0.845779
1.3236	0.867928	0.893021	0.806796
0.793253	0.675554	0.64597	1.10614
-0.243023	-0.0901913	-0.355091	0.648617
-0.587285	-0.68315	-0.933688	-0.415259
-0.564292	-0.764629	-0.824209	-0.78791
-0.555981	-0.688085	-0.662249	-0.673374
-0.553886	-0.661035	-0.618527	-0.613567
-0.508737	-0.614489	-0.578567	-0.614833
-0.466329	-0.549085	-0.562727	-0.577789
-0.464485	-0.541155	-0.612779	-0.541942
-0.368795	-0.442817	-0.437347	-0.544882
-0.45095	-0.398506	-0.357753	-0.413165
-1.19674	-0.934967	-1.12094	-0.419891
-1.17327	-1.15415	-1.2939	-1.12115
0.191728	-0.147411	0.082363	-1.17407
1.07679	0.777113	0.895146	0.197578
1.11701	0.993221	0.984586	1.17642
1.10875	0.954313	0.938291	1.14052
1.11007	0.903722	0.894144	1.01848
1.08544	0.886246	0.872711	1.01204
1.21415	0.957798	0.975263	0.999222
1.21411	1.01025	1.04693	1.14336
1.14573	0.98942	0.993452	1.19885
1.16092	0.912979	0.890812	1.09109
1.13521	0.847827	0.839328	1.01078
1.94539	1.19229	1.20727	0.950794
1.6418	1.20209	1.1696	1.70314
2.08137	1.33208	1.27836	1.51413
2.02388	1.34733	1.29577	1.79025
2.01379	1.34631	1.2725	1.82266
2.02492	1.33354	1.26914	1.74535
2.06715	1.34686	1.28521	1.77041
1.89564	1.29672	1.23126	1.81287
1.88757	1.26277	1.20995	1.65952
1.86398	1.22249	1.159	1.61242
2.00084	1.27598	1.21651	1.57523
2.03821	1.30058	1.22439	1.70863
2.09415	1.32551	1.23637	1.74104
1.81941	1.23246	1.14032	1.78216
0.916427	0.775222	0.624165	1.52707
1.06469	0.646514	0.588146	0.642863
1.05983	0.674907	0.691755	0.716215
1.04216	0.713509	0.69943	0.849773
1.05463	0.709713	0.703819	0.815662
1.1569	0.764834	0.75586	0.822
1.20443	0.814538	0.790361	0.905402
1.20457	0.821758	0.786273	0.958198
1.04384	0.74241	0.711399	0.953435
0.823981	0.636238	0.637362	0.828606
-0.101923	0.0224581	-0.163628	0.648072
-0.208609	-0.320264	-0.451752	-0.229414
0.128704	-0.123954	-0.0441655	-0.405337
-0.0453078	-0.0953127	-0.0534539	0.013796
-0.0441003	-0.132883	-0.135648	-0.101752
-0.0344395	-0.15376	-0.141277	-0.170267
-0.197227	-0.243078	-0.303125	-0.150274
-0.341209	-0.382243	-0.462384	-0.299454
-0.388991	-0.454048	-0.486234	-0.438182
-0.345698	-0.361145	-0.302375	-0.451266
-0.036681	-0.093563	-0.012219	-0.348976
0.337817	0.22578	0.311803	-0.0501301
0.553366	0.462489	0.53649	0.314374
0.30287	0.361835	0.349476	0.527424
-0.415769	-0.198383	-0.387876	0.270236
-0.380151	-0.394522	-0.486611	-0.45395
-0.377109	-0.375694	-0.361216	-0.456703
-0.366949	-0.319757	-0.287241	-0.348943
-0.3538	-0.313494	-0.276992	-0.339977
-0.148666	-0.181813	-0.134197	-0.337387
0.0136788	-0.0309906	-0.00738282	-0.17481
0.0239864	0.00319654	0.00279886	-0.0244099
-0.186375	-0.135337	-0.171736	-0.0280231
-0.119647	-0.107489	-0.079553	-0.216958
-0.130441	-0.0886249	-0.0880363	-0.143477
1.05893	0.658248	0.79506	-0.119946
1.34642	1.03764	1.08368	0.984214
1.31582	1.09515	1.07329	1.38797
1.30959	1.03686	1.01706	1.23752
1.28915	1.00516	0.992397	1.17952
1.27372	0.992596	0.985536	1.15492
1.11316	0.918881	0.930178	1.15327
0.962514	0.810638	0.820262	1.0159
0.921241	0.754549	0.783892	0.855319
0.974048	0.719849	0.719237	0.797029
1.47049	0.951269	0.985699	0.79405
1.73898	1.15717	1.15208	1.2553
1.44668	1.0896	1.042	1.55613
1.62434	1.10185	1.07392	1.2507
1.82676	1.20173	1.18333	1.35154
1.81774	1.24817	1.207	1.60161
1.81955	1.24914	1.20675	1.60955
1.80487	1.23733	1.20043	1.596
1.84446	1.25238	1.21226	1.58203
1.85197	1.24119	1.19011	1.60644
1.82773	1.21621	1.15809	1.59104
1.86701	1.23302	1.18302	1.55621
1.4233	1.05395	0.989274	1.60076
0.911926	0.707394	0.607327	1.18002
1.43139	0.852392	0.868023	0.636951
1.06973	0.787847	0.776251	1.12077
1.77991	1.08384	1.0695	0.90455
1.79772	1.18591	1.15568	1.46389
1.79982	1.21609	1.13901	1.5994
1.78844	1.19149	1.13099	1.51065
1.83643	1.20406	1.14514	1.5032
1.83023	1.22226	1.17598	1.5499
1.82433	1.24197	1.20416	1.58991
1.89191	1.25312	1.20427	1.59387
1.73104	1.20821	1.16512	1.63775
2.08076	1.29693	1.24158	1.50016
2.26986	1.39883	1.32359	1.76462
2.64097	1.54336	1.42756	1.99993
1.81241	1.3229	1.19633	2.32504
1.78043	1.17659	1.07678	1.56863
1.80104	1.15779	1.11244	1.39538
1.8558	1.20687	1.15292	1.51754
1.88055	1.22205	1.16191	1.57575
1.90505	1.23515	1.17526	1.60556
1.93537	1.25228	1.1776	1.61838
2.11152	1.31195	1.22515	1.62464
2.7428	1.52766	1.40024	1.77311
2.49076	1.53523	1.39872	2.3774
2.5395	1.53635	1.39631	2.23409
1.76864	1.27158	1.14386	2.1743
1.75733	1.14986	1.05881	1.48818
1.74518	1.12546	1.08477	1.38291
1.72735	1.13498	1.08418	1.46996
1.75023	1.14375	1.09254	1.4492
1.642	1.095	1.03621	1.46557
1.68106	1.0849	0.995256	1.3409
1.69031	1.08287	1.00897	1.33499
1.46161	0.995108	0.903889	1.37329
0.649092	0.549319	0.435635	1.16789
0.21644	0.0991087	-0.057231	0.420645
-1.11767	-1.00925	-1.43326	-0.047486
-0.500196	-0.913758	-0.993091	-1.24202
-0.497928	-0.731936	-0.619565	-0.760648
-0.491614	-0.616344	-0.566761	-0.524323
-0.469885	-0.619714	-0.629852	-0.597421
-0.476401	-0.61417	-0.646708	-0.582745
-0.180269	-0.339425	-0.374658	-0.59525
-0.259444	-0.276384	-0.244042	-0.288641
-0.350218	-0.313979	-0.336331	-0.27862
-0.332035	-0.251127	-0.183267	-0.361181
0.882171	0.532946	0.65295	-0.288353
0.777366	0.743271	0.789938	0.82916
0.587627	0.639917	0.610173	0.868278
-0.0294949	0.151865	0.0321705	0.526727
0.0579929	0.0438626	0.000247065	-0.0607264
0.0574608	0.0462744	0.0407803	-0.0302049
0.0390963	0.0600196	0.110892	0.0532084
0.0665657	0.0769529	0.130962	0.0299611
-0.110532	-0.0324541	-0.0256191	0.0562124
0.0139134	-0.0651041	-0.134221	-0.134173
0.0249164	-0.0507258	-0.0293896	-0.100248
0.0684221	0.00873203	0.0337171	-0.0448958
-1.32751	-0.960206	-1.26165	0.0030943
-0.646094	-0.869304	-0.944448	-1.26912
-0.729386	-0.766959	-0.698169	-0.800642
-0.631957	-0.611684	-0.575981	-0.626823
-0.520448	-0.54124	-0.496172	-0.629202
-0.517959	-0.48728	-0.442628	-0.501126
-0.344423	-0.335457	-0.374714	-0.504315
-0.308834	-0.284774	-0.279125	-0.355959
-0.4016	-0.338777	-0.386106	-0.30556
-0.177488	-0.129394	-0.0249995	-0.384071
-0.104619	-0.0367779	-0.0594033	-0.130371
-0.141554	-0.036987	-0.0391762	-0.0585142
0.525856	0.369142	0.461582	-0.108753
-0.126043	0.114981	0.0660567	0.495519
0.230778	0.189496	0.188087	-0.0409703
0.150209	0.165904	0.188821	0.134906
-0.00355135	0.083436	0.0587162	0.171866
0.00573829	0.0298966	0.0311163	-0.025709
-0.169329	-0.104924	-0.118803	-0.0179573

## Sheet: SPI-24
Calculated SPI-24	CANFIS	MLPNN	MLR		Reference (1:1) line
-0.147902	-0.0362929	-0.00503415	0.005143		Mini	Maxi
-0.0926349	-0.0292698	-0.0156634	-0.0622337		-5	5
-0.00642215	-0.0610169	-0.041182	-0.115907
0.0609384	0.0173944	0.0474053	-0.0689981
0.116888	0.0851686	0.116489	-0.00606326
-0.0278111	0.02614	0.0438217	0.0427803
0.172602	0.0971311	0.105939	-0.00430829
0.452779	0.28769	0.331241	0.0886791
0.199647	0.257937	0.283564	0.287045
0.187054	0.230257	0.240138	0.228364
0.188185	0.213491	0.243787	0.187078
0.909586	0.511302	0.554869	0.145417
0.153299	0.35869	0.385587	0.573235
0.13473	0.257662	0.239904	0.313245
0.0656133	0.13834	0.147358	0.194154
0.186328	0.157808	0.189487	0.0717541
0.179633	0.167847	0.19926	0.119668
0.0476562	0.132632	0.16008	0.148203
-0.0892274	0.0730714	0.0981323	0.122671
0.0987287	0.0319531	0.0487461	-0.0589438
0.944318	0.486669	0.559592	0.0196583
1.02153	0.72258	0.763163	0.544943
0.933005	0.796933	0.824677	0.820138
1.14838	0.824773	0.800842	0.807124
0.847032	0.777747	0.765123	0.945168
0.884432	0.743797	0.718544	0.803385
0.775055	0.696553	0.696587	0.78812
0.722765	0.697208	0.707084	0.764236
0.698396	0.666661	0.67906	0.714999
1.21468	0.846596	0.84579	0.678836
1.90828	1.15491	1.07151	0.995404
1.34226	1.12116	1.06231	1.5002
1.20134	1.00492	0.964846	1.33405
1.17583	0.924405	0.908226	1.15742
1.17355	0.902877	0.917969	1.06934
1.41029	0.981463	0.952224	1.03617
1.04077	0.940967	0.931243	1.22394
1.03265	0.930531	0.897893	1.10949
1.01468	0.867416	0.864293	0.999789																											0	Duration
0.881768	0.813137	0.820831	0.951836																											0	Severity
0.865658	0.771042	0.816942	0.87373																											#DIV/0!	Intensity
0.861461	0.725946	0.805241	0.813468
0.95169	0.751303	0.767765	0.774712
1.20249	0.858936	0.878441	0.825091
0.694171	0.734612	0.77725	0.999024
1.34193	0.888903	0.89214	0.767247
1.34055	0.945038	0.967938	1.03851
2.04882	1.18828	1.08256	1.13631
1.35145	1.11011	1.055	1.61714
1.27802	1.03847	0.981994	1.38257
1.31476	1.00669	0.962722	1.24519
1.35531	1.00233	0.971098	1.16712
1.44625	1.0693	1.01576	1.24068
1.04323	0.963647	0.946118	1.30734
1.2309	0.988645	0.959352	1.14417
1.49234	1.03686	0.984696	1.09894
1.901	1.19295	1.10757	1.29212
1.92207	1.23661	1.12795	1.57879
1.92668	1.22625	1.14247	1.7176
-0.154296	0.578206	0.564872	1.72116
2.02234	0.98524	0.921619	0.509017
2.02289	1.19023	1.11369	1.30969
2.02599	1.32017	1.15607	1.68538
2.02096	1.2971	1.15699	1.879
2.03911	1.32345	1.15217	1.86983
1.90645	1.29724	1.15261	1.9012
1.35245	1.01476	1.01754	1.67353
1.0127	0.919375	0.943934	1.46472
0.753689	0.732035	0.777152	1.10519
-0.0630429	0.343427	0.357172	0.830666
-0.0628644	0.0816583	-0.0564865	0.243588
-0.71612	-0.0757355	-0.160932	0.155019
-0.154625	-0.0446508	-0.189198	-0.40364
-0.197117	-0.0340077	-0.148914	-0.268403
-0.192788	-0.00105498	-0.112579	-0.233928
-0.237831	-0.0973367	-0.193596	-0.217128
-0.29936	-0.254373	-0.343575	-0.305793
-0.245085	-0.294867	-0.35221	-0.351387
-0.571501	-0.526422	-0.58268	-0.360519
-0.243032	-0.376793	-0.384349	-0.489987
-0.494003	-0.484603	-0.491843	-0.36947
-0.54965	-0.484264	-0.469225	-0.423623
-0.558197	-0.552932	-0.559942	-0.500719
0.741658	0.187063	0.27388	-0.504856
-0.576697	-0.173354	-0.141853	0.226781
-0.536406	-0.382209	-0.403189	-0.259883
-0.51878	-0.532785	-0.575279	-0.427666
-0.541367	-0.547109	-0.520796	-0.523221
-0.547749	-0.553051	-0.529693	-0.529673
-0.32716	-0.440624	-0.416937	-0.543978
0.130493	0.00532041	0.0788748	-0.306726
0.65708	0.297071	0.343703	-0.0987549
0.729007	0.519315	0.537976	0.348997
0.717358	0.579498	0.575942	0.553948
0.732131	0.633475	0.658708	0.615791
1.71472	0.88915	0.855069	0.550442
0.730226	0.803755	0.77486	1.20846
0.947389	0.801911	0.746261	0.895815
0.94819	0.779899	0.77928	0.900372
0.92879	0.802181	0.794122	0.884262
0.993757	0.835806	0.822485	0.89115
1.05103	0.876389	0.865045	0.919735
1.67208	1.11163	1.04681	1.02008
1.67538	1.1442	1.06748	1.3079
1.6643	1.18647	1.08027	1.47281
1.70832	1.19431	1.08204	1.51459
1.70653	1.14038	1.10046	1.54592
1.43265	1.10627	1.00772	1.50157
1.59709	1.1311	1.05138	1.39783
1.60429	1.15855	1.07136	1.46279
1.64358	1.18126	1.08233	1.48529
1.67518	1.19066	1.09049	1.5232
1.66395	1.19134	1.09207	1.55211
1.84217	1.20289	1.11981	1.55938
1.62009	1.13463	1.0832	1.61414
1.51142	1.09398	1.05195	1.53671
1.42315	1.03786	1.02113	1.43543
1.40671	1.02397	1.00718	1.34195
1.40159	1.03325	0.997987	1.30281
-0.166387	0.460086	0.505925	1.30339
1.44125	0.801104	0.786469	0.387057
1.2433	0.907505	0.933786	0.942048
1.20327	0.986548	0.949097	1.07904
1.19987	0.907068	0.927944	1.12181
1.1617	0.895058	0.924944	1.09665
1.45641	0.982181	0.967991	1.05924
0.117006	0.41796	0.509731	1.12113
-0.138191	0.166237	0.130926	0.521507
-0.16468	-0.0648785	-0.0966356	0.0674736
-0.135135	-0.0276156	-0.0566322	-0.111251
-0.118796	-0.125879	-0.148114	-0.135358
1.28796	0.737447	0.790098	-0.031392
-0.15013	0.350033	0.378583	0.740091
-0.20982	-0.021404	-0.0681146	0.145705
-0.160973	-0.233141	-0.259567	-0.139722
-0.16294	-0.188272	-0.194129	-0.235503
-0.161155	-0.14803	-0.159506	-0.222656
-0.182987	-0.266882	-0.293051	-0.245113
0.334554	0.192103	0.246739	-0.0958424
0.417484	0.281933	0.336658	0.112493
1.36333	0.760817	0.773378	0.279182
1.34761	0.939645	0.914702	0.894078
1.33566	0.994971	0.985008	1.12818
0.782602	0.757357	0.688095	1.10615
1.27266	0.883914	0.826563	0.84543
1.29214	0.95947	0.923742	1.0409
1.29142	1.00242	0.942794	1.13011
1.30408	1.04963	0.984635	1.2383
1.25674	1.03604	0.974289	1.24558
0.9697	0.955315	0.920619	1.22627
1.07817	0.889648	0.864018	0.984507
1.03614	0.873917	0.915033	1.01696
0.902124	0.793189	0.826325	0.951931
0.79803	0.724184	0.76658	0.872219
0.783061	0.698758	0.708037	0.772222
0.0988081	0.421163	0.473794	0.757102
0.830343	0.539594	0.589965	0.30103
0.870722	0.663984	0.735471	0.57341
0.84778	0.732399	0.766927	0.715781
0.80676	0.686444	0.737554	0.75633
0.779357	0.665159	0.700265	0.721897
0.873616	0.70413	0.753551	0.708324
0.870697	0.669719	0.723066	0.699826
0.949566	0.759988	0.787954	0.77085
0.100012	0.437327	0.450791	0.831734
0.099549	0.238453	0.223779	0.355683
0.099547	0.115991	0.10557	0.151283
0.65223	0.447843	0.53554	0.12582
0.101326	0.293035	0.347522	0.421343
0.374002	0.341843	0.371194	0.226895
0.376832	0.350461	0.412347	0.304222
0.39581	0.334227	0.383741	0.270423
0.381858	0.333612	0.388406	0.304974
0.395244	0.332686	0.384232	0.296918
0.24076	0.305412	0.352975	0.342997
0.210599	0.18496	0.172801	0.203109
0.588046	0.409801	0.456071	0.210265
0.65336	0.525583	0.576156	0.412871
0.652743	0.594226	0.646197	0.545102
-0.544928	-0.0142805	-0.0860918	0.555288
0.604005	0.284916	0.303226	-0.111297
0.530632	0.370573	0.466296	0.25446
0.450113	0.448766	0.479736	0.391009
0.525725	0.477151	0.513018	0.438601
0.636903	0.539254	0.585132	0.463777
0.422951	0.476643	0.505223	0.538475
0.233501	0.284012	0.271108	0.367391
-0.359256	-0.00556231	-0.0263401	0.300878
-0.689244	-0.41733	-0.494009	-0.130068
-0.639145	-0.585348	-0.640375	-0.486701
-0.598466	-0.611707	-0.630333	-0.586783
-0.845353	-0.610375	-0.588983	-0.498501
-0.586268	-0.647742	-0.629052	-0.701163
-0.925174	-0.813268	-0.813301	-0.615399
-0.838821	-0.863876	-0.856642	-0.808602
-0.830234	-0.902186	-0.92845	-0.844573
-0.716536	-0.835293	-0.820952	-0.848613
-0.694666	-0.775188	-0.757369	-0.762185
-0.80142	-0.838059	-0.81211	-0.736215
-0.560094	-0.658476	-0.634225	-0.741402
-0.953063	-0.835219	-0.812206	-0.631182
-0.855337	-0.864849	-0.827352	-0.808259
-0.844223	-0.873839	-0.864665	-0.829653
-0.178211	-0.452813	-0.395207	-0.806972
-0.850287	-0.630717	-0.617307	-0.421206
-0.843885	-0.744222	-0.708852	-0.646932
-0.856636	-0.832802	-0.83916	-0.739003
-0.947223	-0.914815	-0.882341	-0.822622
-0.930736	-0.935409	-0.902451	-0.876573
-0.989684	-0.967669	-0.944194	-0.890651
-0.910523	-0.88257	-0.838467	-0.873294
-0.702474	-0.796273	-0.779588	-0.902899
-0.187162	-0.405914	-0.371461	-0.746291
-0.100414	-0.194292	-0.161204	-0.394736
-0.137131	-0.127341	-0.0943786	-0.206571
0.903295	0.320755	0.346461	-0.206646
-0.129624	0.111538	0.136302	0.429109
-0.0979577	-0.0366508	-0.026482	0.0724067
-0.155745	-0.197833	-0.169425	-0.0606134
-0.125603	-0.0905099	-0.0725792	-0.123623
-0.0936425	-0.0663057	-0.0495857	-0.112497
0.0874251	0.0454427	0.0677475	-0.0899396
0.478073	0.374515	0.410446	0.0979915
1.00048	0.637355	0.674284	0.294088
1.05778	0.784706	0.788521	0.684393
0.912016	0.782346	0.757788	0.862238
0.903286	0.764321	0.789709	0.844189
0.527562	0.53955	0.507395	0.750407
0.872649	0.664765	0.658986	0.580297
0.888669	0.723029	0.740159	0.718528
0.892755	0.793757	0.793463	0.821377
0.89282	0.799088	0.796789	0.856449
0.882834	0.791948	0.794066	0.848628
1.39929	0.96432	0.94534	0.837713
1.19317	0.945074	0.95235	1.09776
1.1453	0.926982	0.921297	1.09819
0.638064	0.721315	0.737997	1.05713
0.532053	0.576842	0.598245	0.740367
0.533921	0.506181	0.525471	0.551302
0.401235	0.462372	0.519076	0.510122
0.520103	0.502766	0.54794	0.444943
0.488758	0.487513	0.542362	0.468008
0.467623	0.480852	0.528904	0.464184
0.450604	0.426534	0.478566	0.417282
0.398756	0.397837	0.477819	0.398182
0.220447	0.26644	0.303167	0.335278
-0.191316	0.00669301	-0.000544813	0.217335
-0.083751	-0.0758401	-0.100215	-0.0644027
0.35605	0.15598	0.220831	-0.0909744
0.397249	0.31096	0.38704	0.164799
0.396916	0.368074	0.411855	0.298391
2.06127	1.01377	0.981315	0.344969
0.403202	0.742683	0.763074	1.3044
0.522585	0.583941	0.50997	0.698677
0.524833	0.434775	0.44204	0.510174
0.529536	0.478088	0.514532	0.446454
0.486659	0.462622	0.48828	0.46233
0.0741003	0.253759	0.246365	0.442889
0.759477	0.596547	0.628708	0.330321
1.23183	0.795118	0.839025	0.512859
2.09183	1.17398	1.07649	0.908288
2.05813	1.29676	1.14078	1.57357
2.05403	1.26504	1.16595	1.81004
2.01949	1.28818	1.09747	1.76404
2.0635	1.32102	1.12914	1.79237
2.01297	1.33043	1.14336	1.85251
2.00977	1.33987	1.15117	1.86412
1.95802	1.35023	1.15983	1.91389
2.02736	1.35276	1.15852	1.8745
2.03461	1.36927	1.17692	1.92926
2.68598	1.44416	1.21496	1.91526
2.26571	1.38801	1.21699	2.29287
1.9937	1.29347	1.16407	2.15577
2.02595	1.24319	1.13756	1.94738
2.02381	1.25008	1.14123	1.86651
0.65277	0.888225	0.929258	1.85945
2.04473	1.10753	1.0222	1.05598
1.97732	1.25139	1.12547	1.59566
2.00372	1.30449	1.14848	1.75207
1.99488	1.25158	1.14225	1.84023
1.95667	1.24468	1.13702	1.83523
1.84968	1.21613	1.12815	1.81887
1.43192	0.980957	1.00772	1.61359
1.1383	0.943593	0.938686	1.45683
0.663195	0.71772	0.770584	1.18665
0.658819	0.635293	0.66815	0.807722
0.658195	0.604478	0.57677	0.656232
-0.318974	0.294243	0.317211	0.69678
0.559112	0.389374	0.368675	0.0482987
0.54965	0.482697	0.517803	0.30553
0.55969	0.558244	0.564106	0.411964
0.587014	0.472591	0.542632	0.448035
0.637954	0.500879	0.569467	0.466152
0.715781	0.545972	0.600402	0.504085
0.259207	0.305209	0.348566	0.51173
0.0158062	0.169036	0.142741	0.338042
-0.240802	-0.0606138	-0.0850365	0.115552
-0.336782	-0.216664	-0.23743	-0.125781
-0.336299	-0.312816	-0.337371	-0.268989
0.643077	0.287175	0.39931	-0.25096
-0.423475	-0.0396726	-0.00539683	0.278731
-0.381038	-0.228221	-0.262106	-0.14628
-0.300052	-0.342188	-0.368099	-0.317428
-0.266154	-0.309479	-0.289124	-0.359163
-0.197019	-0.256272	-0.236506	-0.325428
0.102863	-0.087724	-0.0622831	-0.279187
0.241031	0.165498	0.224315	0.00438482
0.873897	0.473329	0.509285	0.0950201
0.660413	0.553402	0.574292	0.535461
0.65202	0.577073	0.565764	0.580827
0.651404	0.583426	0.615202	0.58538
2.02883	1.00375	0.947732	0.513709
0.633007	0.851585	0.823346	1.39313
0.628067	0.716315	0.634587	0.909624
0.616613	0.605302	0.599206	0.721528
0.595821	0.57876	0.597687	0.592584
0.500368	0.539749	0.566685	0.576441
0.900107	0.668644	0.701258	0.501616
1.13515	0.905537	0.92003	0.809053
1.62853	1.0332	0.991833	0.902457
1.94094	1.20687	1.09694	1.28705
2.04427	1.29326	1.13648	1.60403
2.0421	1.24228	1.15785	1.78814
2.36217	1.35553	1.13987	1.74731
1.99605	1.35956	1.16301	2.03779
1.91429	1.33059	1.14031	1.9156
1.82901	1.30097	1.12861	1.84049
1.79341	1.28872	1.12631	1.76582
1.82109	1.28249	1.13595	1.73465
1.83299	1.26469	1.13311	1.71896
1.76071	1.23634	1.13002	1.74615
1.87412	1.21174	1.12137	1.6621
1.76142	1.17993	1.10595	1.69252
2.34652	1.29615	1.15464	1.63681
2.36175	1.34464	1.18951	1.96233
2.34981	1.35776	1.18687	2.08392
2.33045	1.34924	1.18905	2.14224
2.37834	1.35792	1.19151	2.12718
2.38196	1.37017	1.19695	2.16155
2.37081	1.36503	1.19658	2.16756
2.39824	1.38928	1.20264	2.20573
2.0043	1.32429	1.17452	2.2192
2.01139	1.28433	1.15296	1.99785
2.44346	1.35839	1.18108	1.90291
2.50012	1.40784	1.21495	2.14288
2.33693	1.38118	1.19992	2.25094
2.33678	1.35647	1.18773	2.19959
2.30158	1.34677	1.18353	2.16749
2.3644	1.34259	1.18529	2.10806
2.40227	1.35363	1.18998	2.13476
2.41724	1.37983	1.19701	2.19949
2.44267	1.38688	1.20006	2.22677
2.55879	1.40594	1.20482	2.23116
2.88165	1.46829	1.23451	2.32542
3.05128	1.50669	1.25357	2.54551
3.17018	1.52768	1.25918	2.71414
2.9247	1.5021	1.25235	2.84649
2.32194	1.40072	1.21594	2.75249
2.30165	1.34023	1.17955	2.35169
0.926474	1.00954	1.00902	2.18936
2.33918	1.24712	1.08538	1.35376
2.27506	1.3489	1.16748	1.86504
2.31963	1.41964	1.19093	2.06607
2.35487	1.37946	1.18888	2.16585
2.28788	1.34812	1.1823	2.14718
2.26323	1.3313	1.16772	2.10431
1.92285	1.17772	1.1156	1.97224
1.26646	1.04795	0.994778	1.85382
0.945447	0.830841	0.823448	1.38809
0.930587	0.788801	0.799745	1.05124
0.928269	0.799934	0.74724	0.906722
-0.333566	0.377093	0.408588	0.95376
0.934458	0.589	0.542655	0.142176
1.00633	0.772221	0.766382	0.565924
0.994454	0.841418	0.818481	0.764679
0.957032	0.728206	0.787891	0.844974
0.776225	0.646862	0.723697	0.827579
0.95053	0.679201	0.733831	0.709467
0.624407	0.495783	0.558581	0.686355
-0.318792	0.147387	0.100936	0.641203
-0.406409	-0.175575	-0.255678	0.0450402
-0.339775	-0.278162	-0.318083	-0.254032
-0.338458	-0.324405	-0.339123	-0.322051
-0.253542	-0.126542	-0.0829981	-0.251066
-0.320329	-0.204337	-0.21059	-0.244158
-0.250274	-0.21174	-0.216887	-0.28981
-0.217011	-0.271879	-0.272853	-0.324818
-0.268402	-0.300279	-0.300752	-0.300028
-0.218954	-0.251771	-0.24909	-0.301771
-0.187129	-0.260541	-0.256164	-0.294098
0.0931017	-0.0963706	-0.0843334	-0.255455
-0.0967151	-0.0538139	-0.0272154	-0.0400931
-0.490179	-0.27285	-0.271844	-0.0727609
-0.353925	-0.345208	-0.349351	-0.32794
-0.355087	-0.36018	-0.341944	-0.358283
-0.396785	-0.366828	-0.34161	-0.357617
