# Supplementary material for: Drought index prediction using advanced fuzzy logic model: Regional case study over Kumaon in India
Source: PLoS One. 2020 May 21;15(5):e0233280. doi: 10.1371/journal.pone.0233280 (PMC7241731; doi:10.1371/journal.pone.0233280)
Supplement: S1 File — (ZIP) [file pone.0233280.s001.zip › SPI-1_to_24_Plots_Nainital.xlsx]

## Sheet: SPI-1
Calculated SPI-1	CANFIS	MLPNN	MLR		Reference (1:1) line
1.7005	0.229056	0.297444	0.314454		Mini	Maxi
-0.0218748	0.125729	-0.0977216	0.387657		-5	5
0.911608	0.70672	0.386992	0.306616
2.985	0.192743	0.474704	0.265577
0.621976	0.314323	0.222884	0.296174
0.200362	0.0826334	0.0517812	0.116676
-1.30993	-0.0309932	-0.114154	0.0479238
-2.34237	0.170442	0.246104	-0.318418
1.49603	0.14776	0.137486	-0.238388
0.64741	0.265904	0.252144	0.252732
-0.185986	0.12147	0.193564	0.335606
0.347574	0.196214	0.381713	0.431019
-0.712855	0.222715	0.247536	0.0926485
2.2444	0.158084	0.232396	0.0123089
-0.0861283	0.228388	0.0442566	0.5437
1.36669	0.740004	0.337432	0.264034
-2.11487	-0.0877695	-0.0764426	0.354038
0.244305	0.121965	0.106669	-0.375649
-1.67806	-0.271337	-0.379165	-0.0535862
-1.97411	-0.306979	-0.0791289	-0.259435
-1.71865	-0.127529	0.0622602	0.223821
-0.244232	0.0532533	0.117978	-0.0648389
-0.185986	0.0502849	0.133053	0.244311
0.744673	0.109633	0.0985576	0.25795
0.894503	0.217245	0.302188	0.408991
-1.53616	0.146226	0.094371	0.34194
-1.09645	-0.0539895	-0.16992	0.0272278
0.215928	-0.0470006	0.183096	-0.101666
1.23246	0.0584212	0.0410959	-0.0713009
0.202655	0.030884	0.0881852	0.306205
0.601456	0.0715439	-0.176103	0.0350391
-0.662977	-0.10973	-0.232587	-0.0547104
0.68835	0.0180529	0.0557436	-0.192647
2.33173	0.0911659	0.175962	0.129664
-0.185986	0.18276	0.0828637	0.305414
2.23074	0.197356	0.346729	0.233781
-1.23802	0.0276571	-0.0882485	0.239119
0.803836	0.0262727	0.0102791	-0.385973
0.160934	0.0570076	0.0533676	0.148437																											0	Duration
1.34126	0.414578	0.377619	-0.0214013																											0	Severity
2.23855	0.260016	0.435706	0.436999																											#DIV/0!	Intensity
0.588863	0.324471	0.279773	0.29232
0.0583955	0.0828183	0.0504713	0.149509
-1.88038	-0.06364	-0.0930174	-0.0241657
-0.0380825	0.650583	0.535036	-0.146946
0.206702	0.502715	0.185815	0.168926
1.05215	0.283558	0.201118	0.215326
1.39079	0.32251	0.159325	0.457202
-0.761312	-0.0378124	-0.187995	0.213655
-0.133502	0.143472	0.113058	0.0609136
-0.65528	0.129113	0.0537532	0.0634021
-0.203548	0.512634	0.291577	0.0904134
0.697044	0.527316	0.267682	0.313094
-1.42593	-0.00435897	-0.0746602	0.222652
-1.66831	-0.237243	-0.302139	-0.0657754
-0.227416	-0.0779752	-0.0985019	-0.156296
-0.426544	0.0464475	0.0830699	0.0213529
0.280868	0.170865	0.180843	0.258784
-0.185986	0.187273	0.288581	0.418408
0.302211	0.195303	0.0231525	0.149516
-1.37648	-0.12167	-0.204387	0.12339
-1.58606	-0.098755	-0.0443477	-0.101837
1.12231	0.105227	0.0142871	-0.0867665
0.850911	0.243158	0.247282	0.208938
-0.118686	-0.00507235	0.067477	0.291019
-0.163954	-0.0432039	-0.156716	0.0787824
0.217814	-0.0361056	0.0468019	-0.128213
0.466242	0.100962	0.0808888	0.00986045
-0.527301	0.0124107	-0.0389271	0.149992
-1.30692	-0.0344598	-0.0982772	0.0727107
-0.185986	0.0517137	0.0781807	-0.0455145
1.13825	0.0787599	0.0298785	-0.00941809
1.24796	0.202593	0.00950324	0.111164
-0.711417	-0.0545062	-0.0872515	0.315496
0.335327	0.259598	0.18367	0.155208
-1.32095	0.0361487	0.083089	0.0716382
0.218587	0.134518	0.213969	-0.163789
0.277847	0.122791	0.125115	0.193728
-0.336322	0.0667589	0.0559994	0.134047
-1.44665	-0.0958105	-0.0245163	0.19642
-0.16979	-0.0786121	-0.0697005	-0.157309
-0.103511	-0.0550538	-0.0361249	-0.0253742
2.14639	0.248881	0.3572	0.168852
0.136831	0.373561	0.46834	0.583036
-1.71205	-0.0158299	-0.073868	0.170646
1.22925	0.148475	0.0893822	-0.0844669
1.01738	0.0496055	0.0564565	-0.022579
0.587469	0.103575	0.112069	0.12628
0.67187	0.210635	0.334818	0.351278
-0.166663	0.0569511	0.13112	0.0531034
1.24796	0.0899083	0.0179681	-0.100379
-0.246631	-0.0128245	-0.0287535	0.0804429
-0.150048	0.053603	0.0840853	-0.000824968
0.0462825	0.161023	-0.0454169	0.201579
1.50216	0.505824	0.311004	0.119485
1.28142	0.134975	0.0689435	0.202552
-1.33144	-0.179238	-0.423129	0.20647
-0.345734	0.200008	0.145919	0.0849405
0.0134011	0.290312	0.342032	0.0122555
0.335912	0.257782	0.277697	0.0486201
-0.889849	-0.00380398	0.132176	0.294418
-0.669405	0.024726	-0.125901	0.0970675
-2.67259	-0.159229	-0.131975	0.0945719
-0.678228	-0.0556978	0.146317	-0.219574
-0.838404	-0.0384175	-0.081894	0.113011
-1.30692	-0.124875	-0.25332	0.157732
1.19699	0.293219	0.364394	0.375155
1.18033	0.158726	0.115243	0.297692
1.14807	0.20727	0.239504	0.207706
-0.00514062	0.129122	0.228609	0.323583
0.0946089	0.15131	0.199248	0.00529728
-1.71205	-0.0381619	0.0314978	-0.0237453
-1.5603	-0.110284	0.153281	-0.26274
-0.837572	-0.352874	-0.207631	-0.22176
-1.33701	-0.278849	-0.283613	-0.178001
-0.763753	-0.10833	-0.153333	0.0516919
-1.04454	-0.157507	-0.188315	0.0629444
0.391078	0.0848261	-0.00367129	0.0598919
1.45166	0.386597	0.44624	0.396115
-0.810765	0.112543	0.165526	0.445649
1.58683	0.222976	0.112808	0.1871
0.428491	0.218239	0.205286	0.229526
1.43395	0.0633412	0.0695402	-0.0697936
0.0266847	0.100378	-0.00847841	0.149749
1.15448	0.0713072	-0.0331863	-0.176595
-0.307938	0.013183	-0.0837566	0.0649539
-0.310626	-0.0762602	0.081048	-0.179185
-1.84806	-0.217233	-0.236275	-0.0257142
2.55927	0.0526087	0.122192	-0.234652
-1.30692	0.0316226	-0.0721551	0.482631
0.142307	0.181817	-0.000990714	0.0458037
-0.810765	-0.0473667	-0.0176964	0.32322
0.450001	0.561709	0.395136	-0.110016
0.754312	0.275652	0.330803	0.366954
-1.22271	0.0658883	0.0270746	0.249523
1.54478	0.273048	0.239879	0.114576
0.986494	0.301231	0.244316	0.267338
-1.0075	-0.0195377	-0.0489169	0.0973526
-0.869371	-0.179019	-0.302517	0.0106064
-0.504438	-0.0154654	-0.0713734	-0.114955
-1.40692	0.169479	0.0420343	0.0430149
-0.708606	-0.116487	-0.191873	-0.0114271
0.609654	0.077651	-0.0540653	0.0834406
-0.279363	0.0221222	-0.0108215	0.18713
0.898011	0.238466	0.26735	0.271449
1.02019	0.135408	0.0807595	0.24525
0.616657	0.107812	0.0581531	0.151384
0.98338	0.409221	0.368371	0.32875
-1.11355	-0.0270113	-0.0213799	0.124559
-1.33671	-0.124014	0.0692508	-0.206829
-1.33088	-0.115098	0.0144184	-0.165151
0.190398	-0.0319933	0.0436576	-0.222079
0.359893	0.0518828	0.0166152	0.1124
-0.646255	-0.013349	0.00657173	0.254979
1.23552	0.159333	0.0728811	0.186492
0.00948343	0.139416	0.0762693	0.236325
0.503139	0.276725	0.236779	0.17091
0.180692	0.234998	0.231597	0.304021
-0.48035	0.170577	0.17262	0.0865965
-0.644941	0.010112	-0.0774586	0.0566768
-1.15213	-0.157055	-0.12303	-0.139164
1.03909	0.0563687	-0.107778	-0.172095
-0.964698	-0.0868665	-0.16995	0.185354
0.0720406	0.098328	0.0450605	0.0957408
-0.0280511	0.0418487	0.0579416	0.209496
0.435818	0.175775	0.147795	0.0233972
-0.185986	0.186638	0.19952	0.310677
-0.810765	-0.0177136	-0.0615841	0.102202
-0.954726	0.00346591	-0.0182169	0.0618596
-1.44683	-0.0400902	-0.012016	-0.047513
-0.861191	-0.0776079	-0.104188	-0.083998
0.461573	0.0201442	-0.145134	0.000391607
0.620547	0.139122	0.154476	0.223905
-1.40357	-0.0735243	0.131498	0.316683
-1.97726	-0.310542	-0.348291	-0.00862126
-3.27062	-0.474457	-0.0904029	-0.137238
-2.00339	-0.103095	0.187608	-0.265853
0.231969	0.039438	-0.065981	0.0513373
1.14331	0.146528	0.135675	0.264664
0.928359	0.227705	0.418537	0.436488
-1.22824	-0.133083	0.102565	0.26191
0.242075	-0.0344896	-0.0817154	-0.168278
0.679778	0.12507	0.150531	-0.00927419
1.15569	0.272071	0.275807	0.139542
0.149762	0.0479372	0.0957143	0.304205
-0.39818	-0.0917082	-0.24388	-0.0821289
-1.48044	-0.409515	-0.342114	-0.274811
-2.90942	-0.744083	-0.0144998	-0.442603
-1.96734	-0.289985	-0.0981298	-0.308888
1.00256	0.23433	0.192995	0.011679
0.653095	0.308804	0.440591	0.456001
-0.810765	-0.0635008	0.395692	0.440201
0.645277	0.0914428	0.130118	0.149429
-0.999908	0.0207088	-0.00819908	0.119155
-1.94212	-0.0525095	-0.0918256	0.0353327
-1.52057	-0.0621713	-0.0395617	0.058933
0.109952	0.0874628	0.135092	-0.12222
-0.914457	-0.0969735	-0.151782	0.11452
-0.164419	-0.190166	-0.408749	-0.030578
-1.24192	-0.196753	-0.341325	-0.0324388
0.442067	0.0505835	-0.00360494	-0.0979373
0.462536	0.255666	0.282784	0.324185
-0.185986	0.041036	0.00856598	0.163648
0.247268	0.0846304	0.0947986	0.186833
-0.481195	-0.00291827	-0.0272843	0.0745706
0.0780355	-0.0863035	-0.153759	-0.141548
0.0774323	-0.0105939	-0.20153	-0.0576184
-0.310461	-0.0877472	-0.0838376	0.00436874
1.42082	0.0695841	0.0147609	0.0796029
1.34614	0.225769	0.236529	0.177469
-0.923304	-0.0174914	-0.0816519	0.161281
1.08363	0.134546	0.0849936	-0.0109372
0.698028	0.232966	0.257462	0.124453
-1.30692	0.0201301	0.0758258	0.0625662
1.22544	0.144495	0.0792134	0.060597
-0.563983	0.0180237	0.0642409	0.113894
-0.445883	0.00692021	0.0690052	-0.0444895
-0.171021	0.0505582	0.0704827	0.190857
-0.237146	0.0662249	0.157275	-0.0416876
0.974868	0.243512	0.212779	0.18358
1.6353	0.449548	0.501567	0.390895
0.782631	0.232177	0.17555	0.316949
-1.35636	-0.141646	-0.327684	0.203213
-1.62588	0.0620243	0.18332	-0.0299716
-2.09328	-0.0460255	0.127405	-0.23943
-0.377244	0.0376405	0.147852	-0.19868
1.07929	0.211626	0.0608198	0.237864
-0.168747	0.0902479	0.220951	0.312194
0.684981	0.131499	0.206148	0.25133
0.902072	0.176597	0.172	0.186363
0.260096	0.15416	0.146527	0.124214
1.72661	0.410486	0.439262	0.280743
-0.741202	0.215127	0.113906	0.343871
-1.08056	-0.0617603	0.0185072	-0.0780276
-2.13672	-0.348671	-0.217881	-0.187882
-1.03298	-0.205103	-0.0374465	-0.472162
0.209765	-0.0107339	-0.123659	-0.0698757
-0.297706	0.0609166	0.029498	0.257381
-0.185986	0.092949	0.247522	0.33092
0.105887	0.109909	0.101728	0.206015
0.911978	0.279338	0.266451	0.176866
1.42171	0.301308	0.329015	0.287829
0.514197	0.295321	0.212138	0.362284
0.785185	0.300874	0.107349	0.208609
0.284753	0.0474968	-0.0252195	-0.00029078
0.302149	-0.0468311	-0.10038	-0.170006
-0.729184	-0.150465	-0.16281	-0.0894756
0.0832047	0.0181889	0.094848	-0.0949919
1.01742	0.144334	0.107499	0.0818359
-1.30692	-0.0240297	-0.133365	0.15019
0.88977	0.126333	0.0448976	0.035249
1.04175	0.279681	0.297691	0.234741
0.218029	0.276063	0.214488	0.232336
-1.30917	0.0110334	0.149554	0.356601
-1.94212	-0.0128106	0.0517965	-0.0458661
0.881284	0.226568	0.309521	-0.132568
0.836043	0.246172	0.238943	0.201871
-0.304065	0.0559449	0.159868	0.293971
-1.06351	-0.1051	0.0130643	0.21921
-0.0761116	0.195574	0.219385	-0.034056
-0.562049	-0.011825	-0.000534382	0.0111681
0.908155	0.138421	0.105751	0.0427079
0.219786	0.254186	0.307915	0.397569
-0.810765	0.0659466	0.0417338	0.203118
0.817503	0.0445571	-0.0791493	0.024125
0.852029	0.0857359	-0.151785	-0.0712726
0.406499	-0.00338248	-0.00819173	0.0978497
0.295685	0.237168	0.246843	0.312557
0.0212474	0.127347	0.129897	0.0883881
-1.22774	-0.0670632	-0.0406856	-0.0452971
0.133567	0.00431343	0.0452642	-0.124662
-1.10773	-0.040938	-0.0802845	0.0565099
1.78249	0.217887	0.198411	0.000821734
0.100743	0.282668	0.401669	0.462461
-0.185986	0.0110783	-0.0225147	0.0737539
0.15173	0.076181	0.0610208	0.182379
-1.64207	0.12489	0.173704	0.0368169
-1.74357	-0.0385796	-0.00619484	-0.00291927
0.780271	0.140628	0.121545	-0.0169628
-0.05669	0.125173	0.107526	0.185062
1.29846	0.101514	-0.000151013	0.195486
-0.676458	0.0137307	0.129191	0.33508
-1.31341	-0.063921	-0.00235776	-0.085451
-0.649959	-0.00632515	-0.241729	-0.00171294
-1.23143	0.153617	0.266002	0.0218049
0.314158	0.0723241	-0.00891975	0.0402913
0.898472	0.187379	0.245362	0.256251
0.584874	0.0427453	-0.0239154	0.184512
-0.905973	-0.134025	-0.161501	0.0996038
1.7762	0.192363	0.116826	-0.0814076
1.70488	0.284063	0.285552	0.238368
0.623499	0.271067	0.219211	0.278225
0.629194	0.204268	0.141276	0.294399
0.122609	0.0142403	0.0161028	-0.105886
-0.870901	-0.0841349	0.13332	-0.154819
0.0972621	-0.0252366	-0.035288	-0.141429
0.283107	0.01559	0.0503929	-0.00341318
0.126918	0.171987	0.125376	0.181357
-0.185986	0.152851	0.161658	0.278997
-0.24437	0.0222946	-0.0344375	0.0648986
-0.926557	-0.0629534	-0.311743	0.0848297
-2.03185	-0.00399419	-0.149158	0.182943
-1.38594	0.0337359	0.0964951	0.0450864
0.609195	0.193743	0.151231	0.0532936
0.121424	0.167546	0.210972	0.294852
1.04737	0.126432	0.111837	0.273704
0.286879	0.138509	0.227821	0.294635
0.596497	0.170304	0.172149	0.0930047
0.756449	0.212799	0.193609	0.173849
0.211398	0.103864	0.136995	0.0774878
0.871989	0.137969	0.100684	0.0741967
-0.810765	-0.032346	-0.0569525	0.0747382
-1.6861	-0.238313	-0.14299	-0.202817
-0.00237323	-0.0780485	-0.153955	-0.271661
-0.00876797	-0.0159559	0.0260386	-0.0312443
0.696384	0.212349	0.176875	0.220427
0.547704	0.229902	0.349937	0.39139
-1.5251	0.0228554	-0.0620239	0.232739
-1.66151	-0.0896491	-0.105802	-0.00423887
-0.340348	0.123788	0.255306	-0.0595059
-0.426544	0.0948238	0.119664	0.0704607
1.50903	0.272903	0.312771	0.259787
1.75339	0.273872	0.287374	0.424311
-0.155173	0.0777282	-0.0236337	0.183147
-1.06878	-0.186056	-0.267955	0.0301716
0.490462	0.194778	0.24394	-0.149057
-1.7216	0.0499762	0.0593676	0.0182899
-0.161244	0.0870464	0.109878	0.0112969
0.663408	0.0330645	-0.0836147	0.14641
-0.799579	-0.125393	-0.195996	-0.0458795
1.45807	0.166607	0.0699185	0.0738463
0.114764	0.143529	0.131091	0.224579
2.15818	0.316862	0.327881	0.0995386
-0.153741	0.380899	0.329698	0.568483
0.979585	0.403872	0.280055	0.0424401
0.79274	0.145351	0.0390159	0.129762
0.0173902	0.0542972	0.219916	-0.0612324
0.361808	-0.0282563	-0.0968617	0.064333
-0.28978	-0.0964895	-0.0156948	-0.0615949
0.696384	0.208742	0.197969	0.0209348
0.946153	0.16121	0.0922013	0.170983
1.18317	0.235668	0.235673	0.187864
0.481235	0.313144	0.288009	0.339517
1.09516	0.308435	0.247115	0.196036
-0.380511	0.338068	0.173045	0.240394
-0.278729	0.16462	0.173872	-0.00966862
0.543419	0.275046	0.245217	0.12406
0.0897881	0.159935	0.190234	0.0999004
-0.192816	0.0785901	0.0468689	0.1667
-1.10372	-0.0154176	-0.0711073	0.116965
-0.549891	0.0409937	0.0724943	-0.0430346
-0.154372	0.182028	0.103542	0.12512
-2.33039	-0.201223	-0.289351	0.217787
-1.39803	-0.0783868	-0.0293531	0.0654329
-0.184694	0.133311	0.040048	0.0955197
-0.196888	0.147383	0.0447944	0.144001
0.227822	0.0739325	0.215692	0.26967
-0.10873	0.0819361	0.141314	0.269222
0.763068	0.203359	0.149443	0.145353
0.105887	0.131703	0.110754	0.194276
0.819329	0.0960452	-0.0239441	0.0272133
2.33066	0.112727	0.130686	0.105137
-0.0941836	0.118726	0.109871	0.225306
0.823076	-0.0758694	-0.0637601	-0.038451
-0.779349	-0.143244	-0.166837	-0.0950384
2.75856	0.0974428	0.0391945	-0.287588
0.208022	0.288447	0.277162	0.369157
-0.0480644	0.0802484	0.111468	0.0449748
-0.688786	0.00289824	0.00177121	0.180254
0.240834	0.406161	0.415712	-0.198724
0.609654	0.217398	0.176077	0.156586
0.411247	0.201271	0.175727	0.214587
1.17883	0.381244	0.354056	0.370176
0.855197	0.52044	0.266698	0.328914
0.831257	0.227542	0.232244	0.165193
0.19143	0.100592	0.062865	0.157235
0.141311	0.176569	-0.091743	0.0981833
-0.983393	0.476143	0.195476	0.205377
1.74639	0.10196	0.158351	-0.0655803
-0.331784	0.0973696	0.0698289	0.224199
-0.399141	-0.017681	-0.0360379	0.0277985
0.858988	0.217477	0.199997	0.199913
-0.185986	0.162535	0.259141	0.0780394
2.10248	0.268315	0.368847	0.196669
0.887469	0.46831	0.467675	0.462106
0.221126	0.227628	0.224691	0.200043
2.49972	0.115827	0.255263	0.20025
2.2307	0.20188	0.201034	0.171883
0.223975	0.127356	0.0973908	0.203281
0.933695	0.179652	0.129293	0.131931
0.293668	0.335775	0.29106	0.0435994
-0.193091	0.055714	0.242602	-0.118746
-1.49949	-0.115854	-0.258732	0.0805701
0.528491	0.202023	0.238169	-0.0962511
1.01678	0.271201	0.205812	0.219065
-0.12925	0.457574	0.281684	0.388282

## Sheet: SPI-3
Calculated SPI-3	CANFIS	MLPNN	MLR		Reference (1:1) line
-0.0844714	0.256054	0.381785	-0.702762		Mini	Maxi
-0.246463	0.0968571	0.0105046	0.264209		-5	5
-0.11173	-0.0870065	-0.000341166	-0.0433535
-1.05544	-0.76402	-0.871009	-0.153682
-0.0551527	-0.0217301	0.480698	-0.559263
1.51512	1.27094	1.36775	0.0159468
1.1003	0.767395	0.863779	1.41655
1.21713	0.427761	0.0815033	0.668083
1.73348	1.01524	1.37247	0.420894
2.05215	1.24169	1.4589	1.24375
1.0411	0.467882	0.317599	1.26603
-0.751202	-0.879079	-0.717	0.34835
-1.81234	-1.19321	-0.87832	-0.857366
-0.697892	-0.0792874	0.126416	-1.27445
-0.0639776	0.442989	0.610628	-0.110148
1.27005	0.925868	0.975471	0.374054
0.257919	0.0904369	0.0226742	0.884086
-1.11711	-1.15696	-0.852756	0.203847
1.55864	1.04292	1.38719	-1.103
1.35365	1.31364	1.29885	1.25001
1.95744	0.893304	0.45797	1.35989
-0.215857	-0.45895	-0.1044	0.688278
0.132063	-0.24359	-0.217381	-0.249759
-1.24367	-0.473847	-1.10083	-0.175467
-1.82936	-1.17875	-1.06023	-0.612399
-2.6822	-1.46401	-1.65909	-1.37134
-2.4893	-1.32519	-1.35557	-1.5448
-1.86782	-0.810801	-1.00071	-1.29762
-0.274713	0.135554	0.543499	-0.80043
0.692087	0.698756	0.984963	0.238046
-0.0296347	-0.203544	-0.280765	0.743638
-0.546744	-0.677937	-0.625008	-0.141815
-1.56011	-0.924344	-0.697646	-0.592217
0.407094	0.459105	0.873046	-0.96373
0.448665	0.714348	0.808456	0.42697
0.625263	0.204666	-0.255439	0.688727
-0.0233568	-0.177418	-0.28754	0.123803
0.229954	0.0726384	-0.01891	-0.0285888
1.16556	0.907501	1.28256	0.145668																											0	Duration
1.9208	1.25083	1.42864	0.887573																											0	Severity
2.57963	1.3978	1.57951	1.32416																											#DIV/0!	Intensity
0.865945	0.265732	-0.00440088	1.54054
1.04395	0.269272	-0.00123706	0.274461
-0.119291	0.0398653	-0.0212933	0.287927
0.838251	0.514059	0.528453	0.0450879
1.84494	1.36225	1.54568	0.392796
1.34736	0.835608	0.766379	1.49646
0.745193	0.138916	0.066131	0.775093
-0.637696	-0.607987	-0.617726	0.107888
-0.908473	-0.579157	-0.523528	-0.487002
-1.32502	-0.584857	-0.829331	-0.681368
-0.190484	0.0774607	0.317337	-0.671793
0.388598	0.549835	0.742791	0.0715463
0.1348	0.015264	-0.091883	0.581725
-0.206784	-0.329337	-0.488957	0.0330238
-1.22624	-0.83208	-0.854803	-0.245153
-0.842979	-0.46609	-0.635703	-0.789604
-0.103202	0.254938	0.540981	-0.532439
-1.05036	-0.634615	-0.800969	0.271131
-1.80486	-1.36314	-1.16297	-0.661192
-1.54658	-0.832237	-1.10491	-1.35604
-1.19874	-0.409885	-0.678033	-0.706474
-0.562663	-0.186391	-0.173634	-0.449154
-0.552738	-0.312015	-0.312375	-0.225436
-0.162939	-0.134535	-0.185719	-0.196671
-1.70415	-1.09354	-1.08664	-0.051016
-2.3523	-1.53207	-1.23615	-1.10597
-0.583403	0.0136556	0.293478	-1.69514
0.279903	0.703423	0.948613	0.0979608
0.686919	0.412252	0.389963	0.682888
-0.168887	-0.379196	-0.34535	0.296088
-0.066748	-0.218347	-0.350718	-0.184231
0.192852	0.293649	0.469112	-0.117918
0.0401112	0.0901006	0.139683	0.268084
-0.190215	-0.201277	-0.336201	0.00862633
-0.786587	-0.560136	-0.706169	-0.206254
-0.0515086	0.0408588	0.227074	-0.475902
1.25005	1.06049	1.37087	0.0574103
0.642839	0.456001	0.437563	1.12609
0.369546	-0.111253	-0.453872	0.378708
-0.827263	-0.632258	-0.662617	-0.0879048
-0.196949	-0.0966431	-0.119514	-0.518107
0.0810841	0.365054	0.656632	-0.146903
-0.172917	-0.119127	-0.366582	0.32981
-0.876392	-0.722123	-0.824349	-0.155956
-1.04673	-0.6953	-0.820966	-0.651994
-1.23794	-0.601603	-0.87325	-0.588574
-0.186679	0.0682109	0.250799	-0.639946
0.157463	0.334272	0.654152	0.0630641
-0.370447	-0.369644	-0.60794	0.364776
0.227181	0.0464736	0.0491177	-0.342051
0.700312	0.62462	1.00491	0.138543
1.25468	0.829383	1.09504	0.701246
0.89003	0.473435	0.436271	0.755573
-0.00011296	-0.257539	-0.43309	0.470369
0.829523	0.491231	0.717749	-0.214865
0.428416	0.478912	0.667978	0.531935
0.399439	0.126769	-0.165684	0.452415
-0.467402	-0.385579	-0.517284	0.0160075
-0.270676	-0.219034	-0.208525	-0.299684
0.363799	0.464432	0.725611	-0.176535
0.0460782	0.109356	0.0210298	0.454434
-0.586835	-0.571151	-0.721511	0.0779265
-1.23455	-0.858037	-0.93025	-0.555026
-0.451615	-0.120346	0.00943729	-0.76501
-0.63944	-0.14468	-0.210799	-0.106446
-0.910876	-0.677221	-0.852311	-0.178876
-2.43972	-1.56725	-1.39911	-0.677067
-2.02287	-1.17811	-1.21691	-1.56382
-2.04225	-0.806779	-1.63405	-1.19559
-1.16402	-0.542125	-0.677129	-0.858674
-0.995801	-0.478874	-0.54645	-0.565645
0.116902	0.128452	0.337382	-0.364084
1.30205	1.00956	1.31427	0.240097
0.821775	0.467153	0.403142	1.09288
0.427789	-0.071143	-0.111872	0.447258
-0.572205	-0.479164	-0.199972	-0.0672986
-1.35174	-0.837821	-0.815476	-0.411204
-1.39928	-0.699659	-0.854225	-0.985695
-1.69173	-0.841766	-1.08383	-0.796168
-1.56287	-0.887325	-0.939899	-0.85305
-1.61996	-0.896054	-1.13825	-0.872401
-1.19568	-0.64921	-0.765325	-0.789621
-0.897046	-0.412341	-0.547101	-0.570094
0.0588451	0.161528	0.388989	-0.348505
1.35371	1.01941	1.35131	0.212943
1.02454	0.63269	0.625117	1.09974
1.58999	0.725607	0.664766	0.622385
0.872165	0.490848	0.534547	0.762718
1.3191	0.665559	0.558704	0.562926
-0.0141291	-0.0257961	0.0650871	0.613906
-0.266164	-0.399934	-0.604525	-0.065842
-1.299	-0.722888	-0.916564	-0.424955
0.727829	0.6328	0.829417	-0.728733
0.942331	1.021	1.06373	0.655016
2.09678	1.13603	1.09714	1.02178
-1.89274	-1.54816	-1.03237	1.15171
-0.160689	-0.61341	-0.623118	-1.49315
0.362192	0.982716	0.0372973	-0.504153
0.128086	0.123559	-0.338885	1.12592
0.641956	0.249414	0.290286	-0.169732
0.795948	0.565839	0.820749	0.269696
-0.179917	-0.196566	0.000576332	0.823892
-0.99766	-0.840064	-0.642584	-0.351585
-1.21827	-0.675937	-0.833109	-0.85419
-1.34536	-0.613483	-0.865656	-0.646795
-1.27313	-0.67128	-0.872674	-0.688511
-1.59274	-0.937673	-1.12651	-0.691378
-1.04203	-0.586596	-0.593031	-0.854886
0.422233	0.569078	0.901646	-0.495141
0.901743	0.768126	1.10464	0.644783
1.06191	0.516562	0.445454	0.759494
1.02489	0.490652	0.513149	0.503366
0.0773227	-0.0922657	-0.134242	0.594669
-1.28355	-0.961989	-0.76202	-0.102689
-1.88052	-1.10096	-1.02903	-1.10303
-1.08207	-0.342146	-0.364718	-1.20654
-0.429949	0.0954543	0.307074	-0.35695
0.0806792	0.133279	0.301049	0.075733
0.102104	0.0171053	0.0509027	0.149166
-0.484168	-0.438148	-0.613648	0.134178
0.203599	0.120056	0.176138	-0.360163
0.0007884	0.175851	0.260345	0.142242
-0.150793	-0.184073	-0.374327	0.174669
-0.612837	-0.443531	-0.521706	-0.245747
-1.54336	-0.996452	-1.01543	-0.379372
0.665317	0.608867	0.892177	-0.998842
-0.173795	0.269455	0.314184	0.644603
-0.037048	-0.373356	-0.713359	0.285371
-0.546702	-0.370389	-0.382783	-0.450341
-0.118271	-0.0301027	-0.078875	-0.169024
-0.14402	0.0751957	0.119877	-0.00647997
-0.133985	-0.12052	-0.151935	-0.0170268
-1.96432	-1.32453	-1.18822	-0.0817715
-2.50393	-1.60538	-1.25492	-1.36363
-2.37495	-1.04054	-1.79274	-1.71713
-1.24161	-0.370072	-0.379045	-1.10332
0.0154369	0.343833	0.722358	-0.407307
-0.933678	-0.69988	-0.784274	0.361698
-2.03439	-1.59188	-1.22897	-0.545118
-3.37954	-1.88434	-1.77005	-1.58011
-3.53172	-1.6993	-1.93614	-2.07241
-3.37847	-1.49352	-2.08947	-2.05747
-1.76313	-0.723662	-0.709867	-1.74038
0.189461	0.581708	0.643964	-0.64582
-0.502217	-0.343861	-0.412038	0.704738
-0.418681	-0.675507	-0.738678	-0.240683
-0.273112	-0.0978981	-0.00389037	-0.560561
0.634563	0.55576	0.728033	0.0677294
0.644339	0.496023	0.416216	0.490296
-0.206907	-0.369927	-0.26383	0.418062
-1.33622	-1.03567	-0.92703	-0.324783
-2.45931	-1.41835	-1.28147	-1.02083
-3.04574	-1.55839	-1.6467	-1.56568
-2.49176	-1.14494	-1.57637	-1.82469
-0.983352	-0.194771	-0.0530242	-1.22732
0.626531	0.763989	0.919903	-0.0997566
0.11414	0.0240239	-0.0342696	0.814338
-0.524806	-0.752213	-0.772949	0.084605
-0.771198	-0.516696	-0.38765	-0.632481
-2.41569	-1.29353	-1.08913	-0.438815
-1.0103	-0.517342	-0.615791	-1.57452
-1.05498	-0.192969	-0.354459	-0.618195
-0.640028	-0.443016	-0.499856	-0.088576
-1.16608	-0.773838	-0.940795	-0.482702
-0.545356	-0.359029	-0.498842	-0.627274
-0.576169	-0.154626	-0.285406	-0.228063
0.276875	0.219293	0.246289	-0.174912
0.0196944	0.0925604	0.161825	0.223068
-0.977314	-0.832573	-0.819324	0.121901
-0.671993	-0.471912	-0.609794	-0.813938
-0.581457	-0.105513	-0.10673	-0.428593
-0.362344	-0.137753	-0.258252	-0.0709683
0.714922	0.560461	0.927508	-0.226016
1.47212	1.06119	1.37341	0.623493
0.470031	0.144836	-0.101046	1.15987
0.731057	0.16234	-0.0476118	0.0792343
0.421679	0.360947	0.50538	0.224417
0.859127	0.549208	0.583594	0.427658
0.40937	0.284554	0.304545	0.441447
-0.632093	-0.617238	-0.725954	0.257465
-0.828183	-0.592324	-0.588126	-0.585015
-1.04415	-0.467137	-0.674323	-0.569614
-0.915927	-0.45007	-0.525212	-0.448414
-0.121444	0.0844566	0.330677	-0.508032
1.14145	0.937109	1.17205	0.142572
1.19223	0.807941	1.07744	1.01488
-0.0972332	-0.419232	-0.517391	0.789829
-1.18151	-1.01218	-0.831956	-0.390946
-2.40919	-1.30615	-1.25654	-0.988492
-2.3764	-1.15123	-1.33878	-1.50302
-2.09563	-0.908683	-1.33209	-1.39609
-0.597313	-0.0890509	0.20782	-0.944564
0.303518	0.49018	0.682256	-0.00428512
0.668943	0.395971	0.521887	0.565763
0.710491	0.310268	0.351264	0.435577
1.13504	0.636517	0.717172	0.381219
0.44825	0.242693	0.322525	0.708985
-0.682357	-0.66983	-0.494354	0.185354
-2.32384	-1.47645	-1.13882	-0.738114
-2.19864	-1.15364	-1.2107	-1.615
-1.48428	-0.435606	-0.66431	-1.27177
-0.750166	-0.203555	-0.0066544	-0.46362
-0.0791504	0.0354224	0.288052	-0.191594
-0.758495	-0.589653	-0.783245	0.126122
0.471466	0.236912	0.429882	-0.424287
1.29069	1.06052	1.28613	0.299806
1.32203	0.783145	0.705248	1.17006
1.22623	0.540471	0.450454	0.684458
0.439792	0.109594	0.0525942	0.56014
0.326655	0.106204	-0.0293474	0.190943
-0.401336	-0.209237	-0.230753	0.0449103
-0.311601	-0.211185	-0.382679	-0.246789
0.124009	0.25471	0.510299	-0.242522
0.44284	0.411077	0.612875	0.283396
0.681178	0.44375	0.610079	0.404366
-0.0424726	-0.138598	-0.33132	0.427901
0.345201	0.121195	0.0920774	-0.0811348
-0.418681	-0.173069	-0.255864	0.143012
-1.32294	-0.959792	-0.91436	-0.166548
-0.977677	-0.548914	-0.702192	-1.05499
0.298769	0.554187	0.866014	-0.50333
0.0167561	0.185618	0.285544	0.618482
-0.849656	-0.867002	-0.926881	0.0995362
-0.818942	-0.610161	-0.743503	-0.797294
-0.907745	-0.342295	-0.599034	-0.451879
-0.298594	-0.0423117	-0.0530508	-0.355122
-0.277278	-0.0686173	-0.0178834	-0.131089
0.488398	0.330437	0.499158	-0.0132727
0.273845	0.239422	0.360707	0.373617
0.693511	0.346492	0.28402	0.272456
0.810319	0.55523	0.791087	0.348917
0.572071	0.297845	0.192645	0.5858
0.03065	-0.104243	-0.258669	0.273797
-1.13274	-0.823081	-0.794558	-0.125203
-0.519137	-0.278361	-0.281979	-0.821518
-0.99232	-0.347045	-0.570414	-0.282921
0.520103	0.421846	0.635017	-0.345432
0.504517	0.561475	0.915141	0.379782
1.41135	0.781202	0.843191	0.63365
-0.405838	-0.395512	-0.441464	0.785546
-2.13859	-1.66398	-1.07314	-0.354206
-2.82096	-1.48472	-1.58632	-1.82275
-1.04549	-0.098582	0.0465495	-1.70543
-0.410484	0.272754	0.364914	-0.127891
0.986694	0.665096	0.841676	0.190144
-0.223724	-0.26815	-0.432165	0.677913
-1.0549	-1.06414	-0.887888	-0.0736291
-1.42617	-0.762331	-0.850055	-1.02762
-1.60522	-0.71308	-0.674136	-0.819499
-1.21469	-0.555241	-0.753559	-0.85316
-1.17709	-0.612928	-0.698115	-0.650737
0.052286	0.165093	0.437418	-0.499695
-0.84037	-0.453178	-0.646918	0.230848
1.05984	0.576426	0.78446	-0.375996
1.67146	1.29689	1.38076	0.615418
2.05877	1.09096	1.05607	1.49907
1.37671	0.606336	0.533953	1.05486
0.234733	-0.186569	-0.218552	0.620391
-0.533029	-0.43692	-0.475793	-0.110377
-0.448891	-0.146511	-0.214253	-0.534638
-0.33961	-7.83123e-05	0.084163	-0.186697
0.0156414	0.0982575	0.255416	-0.0584048
0.0411481	0.0671013	0.244164	0.099721
-0.500833	-0.407442	-0.509233	0.135059
-1.78965	-1.22288	-1.10084	-0.350533
-2.58381	-1.51864	-1.35266	-1.26279
-2.81892	-1.38185	-1.75826	-1.66112
-1.32713	-0.419791	-0.385686	-1.53656
-0.353572	0.190375	0.479817	-0.418661
0.957313	0.712044	1.0001	0.249871
0.701203	0.402582	0.536835	0.742662
0.806756	0.251259	0.128009	0.493632
0.680398	0.384066	0.483372	0.307831
0.626254	0.350826	0.386979	0.416218
0.50801	0.299168	0.310779	0.309534
-0.32084	-0.293215	-0.398874	0.246074
-2.35452	-1.58583	-1.11497	-0.282301
-1.39149	-0.792573	-0.788459	-1.73256
-1.03804	-0.0854348	-0.328388	-0.784809
-0.0835463	0.109491	0.310047	-0.0467047
0.304752	0.275022	0.588021	0.00669979
-0.968899	-0.835202	-0.914401	0.378379
-1.88261	-1.35219	-1.11106	-0.690709
-1.64415	-0.776134	-0.842388	-1.44933
-1.26412	-0.39864	-0.670273	-0.795911
0.00335626	0.235379	0.581115	-0.494952
0.501833	0.490876	0.841436	0.207981
1.38237	0.830985	1.05979	0.576926
-0.70413	-0.661957	-0.505295	0.879762
-0.584585	-0.732394	-0.749871	-0.620251
-0.867931	-0.215991	-0.358159	-0.727931
-0.396309	-0.0917887	-0.251569	-0.199541
-0.252287	-0.0317772	0.0443776	-0.219026
-0.630357	-0.475034	-0.679115	-0.0399466
0.782023	0.568849	0.756426	-0.343958
0.561978	0.571814	0.831728	0.610247
1.83951	1.00654	1.17195	0.609865
1.33584	0.854592	0.958226	0.990563
1.75409	0.829973	0.659694	0.939595
-0.100291	-0.203022	-0.193335	0.839712
0.0244706	-0.264898	-0.501731	-0.226859
0.0711839	0.31566	0.53866	-0.269882
-0.276469	-0.112613	-0.338231	0.320525
0.0563854	0.019192	0.187987	-0.192754
0.49149	0.443533	0.724047	0.00777077
1.28429	0.914657	0.975943	0.562404
1.0398	0.639297	0.748044	0.882818
1.23499	0.596606	0.508538	0.628204
0.581066	0.303038	0.249085	0.619955
0.345705	0.084347	-0.140217	0.321934
-0.618932	-0.413977	-0.519612	0.0424589
-0.688921	-0.46954	-0.618542	-0.444298
-0.71533	-0.275705	-0.285993	-0.479172
-1.31435	-0.784678	-0.916208	-0.261626
-1.40711	-0.900072	-0.954215	-0.784892
-1.4264	-0.749264	-0.996206	-0.867615
-1.71235	-0.945936	-1.19857	-0.653965
-1.88688	-1.09893	-1.26671	-0.968689
-1.00687	-0.450429	-0.516926	-1.10431
-0.748114	-0.226861	-0.259568	-0.351342
-0.207453	-0.114481	-0.152841	-0.182475
-0.227708	-0.130196	-0.0864154	-0.0979865
-0.0290745	-0.0571347	-0.114602	-0.0312563
-0.507979	-0.321077	-0.29629	-0.0140411
0.426212	0.28265	0.373523	-0.322255
2.09363	1.45618	1.59931	0.309635
1.88797	1.17512	1.32478	1.66643
1.87382	0.781285	0.48447	1.16924
-0.365845	-0.546786	-0.387465	0.788482
2.61	1.3818	1.35434	-0.444077
1.89008	1.55581	1.38166	1.59852
1.52178	0.481432	-0.378115	1.70158
-0.296638	-0.538609	-0.555345	0.231024
-0.569628	-0.512193	-0.406572	-0.365068
-0.783169	-0.178013	-0.235021	-0.430324
-0.125918	0.0954766	0.0587934	-0.356053
0.880705	0.795125	0.841051	0.0696722
1.07113	0.749973	0.912982	0.802573
1.22093	0.635427	0.745881	0.789098
0.772555	0.362469	0.311172	0.632581
0.350617	0.084027	-0.0904102	0.419555
-0.927138	-0.660973	-0.616191	0.0549836
0.895397	0.632116	0.944563	-0.730442
0.508593	0.71824	0.996006	0.672821
0.591295	0.150212	-0.202623	0.711786
-0.413597	-0.411514	-0.544789	0.0296972
-0.198751	-0.203428	-0.263156	-0.264414
1.09339	0.953051	1.15305	-0.139449
1.64895	1.18045	1.41528	0.950457
1.31785	0.661229	0.525431	1.2136
1.88484	0.941659	1.10662	0.588944
2.33861	1.37983	1.58359	1.10515
2.46399	1.32491	1.46954	1.56843
1.24618	0.513903	0.2518	1.35987
0.645461	0.0876832	-0.209896	0.461114
0.358032	0.265321	0.365611	0.11367
-0.540311	-0.304019	-0.431421	0.257857
-0.898186	-0.631104	-0.645036	-0.40763
-1.21058	-0.671322	-0.667175	-0.661425
0.116902	0.305782	0.51705	-0.578379

## Sheet: SPI-6
Calculated SPI-6	CANFIS	MLPNN	MLR		Reference (1:1) line
0.160429	0.154208	0.139696	-0.0389676		Mini	Maxi
-0.481966	-0.174923	-0.317976	0.0629601		-5	5
0.611083	0.555266	0.758271	-0.219586
2.05896	1.57167	1.54675	0.577781
2.15945	1.6832	1.38974	1.87653
1.36347	1.10388	0.994463	1.80981
-0.102936	0.11117	0.0686313	0.896504
-1.07233	-0.928546	-1.08614	0.019207
-0.19715	-0.637007	-0.387154	-1.08897
-0.536226	-0.585049	-0.473552	-0.414005
-0.601686	-0.419383	-0.279599	-0.498707
-0.679318	-0.223573	-0.172787	-0.429585
-0.246208	0.108683	0.170976	-0.288158
1.63093	1.15736	1.4335	0.162631
0.847667	0.84704	0.88801	1.2882
1.36615	1.11362	1.13262	0.762938
1.00637	0.957155	1.0442	1.12688
0.69667	0.591892	0.598673	0.868717
-0.376008	-0.577153	-0.844007	0.612647
-1.91235	-1.51832	-1.04388	-0.847564
-2.27185	-1.78932	-1.3901	-1.46836
-2.38663	-1.83534	-1.52576	-2.03099
-2.28572	-1.71103	-1.57797	-1.85991
-2.63113	-1.80806	-1.81689	-1.8211
-2.20902	-1.43932	-1.52544	-1.99497
-1.65792	-1.08394	-1.09401	-1.41969
-0.752536	-0.536583	-0.452021	-1.15936
-0.551611	-0.350649	-0.307026	-0.438702
0.125931	0.185915	0.381335	-0.402763
0.103628	0.172828	0.36001	0.321067
0.314935	0.177958	0.371734	0.115997
0.00935495	-0.114894	-0.0615739	0.293126
0.313473	0.124662	0.2289	-0.125504
1.11914	0.753741	0.810639	0.340998
1.02194	0.820514	0.756428	0.883951
1.26615	0.968294	0.915607	0.924557
1.24295	1.04223	1.03981	1.01496
2.11173	1.52441	1.62249	1.14506
2.44955	1.66124	1.80236	1.80186																											0	Duration
0.996754	0.861953	0.627142	1.86927																											0	Severity
1.95543	1.32917	1.43801	0.750024																											#DIV/0!	Intensity
1.12875	0.983264	0.990461	1.55537
0.891324	0.516333	0.31709	0.962221
-0.147047	-0.280415	-0.264491	0.512195
-0.190896	-0.010453	0.109938	-0.404801
-0.3322	-0.277771	-0.267769	0.202708
-0.678826	-0.505609	-0.324256	-0.558132
-0.835784	-0.549527	-0.407126	-0.417152
-1.32643	-0.832932	-0.785471	-0.725617
-0.370197	-0.230586	0.0247325	-0.885529
-0.596547	-0.336464	-0.328646	-0.236813
-0.652631	-0.427381	-0.49914	-0.439424
-0.380901	-0.207651	-0.164534	-0.462914
-1.58245	-1.03414	-1.14658	-0.267878
-2.0662	-1.67666	-1.77474	-1.1443
-1.60822	-1.37709	-1.36659	-1.93508
-1.53893	-1.17282	-1.35114	-1.18924
-1.46597	-1.20216	-1.41957	-1.13836
-1.577	-1.0866	-1.16719	-1.2843
-1.23165	-0.801622	-0.911818	-0.997066
-0.800067	-0.659832	-0.654649	-0.756169
-1.22811	-0.963683	-0.984787	-0.637275
-0.713221	-0.625691	-0.605783	-0.962792
-0.477056	-0.330987	-0.192825	-0.519093
-0.57094	-0.448249	-0.535202	-0.242306
-0.505671	-0.500477	-0.512326	-0.436199
-0.0590154	-0.0301415	0.0328131	-0.470462
0.286231	0.231498	0.160551	0.187889
-0.09249	-0.086982	-0.16321	0.237984
-0.227265	-0.172615	-0.175254	-0.100133
-0.209178	-0.148832	-0.127203	-0.128406
-0.0565089	-0.102286	-0.175975	-0.100005
0.0170672	-0.0560384	-0.148758	-0.0610291
-0.538294	-0.350812	-0.452177	-0.0391137
0.00298759	0.0291485	0.0401186	-0.366104
0.209629	0.235687	0.288021	0.0943708
0.214352	0.199599	0.0763796	0.252444
0.13197	0.129006	0.0393648	0.188901
-0.419813	-0.181859	-0.296648	0.067333
-0.965945	-0.761674	-1.02644	-0.19065
-0.965599	-0.876116	-0.96772	-0.911759
-0.946151	-0.778017	-0.904632	-0.810212
-0.868342	-0.685842	-0.832517	-0.736167
-1.02451	-0.704143	-0.865975	-0.688788
-1.34313	-0.905722	-1.11636	-0.724819
-0.212816	-0.184703	-0.104255	-0.947187
0.341711	0.339933	0.475361	-0.0484987
0.832146	0.701389	0.768326	0.400984
0.674343	0.659736	0.766376	0.735018
0.230688	0.348189	0.379571	0.591764
1.10579	0.721351	0.901619	0.351249
0.565755	0.38209	0.394821	0.787507
0.297567	0.121232	0.016263	0.399482
0.18343	0.139178	0.243971	0.109354
0.16763	0.246443	0.285514	0.158314
0.355587	0.194741	0.079895	0.335887
-0.510486	-0.344303	-0.342385	0.101184
-0.567893	-0.382468	-0.456267	-0.354006
-0.627182	-0.434141	-0.507486	-0.422563
-0.451717	-0.335379	-0.325535	-0.470038
-1.03788	-0.792876	-0.980483	-0.312202
-1.45397	-1.03532	-1.1414	-0.964367
-2.55334	-1.7742	-1.82613	-1.0204
-2.1989	-1.73506	-1.74541	-2.12151
-2.26457	-1.72964	-1.79143	-1.71795
-2.25095	-1.66901	-1.71821	-1.86466
-2.16105	-1.55679	-1.6407	-1.67809
-1.94547	-1.30246	-1.18158	-1.68759
-0.852675	-0.661199	-0.525592	-1.21272
-0.59782	-0.428958	-0.120279	-0.609643
0.133083	0.129649	0.32294	-0.343177
0.370167	0.370507	0.559823	0.238526
-0.144475	-0.0525703	-0.0816403	0.40556
-0.947882	-0.888352	-0.742367	-0.0411527
-1.88217	-1.57995	-0.969648	-0.994388
-1.84877	-1.62327	-1.38872	-1.55249
-2.04286	-1.68957	-1.54566	-1.59986
-1.87858	-1.47162	-1.4128	-1.69549
-1.74065	-1.23484	-1.33593	-1.39924
-1.57534	-1.04436	-1.16736	-1.22014
-0.863336	-0.625914	-0.647493	-0.982543
-0.418814	-0.266963	-0.0543698	-0.595975
0.928053	0.722838	0.839336	-0.169272
1.30262	1.08436	1.10125	0.892777
1.52934	1.20827	1.23325	1.15909
0.731195	0.604204	0.496697	1.33922
-0.05321	-0.121575	0.141557	0.471588
-0.938313	-0.978466	-0.685131	-0.0683359
0.597247	0.116648	0.577586	-1.07266
0.474625	0.37325	0.369742	0.550638
0.368432	0.396935	0.351157	0.348975
0.510807	0.624448	0.721663	0.431659
0.872941	0.927313	1.09141	0.555162
2.13284	1.43141	1.62515	1.09708
-0.490269	-0.231201	-0.532916	1.5
0.33499	0.165431	0.30913	-0.53862
0.685847	0.615133	0.882125	0.280558
-0.207925	-0.129024	-0.404811	0.624709
-0.811036	-0.927766	-0.895563	-0.182353
-1.04282	-0.578393	-0.151562	-1.20333
-1.3418	-0.906277	-1.13507	-0.216967
-1.51369	-1.32999	-1.36377	-1.24064
-1.67449	-1.22428	-1.2466	-1.37205
-1.45185	-0.992604	-1.07323	-1.19505
-1.20818	-0.856875	-0.905223	-1.01486
-0.921206	-0.63428	-0.645252	-0.902019
0.287467	0.260914	0.463896	-0.607477
0.927857	0.852192	0.906353	0.406256
0.589856	0.590129	0.622351	0.933879
-0.431517	-0.291605	-0.335319	0.487003
-1.39413	-1.12938	-0.930414	-0.422668
-1.1095	-1.15521	-1.14377	-1.14995
-0.870064	-0.937431	-0.969882	-1.06969
-0.981617	-0.805479	-0.857187	-0.795826
-0.881041	-0.540025	-0.614307	-0.755258
-0.550694	-0.192772	-0.300914	-0.509883
0.0582297	0.111709	0.0530536	-0.121513
-0.0176934	-0.00277359	-0.030883	0.119116
-0.557158	-0.374711	-0.476791	-0.0245138
-0.459678	-0.35456	-0.344224	-0.435233
-1.01834	-0.798047	-0.952596	-0.345264
0.448953	0.135937	0.359549	-0.842228
-0.381349	-0.20655	-0.369251	0.36906
-0.28659	-0.164818	-0.337509	-0.305325
-0.264429	-0.134706	-0.192681	-0.0834841
-0.243508	-0.0863257	-0.0964447	-0.22826
-0.169131	-0.285177	-0.590605	0.0981102
-0.618157	-0.464037	-0.448086	-0.483208
-0.350484	-0.217772	-0.353625	-0.311259
-0.77551	-0.56753	-0.753271	-0.262523
-1.66772	-1.27392	-1.38832	-0.612562
-2.08968	-1.63607	-1.63753	-1.39044
-1.33791	-1.08975	-1.11344	-1.75591
-1.79266	-1.33228	-1.50251	-0.878269
-2.38803	-1.76728	-1.81074	-1.50427
-3.30376	-2.182	-2.0729	-1.92452
-3.55132	-2.35494	-2.20183	-2.54332
-3.41556	-2.4347	-2.29372	-2.70001
-3.5966	-2.45289	-2.22671	-2.89528
-3.2439	-2.21575	-2.03772	-2.793
-3.40436	-2.17188	-1.86307	-2.47048
-1.81222	-1.31718	-0.739652	-2.48367
-0.273306	-0.147853	0.377572	-1.17876
0.196909	0.309832	0.449821	0.0127501
0.0887879	0.152304	0.19714	0.404034
-0.414869	-0.240073	-0.198777	0.0732895
-1.11797	-1.05893	-0.63576	-0.122135
-2.23663	-1.99189	-1.13567	-1.10636
-2.75385	-2.22709	-1.49287	-2.13473
-2.45518	-1.9526	-1.52969	-2.33771
-2.50956	-1.84807	-1.60263	-1.91128
-2.60453	-1.85574	-1.67261	-1.88374
-2.41485	-1.65822	-1.36562	-1.95861
-1.22811	-0.835929	-0.644678	-1.65317
-0.13726	-0.061435	0.136985	-0.683662
-1.32542	-0.892563	-0.733406	0.00717358
-1.23041	-0.977307	-0.799367	-1.06524
-1.39097	-1.06298	-0.774545	-0.928435
-1.07811	-1.07306	-1.04319	-1.00363
-1.39718	-1.35508	-1.24962	-0.944465
-0.921341	-0.737192	-0.530055	-1.40604
-0.833903	-0.546885	-0.694723	-0.3749
-0.845969	-0.66015	-0.63474	-0.606236
-0.590548	-0.522545	-0.491969	-0.541941
-0.758859	-0.562733	-0.481985	-0.478039
-0.0257629	-0.0898996	-0.108475	-0.447731
-0.589269	-0.422821	-0.483525	-0.0219275
-0.906446	-0.727192	-0.803137	-0.458995
0.0202063	-0.07464	0.0464398	-0.699338
1.12875	0.89178	1.16209	0.0642353
0.319557	0.321904	-0.0158378	1.17943
0.823824	0.637981	0.71133	0.0720235
0.944884	0.920527	1.03361	0.814914
0.81227	0.614157	0.488606	0.980196
0.699363	0.321354	0.262954	0.574828
0.243907	0.27119	0.372161	0.26567
0.724396	0.553898	0.567906	0.405118
0.0384748	0.0570492	-0.108785	0.526333
-1.18167	-0.89086	-0.893028	-0.018524
-0.626968	-0.580016	-0.35968	-1.02459
0.267421	0.290401	0.629857	-0.4939
0.75943	0.627939	0.641503	0.460936
-0.196332	0.0342068	-0.184637	0.54193
-0.894715	-0.41259	-0.55883	-0.15173
-1.37656	-1.01971	-1.23911	-0.473522
-1.46292	-1.33992	-1.41143	-1.1928
-1.75205	-1.50839	-1.49729	-1.33499
-2.42823	-1.73666	-1.71128	-1.60001
-2.251	-1.58685	-1.60556	-1.84453
-1.32278	-0.965424	-0.96748	-1.66838
0.0702705	0.0895253	0.205571	-0.82348
0.971536	0.869788	0.88585	0.253546
0.645427	0.779907	0.748102	0.957579
-0.283995	-0.0528751	-0.0233628	0.729428
-1.67965	-1.37634	-1.18838	-0.226348
-2.0703	-1.87412	-1.6514	-1.53332
-1.67315	-1.62451	-1.49558	-1.92945
-1.86499	-1.4947	-1.47154	-1.50922
-1.81716	-1.30673	-1.34037	-1.45973
-1.56931	-0.982418	-1.05855	-1.31369
-0.700506	-0.399145	-0.498752	-0.894101
0.329977	0.256327	0.398983	-0.297834
0.52084	0.509487	0.645389	0.326449
1.1253	0.941394	1.01842	0.553793
1.12559	0.954665	1.10044	1.00992
0.828135	0.604754	0.634177	0.991751
-0.0362509	-0.189974	-0.0171219	0.592661
-0.267327	-0.3686	0.00346182	-0.268894
0.169572	-0.0205015	0.130201	-0.213917
0.0271774	-0.01975	0.0428914	0.0735697
0.0238358	0.054475	0.114338	0.0418675
0.023272	0.205107	0.277246	0.0469204
0.440549	0.489764	0.545399	0.224555
0.458357	0.399089	0.368375	0.501862
-1.0754	-0.744039	-0.985649	0.29982
-0.576465	-0.523361	-0.473673	-0.944826
-0.204678	-0.120349	0.0520654	-0.462983
-0.557346	-0.443993	-0.598659	-0.0615021
-1.13698	-0.927092	-1.08016	-0.526591
-0.798338	-0.444028	-0.342557	-1.07608
-0.873319	-0.572714	-0.851951	-0.223854
-0.761376	-0.713913	-0.866531	-0.737675
-0.864706	-0.647081	-0.758529	-0.683274
-0.804176	-0.504952	-0.604131	-0.635426
-0.303442	-0.226735	-0.255434	-0.456199
-0.103171	-0.0451284	0.0401513	-0.247659
0.619449	0.489557	0.575838	0.0288226
0.472244	0.486834	0.536677	0.575837
0.392024	0.379319	0.36537	0.461307
-0.519816	-0.398826	-0.518907	0.374114
-0.396517	-0.433595	-0.351142	-0.542461
-1.03204	-0.902544	-1.06405	-0.286656
0.0908655	-0.0816379	0.137352	-1.01177
0.0109888	0.119688	0.0472035	0.20157
0.0205531	0.192731	0.0595461	0.0226128
0.353017	0.381334	0.358559	0.265705
0.291808	0.397755	0.516271	0.269266
1.00358	0.696315	0.756587	0.511697
-1.16798	-0.810724	-1.0043	0.633546
-1.27972	-1.08899	-1.09484	-1.05063
-0.306869	-0.349617	-0.0685203	-1.06891
-0.720882	-0.52257	-0.756506	-0.214544
-1.21553	-1.06786	-1.22184	-0.474071
-1.17326	-0.712081	-0.549302	-1.33295
-1.58656	-0.978367	-1.29952	-0.456432
-1.51198	-1.33946	-1.53637	-1.16091
-1.73032	-1.37051	-1.44311	-1.43568
-1.56341	-1.13682	-1.2441	-1.32337
-1.39107	-1.05338	-1.16985	-1.10118
-0.582482	-0.419933	-0.346012	-1.11055
0.985116	0.780699	0.948879	-0.239163
1.51917	1.2659	1.19045	0.977308
1.59695	1.29769	1.23407	1.43363
0.96016	0.842687	0.7349	1.3396
0.241585	0.140454	0.210359	0.807012
-0.137659	-0.427585	-0.331284	0.112534
-0.28034	-0.505233	-0.2609	-0.426158
-0.357373	-0.394059	-0.211843	-0.328056
-0.418588	-0.267416	-0.0904903	-0.333439
-0.466824	-0.196615	-0.186974	-0.226539
-0.204029	-0.036049	-0.0968494	-0.213047
-0.567893	-0.333364	-0.564715	-0.0358231
-2.27299	-1.60451	-1.67415	-0.431928
-2.10998	-1.67382	-1.58759	-1.95461
-1.75956	-1.3684	-1.14768	-1.72107
0.243218	0.0654787	0.180602	-1.32307
0.41644	0.492852	0.430295	0.316784
0.711566	0.888388	0.862566	0.399268
0.925443	0.943352	0.920052	1.03964
0.786198	0.65651	0.756997	0.819402
0.805603	0.363868	0.349505	0.767285
0.511805	0.248549	0.388779	0.255936
0.413466	0.297855	0.23566	0.401092
0.0893611	0.0452244	-0.0325011	0.295143
-1.11277	-0.84389	-0.579911	0.0307611
-0.959368	-0.853814	-0.474465	-0.927021
-0.691192	-0.539885	-0.416047	-0.788309
-1.43145	-1.03109	-1.21322	-0.450149
-1.90153	-1.43046	-1.47427	-1.18607
-1.59437	-1.08783	-1.04777	-1.60224
-1.57369	-1.12087	-1.22524	-0.970245
-1.04686	-0.91364	-0.93353	-1.23218
-1.05064	-0.703804	-0.66449	-0.88826
-0.696568	-0.395883	-0.38333	-0.665183
-0.139987	-0.0768404	0.0399458	-0.360009
0.231326	0.2149	0.428186	-0.073754
0.721153	0.532701	0.593196	0.334358
-0.81807	-0.539837	-0.587058	0.570311
-0.751774	-0.711257	-0.698841	-0.688967
-1.0494	-0.928982	-0.8733	-0.633484
0.630067	0.272066	0.517034	-0.901211
0.476254	0.378898	0.258528	0.640473
1.49187	1.26402	1.42774	0.241352
1.32952	1.26697	1.1892	1.66485
1.31144	1.10781	1.00516	1.10225
1.62593	1.07129	1.08967	1.29499
1.29319	0.957209	1.13139	0.978931
1.70622	1.14217	1.17434	1.1601
-0.469716	-0.274013	-0.571183	1.16379
-0.0778058	-0.193955	0.116507	-0.483516
0.257734	0.14373	0.221485	-0.0566853
1.01875	0.775412	0.90731	0.179906
0.980092	0.776568	0.731317	1.00823
1.28217	1.27924	1.60209	0.550632
0.987716	1.043	0.943112	1.57158
0.813137	0.630555	0.678108	0.735884
0.746404	0.491191	0.500315	0.627313
0.391697	0.307527	0.374746	0.418245
0.20804	0.142399	0.140619	0.319034
-1.11979	-0.784774	-0.830851	0.0443937
-1.56562	-1.22914	-1.0367	-0.942093
-1.60932	-1.27219	-1.18208	-1.28953
-2.29711	-1.66963	-1.64857	-1.3083
-2.4094	-1.79531	-1.66769	-1.82835
-1.37109	-0.950639	-0.687244	-2.02322
-1.0409	-0.573665	-0.716378	-0.742777
-0.776727	-0.535999	-0.592701	-0.643533
-0.796182	-0.463372	-0.279284	-0.600898
-0.689906	-0.413355	-0.235515	-0.448436
-0.342512	-0.389578	-0.259623	-0.388149
-0.205188	-0.266565	-0.069717	-0.399628
0.76478	0.521617	0.703859	-0.137112
0.99907	0.841299	0.860572	0.696848
1.69175	1.28251	1.25104	0.927273
1.44251	1.14724	0.903081	1.4937
3.06252	1.96559	1.89119	1.16083
2.3152	1.6759	1.49566	2.68141
1.44348	1.03956	0.92285	1.70022
1.04642	0.675868	0.790367	1.09248
0.888941	0.660215	0.819044	0.625625
0.954859	0.404422	0.205418	0.895337
-0.382979	-0.352639	-0.201145	0.356941
-0.431923	-0.228214	-0.13025	-0.317583
-0.314141	-0.10193	-0.0166832	-0.239467
0.587937	0.503715	0.727008	-0.164616
0.953406	0.81396	0.84844	0.590718
0.893454	0.979063	1.1304	0.707743
-0.111133	0.223909	0.107503	1.00705
1.01702	0.753562	0.973411	-0.149851
0.526943	0.430495	0.351902	0.935676
0.2075	0.050429	-0.0572853	0.269636
0.259374	0.195284	0.282038	0.0462339
0.262042	0.431849	0.636147	0.139703
0.748957	0.520969	0.433246	0.557202
-0.0754545	0.00877066	-0.0974961	0.381675
0.247391	0.273661	0.286788	-0.00350802
1.72809	1.29705	1.61689	0.287721
2.62755	1.87642	1.90283	1.52654
2.63118	1.85169	1.82631	2.2946
1.86728	1.55872	1.49253	1.99604
1.37027	1.17346	1.13905	1.65756
0.979486	0.53536	0.375859	1.10135
0.0401438	-0.303375	-0.311481	0.497519
-0.184293	-0.377798	-0.245952	-0.255355
-0.18069	-0.0818986	-0.0804715	-0.265557
-0.566528	-0.28531	-0.251836	-0.0271148

## Sheet: SPI-9
Calculated SPI-9	CANFIS	MLPNN	MLR		Reference (1:1) line
0.150401	0.117709	0.0972585	0.203972		Mini	Maxi
-0.29472	-0.10741	-0.0725113	0.0159453		-5	5
-0.143878	-0.316196	-0.475107	-0.0150049
-0.336936	-0.398488	-0.28141	-0.432404
-0.0760263	0.0703553	0.140533	-0.26542
0.622657	0.521055	0.594981	0.0981099
0.402544	0.486013	0.547949	0.491163
1.04456	0.982969	1.11818	0.455241
0.199842	0.317779	0.153662	1.0106
-0.76963	-0.451051	-0.520246	0.0776831
0.0457968	0.0638125	0.139052	-0.545931
-0.168201	-0.0422065	-0.0661633	0.0783155
-0.14405	-0.0987588	-0.17011	-0.0212171
-0.217388	-0.370953	-0.467875	-0.0676274
-0.647878	-0.615387	-0.603341	-0.424217
-0.286091	-0.492762	-0.596504	-0.486982
-0.362052	-0.218079	-0.0914107	-0.523525
0.351618	0.696471	0.796952	-0.142822
1.46416	1.13444	1.15858	0.77516
0.533393	0.527838	0.550566	1.08433
-0.564899	-0.334429	-0.528506	0.482452
-1.33826	-1.10351	-1.14356	-0.556452
-1.76866	-1.41172	-1.42982	-1.2179
-1.72576	-1.54193	-1.65062	-1.34032
-2.34921	-1.9466	-1.89536	-1.529
-2.25209	-2.07763	-2.01646	-1.93887
-2.21952	-2.30108	-2.17534	-2.09296
-2.24703	-2.00706	-1.77621	-2.46321
-2.7443	-1.98068	-1.91418	-1.85513
-2.62939	-1.94709	-1.88924	-2.19077
-1.31633	-1.13453	-0.808567	-2.11964
-0.161959	-0.222618	0.0201928	-0.941675
0.384938	0.489074	0.604355	-0.152624
-0.0285386	0.166365	0.0954013	0.588318
0.185192	0.184536	0.283231	-0.0847521
0.960473	0.827218	0.80754	0.157029
1.04871	1.13239	0.985068	0.899058
1.25572	1.2681	1.07934	1.20871
1.16625	0.859823	0.73791	1.34026																											0	Duration
1.13099	0.585235	0.707525	0.789457																											0	Severity
1.20637	0.788159	0.978257	0.718154																											#DIV/0!	Intensity
1.37853	1.24156	1.43825	0.899799
2.45181	1.80896	1.87285	1.43387
2.5306	1.7457	1.76625	2.28501
0.975592	0.923119	0.742833	2.02184
0.0590763	0.156446	0.118811	0.785889
-0.24805	-0.16491	-0.0406401	-0.0478505
-0.214938	-0.139997	-0.0633069	-0.172472
-0.279489	-0.191358	-0.128082	-0.082377
-0.183019	-0.167738	-0.0753464	-0.169175
-0.3406	-0.703507	-0.7528	-0.0924482
-0.733499	-1.00649	-0.729897	-0.700436
-1.08215	-0.650349	-0.252355	-0.921398
-1.59204	-0.927181	-0.908341	-0.594413
-0.452661	-0.27213	-0.223843	-1.1576
-1.31372	-1.09419	-1.40807	-0.205167
-2.00303	-1.68982	-1.68594	-1.19884
-1.61516	-1.52896	-1.55783	-1.76011
-1.75244	-1.58931	-1.68736	-1.45052
-1.65535	-1.42988	-1.48472	-1.56092
-1.63083	-1.31096	-1.39061	-1.32107
-1.54733	-1.22041	-1.20268	-1.3567
-1.60721	-1.68749	-1.87787	-1.08249
-1.84171	-1.62156	-1.46923	-1.87372
-1.38414	-0.971919	-0.86527	-1.42433
-0.784296	-0.754576	-0.674378	-0.903366
-0.854071	-0.796252	-0.629203	-0.769041
-0.687226	-0.613859	-0.552966	-0.675111
-0.284875	-0.28637	-0.134847	-0.601304
0.012405	-0.0113721	0.0825821	-0.218439
-0.223938	-0.121499	-0.0917151	0.0197229
-0.225922	-0.0236355	0.0516656	-0.1625
-0.127847	-0.121958	-0.143626	-0.0240547
-0.172937	-0.341662	-0.361588	-0.14405
-0.0777962	-0.093794	0.013768	-0.305759
-0.130352	-0.0657224	-0.113139	0.0317158
-0.0312892	-0.121849	-0.154955	-0.0903937
-0.202571	-0.294011	-0.365779	-0.0934743
-0.637311	-0.502635	-0.569755	-0.284689
-0.076632	-0.0363621	0.0105148	-0.485087
-0.167753	-0.142495	-0.225312	0.00468118
-0.805208	-0.658979	-0.816267	-0.164118
-0.895965	-0.807213	-0.885688	-0.689808
-1.12174	-1.01181	-1.12492	-0.805651
-0.942918	-0.925819	-1.0317	-0.967275
-0.952452	-0.846536	-0.929161	-0.839791
-0.998226	-0.745854	-0.818638	-0.797821
-0.843426	-0.886279	-1.11607	-0.673689
-0.880272	-0.916377	-0.975759	-0.923329
-0.910707	-0.662181	-0.700711	-0.822843
0.0493857	0.121416	0.220546	-0.595117
0.0825541	0.185074	0.224877	0.123002
0.994881	0.838266	0.946825	0.184743
0.55538	0.570249	0.551157	0.890348
0.388127	0.465521	0.484794	0.480319
0.386278	0.386803	0.401259	0.380978
0.283297	0.357464	0.414976	0.343733
0.264333	0.367512	0.414231	0.310703
0.15677	0.0158005	-0.0990112	0.432112
0.0548661	-0.0483058	0.0645068	-0.118935
0.14217	-0.107185	-0.226909	0.155866
-0.681431	-0.58837	-0.550377	-0.193907
-0.794636	-0.578168	-0.552702	-0.509397
-1.232	-1.0646	-1.1536	-0.629756
-2.4782	-1.995	-1.87384	-1.09685
-2.25877	-1.95816	-1.76234	-2.19512
-2.4749	-2.0844	-2.02928	-1.94711
-2.38423	-2.05429	-2.00137	-2.16488
-2.30795	-2.04933	-2.04599	-2.05217
-2.16237	-1.78291	-1.7128	-2.15431
-1.94734	-1.68017	-1.77436	-1.69409
-1.90743	-1.63995	-1.61506	-1.73993
-1.81838	-1.27434	-1.00811	-1.68462
-1.05444	-0.871424	-0.686218	-1.16103
-0.982624	-0.870636	-0.518093	-0.955323
-0.963728	-0.827768	-0.628874	-0.75414
-1.44945	-1.26037	-1.1088	-0.83164
-1.55376	-1.40125	-1.25414	-1.27614
-1.88894	-1.69671	-1.58884	-1.36152
-2.03331	-1.76895	-1.66176	-1.68195
-1.9781	-1.73664	-1.63778	-1.7363
-1.97263	-1.90997	-1.91814	-1.62957
-1.59704	-1.6375	-1.53425	-1.9535
-1.46969	-1.40181	-1.42917	-1.4006
-1.0728	-0.926569	-0.787319	-1.35079
-0.643025	-0.532185	-0.437566	-0.782333
0.0735928	0.138693	0.342118	-0.538813
0.497811	0.556486	0.578801	0.207652
0.198999	0.308763	0.282222	0.542812
-0.671694	-0.455836	-0.522093	0.175591
0.88963	0.655704	0.842799	-0.551726
0.587687	0.541335	0.482493	0.822015
0.571511	0.530079	0.577646	0.577115
0.404393	0.329572	0.37546	0.502272
0.425354	0.198516	0.215338	0.335291
0.380071	0.115815	0.144334	0.182965
0.484032	0.511885	0.671297	0.211913
0.960883	1.12706	1.28102	0.479913
2.17465	1.45556	1.47423	1.36159
-0.576072	-0.437599	-0.661143	1.46595
-0.870719	-0.644476	-0.3493	-0.554091
-0.948997	-0.817648	-0.810544	-0.771723
-1.31181	-1.14488	-1.21313	-0.751732
-1.40918	-1.24699	-1.19938	-1.13082
-1.51279	-1.32054	-1.2413	-1.11172
-1.43564	-1.52566	-1.57412	-1.33529
-1.44718	-1.82128	-1.74618	-1.33333
-1.4445	-0.889793	-0.487447	-2.0064
-1.15987	-0.552402	-0.916845	-0.447576
-0.894141	-0.799458	-0.849277	-0.917226
-0.880648	-0.706469	-0.69331	-0.781869
-0.768644	-0.60943	-0.629203	-0.654007
-1.29967	-1.07825	-1.1677	-0.630099
-0.863759	-0.812903	-0.761445	-1.10897
-0.621506	-0.578821	-0.479526	-0.726278
-0.79605	-0.667378	-0.686598	-0.485106
-0.908396	-0.860721	-0.94626	-0.639221
-0.956074	-0.970159	-1.03927	-0.829228
-0.96609	-0.946307	-0.997026	-0.918272
-0.896806	-0.857413	-0.949124	-0.818864
-0.625211	-0.434142	-0.329728	-0.839608
-0.126456	-0.146697	-0.187477	-0.285237
-0.42	-0.488478	-0.566341	-0.176054
0.117746	0.102231	0.255247	-0.470353
-0.38523	-0.215211	-0.351949	0.190404
-0.30874	-0.203617	-0.228362	-0.316519
-0.325745	-0.232202	-0.262399	-0.218556
-0.37592	-0.281273	-0.326727	-0.221269
-0.374078	-0.381424	-0.455856	-0.287601
-0.346016	-0.458037	-0.544074	-0.311331
-0.387154	-0.335378	-0.30285	-0.472182
-0.413032	-0.458054	-0.657278	-0.172139
-0.954077	-0.775052	-0.821806	-0.572858
-0.643316	-0.530197	-0.627897	-0.680553
-0.777594	-0.709532	-0.837207	-0.550465
-1.80985	-1.50586	-1.64608	-0.666348
-2.6621	-2.14133	-2.03351	-1.60637
-3.61132	-2.64835	-2.39986	-2.3558
-3.90373	-2.79519	-2.5047	-3.23055
-3.69289	-2.73889	-2.48731	-3.40973
-3.5294	-2.61078	-2.37425	-3.25454
-3.30572	-2.60256	-2.45791	-2.89652
-3.4221	-2.66742	-2.46	-3.05294
-3.56284	-2.57544	-2.28583	-3.15797
-3.23301	-2.35181	-2.00299	-2.95952
-2.88497	-2.09443	-1.45399	-2.66709
-1.29297	-1.02856	-0.251379	-2.22554
-0.470581	-0.437574	-0.128305	-0.89543
-1.22868	-1.05764	-0.610228	-0.395492
-2.25782	-1.87999	-1.48917	-1.14318
-2.74801	-2.17814	-1.71952	-2.10462
-2.30058	-1.89436	-1.24448	-2.37886
-2.33364	-1.94275	-1.42255	-1.80624
-2.41704	-2.04548	-1.63836	-1.98515
-2.39917	-2.35685	-2.16177	-1.99348
-2.56522	-2.49067	-2.30052	-2.53671
-2.77442	-2.29021	-2.09613	-2.65724
-2.94688	-2.11705	-1.93566	-2.32963
-1.52449	-1.20102	-0.670235	-2.30471
-0.983044	-0.996634	-0.676993	-1.02973
-1.07454	-1.03029	-0.704187	-0.961615
-1.47728	-1.25482	-1.07497	-0.940297
-1.07442	-0.996728	-0.697276	-1.29123
-1.11616	-0.974397	-0.647034	-0.9487
-1.02738	-0.768008	-0.484894	-0.891031
-0.938312	-0.646845	-0.361242	-0.757606
-0.93651	-1.14608	-1.12365	-0.535909
-0.96329	-1.26818	-1.12569	-1.1906
-0.741618	-0.761671	-0.678567	-1.00599
-0.913848	-0.673361	-0.680157	-0.629016
0.140633	0.0431974	0.152661	-0.609896
0.847969	0.673484	0.7745	0.0800379
0.147219	0.247501	0.136691	0.830348
0.676112	0.596872	0.7364	0.0897085
0.811633	0.754498	0.817152	0.622207
0.736149	0.736359	0.776996	0.734473
0.775772	0.745721	0.813858	0.734939
0.755974	0.818374	0.948859	0.683391
0.715578	0.486956	0.408066	0.878794
0.545425	0.200327	0.250754	0.41051
0.0610749	0.242657	0.372085	0.206069
0.645569	0.572387	0.577956	0.34253
0.364676	0.266284	0.281664	0.47848
0.388512	0.39865	0.468526	0.277927
-0.356293	-0.221569	-0.336777	0.394398
-1.06684	-0.903237	-0.847125	-0.352334
-1.54722	-1.37088	-1.27835	-0.975153
-1.53542	-1.35154	-1.23611	-1.36106
-1.48289	-1.21291	-1.19446	-1.31709
-1.44532	-1.40603	-1.53916	-1.04944
-1.4174	-1.37293	-1.34326	-1.48646
-1.5782	-1.45242	-1.57247	-1.18443
-2.1523	-1.73583	-1.73501	-1.52583
-1.72044	-1.32547	-1.32136	-1.78122
-1.04457	-0.788357	-0.664511	-1.30369
-0.583188	-0.488219	-0.395302	-0.70284
-1.59762	-1.35489	-1.48174	-0.460262
-1.80129	-1.58788	-1.60405	-1.45711
-1.46445	-1.40223	-1.32567	-1.60981
-1.59108	-1.40303	-1.35585	-1.28108
-1.74046	-1.33108	-1.23593	-1.36488
-1.73812	-1.5083	-1.55211	-1.23056
-1.77383	-1.81218	-1.78942	-1.56866
-1.4574	-1.62185	-1.6115	-1.73293
-1.17088	-0.929545	-0.689632	-1.51323
-0.357208	-0.139806	-0.0140536	-0.695259
0.364676	0.23935	0.294487	-0.15153
0.440874	0.411975	0.476177	0.249322
0.00133773	0.17253	0.143054	0.423028
0.0166347	0.129306	0.162428	0.0491923
0.417231	0.443669	0.539814	0.0507653
0.2273	0.267234	0.24891	0.50548
0.0552913	0.0811933	0.116836	0.211311
0.0746657	-0.0964301	-0.132334	0.114025
0.0358379	-0.269148	-0.293191	-0.0801559
-0.0688007	-0.183792	-0.147283	-0.17765
-0.208999	-0.0196069	0.0176423	-0.107524
0.21993	0.288496	0.323409	-0.0198954
0.440783	0.298433	0.308253	0.276274
-0.691917	-0.530438	-0.680058	0.266536
-1.07754	-0.844025	-0.820774	-0.612835
-0.879108	-0.801933	-0.862786	-0.891248
-1.09743	-0.998157	-1.13711	-0.755134
-0.948716	-0.837094	-0.880783	-0.938905
-0.850004	-0.707141	-0.779925	-0.756769
-0.784806	-0.855867	-1.04996	-0.65114
-0.742544	-0.892344	-0.996892	-0.825671
-0.74407	-0.431763	-0.354522	-0.854827
-0.641844	-0.276667	-0.4224	-0.333033
-0.215575	-0.192232	-0.209921	-0.392642
-0.163722	-0.0876459	-0.0197497	-0.225454
-0.400714	-0.296184	-0.417712	-0.0264689
-0.385937	-0.361881	-0.390545	-0.373338
-0.852471	-0.749143	-0.906071	-0.337104
0.214726	0.125732	0.33037	-0.763249
0.0670532	0.12283	0.109726	0.279765
-0.0151373	0.0480673	0.0250248	0.104956
-0.0391104	-0.120595	-0.194315	0.0216547
-0.134565	-0.171805	-0.179805	-0.147964
-0.227439	-0.127104	-0.158166	-0.168954
0.158569	0.222403	0.276663	-0.081409
0.148795	0.339521	0.419536	0.153156
1.15885	0.791256	0.865547	0.431795
-0.950725	-0.810371	-1.05366	0.740689
-1.4813	-1.20816	-1.03227	-0.902355
-1.48008	-1.33305	-1.37864	-1.28899
-1.77468	-1.53717	-1.60852	-1.26408
-1.63705	-1.44466	-1.47882	-1.51341
-1.51007	-1.43126	-1.51081	-1.27577
-1.55143	-1.52407	-1.5958	-1.45715
-1.60041	-1.7868	-1.8878	-1.30512
-1.45012	-1.03213	-0.735668	-2.00204
-1.03004	-0.49219	-0.662965	-0.671084
-0.544917	-0.448216	-0.375289	-0.701344
-0.0231733	0.0545229	0.238114	-0.461404
0.703383	0.63318	0.662423	0.139648
0.0814299	0.132429	0.0697965	0.644382
0.0719625	0.140431	0.194673	0.00999934
0.10223	0.202464	0.255896	0.108917
0.100724	0.170027	0.196794	0.181821
-0.170057	-0.159996	-0.212816	0.15919
-0.398639	-0.441255	-0.497586	-0.155857
-0.496923	-0.635929	-0.722693	-0.415109
-0.670254	-0.897924	-1.01936	-0.505457
-0.814606	-0.696129	-0.592912	-0.880447
-0.498976	-0.358209	-0.441883	-0.503871
-0.713436	-0.651147	-0.801754	-0.398509
-0.0760778	-0.130227	-0.057857	-0.643565
0.193838	0.232882	0.301719	-0.0561807
0.433123	0.506824	0.569769	0.248774
0.643991	0.657936	0.725484	0.458083
0.626328	0.686052	0.751408	0.610424
0.730844	0.770986	0.843856	0.605024
0.75773	0.70352	0.739238	0.771438
0.642324	0.689811	0.81062	0.59634
0.628515	0.538066	0.516305	0.751628
0.322588	0.225927	0.261283	0.430548
0.334733	0.26436	0.308754	0.246009
0.100354	0.0675501	0.0395467	0.277503
-1.57103	-1.28077	-1.26921	0.0381355
-2.18884	-1.85923	-1.51368	-1.42949
-1.80044	-1.68525	-1.49456	-1.95765
-1.76081	-1.60626	-1.58285	-1.56246
-1.11275	-1.10074	-1.0629	-1.4895
-1.03139	-0.914513	-0.979482	-0.956059
-1.01674	-0.98416	-1.16023	-0.857121
-1.12805	-1.08091	-1.21864	-0.997576
-1.15402	-0.597266	-0.500541	-1.13762
-0.892603	-0.345798	-0.364824	-0.54276
-0.292063	-0.247106	-0.169497	-0.476918
0.0742289	0.0336722	0.188708	-0.289067
-0.0413487	-0.144874	-0.203527	0.183087
0.484039	0.314792	0.499331	-0.219006
0.343488	0.355827	0.366194	0.443537
1.33111	1.13442	1.25772	0.300776
1.26456	1.18194	1.14735	1.30803
1.25852	1.12926	1.1783	1.20548
1.31391	1.02444	1.10005	1.13201
1.28813	1.01083	1.1526	1.05596
1.26889	1.12854	1.2768	1.03531
1.55208	1.25975	1.34876	1.27662
1.26254	1.14104	1.26119	1.25637
1.68682	1.2208	1.22527	1.28935
0.717764	0.631898	0.600652	1.21581
0.919014	0.863598	0.896021	0.621136
1.22628	1.04419	1.09844	0.85246
0.893288	0.861862	0.827644	1.11056
0.789568	0.767766	0.765046	0.796121
0.785119	0.678846	0.64471	0.764745
0.79405	0.74048	0.815559	0.56562
0.722724	0.597676	0.49681	0.840065
0.573551	0.757004	0.895665	0.414974
0.163849	0.355343	0.18557	0.847346
-0.0730639	-0.141813	-0.154243	0.10829
-1.5731	-1.2591	-1.12914	-0.194779
-2.56893	-2.01629	-1.60171	-1.34686
-1.51049	-1.46694	-1.1883	-2.24876
-1.24362	-1.22597	-1.28002	-1.23816
-1.00913	-0.98442	-0.997875	-1.08114
-1.0252	-0.938023	-0.996702	-0.867962
-0.924138	-0.817374	-0.895361	-0.95614
-0.869696	-0.793472	-0.970205	-0.790516
-0.755317	-0.259982	-0.14367	-0.865735
-0.209627	0.379438	0.463616	-0.253001
0.119345	0.0595648	-0.0806639	0.337448
0.351461	0.113381	0.273366	-0.142481
0.570371	0.455823	0.527767	0.291711
2.55855	1.76447	1.7004	0.461832
2.29626	1.75582	1.53023	2.39896
1.81185	1.5498	1.54242	2.01588
1.38994	1.28112	1.31307	1.61149
1.22428	1.03024	1.08186	1.27449
0.881973	0.736981	0.808541	0.978607
0.890557	0.837703	0.932684	0.799665
0.943445	0.863736	0.950007	0.836544
1.07112	0.409007	0.148592	1.02963
-0.128961	-0.332027	-0.17023	0.286954
-0.274953	-0.0683484	0.194933	-0.159863
-0.247457	-0.049599	0.0482394	-0.146732
-0.319177	-0.175019	-0.153482	-0.0909316
1.09983	0.960634	1.171	-0.24739
0.695379	0.736905	0.668616	1.18807
0.426329	0.406885	0.382799	0.570572
0.353911	0.273075	0.263559	0.328399
0.277495	0.576246	0.714304	0.12272
0.391798	0.634553	0.561795	0.61158
0.456232	0.540494	0.602926	0.478356
0.458408	0.530628	0.611673	0.449992
1.12322	0.623693	0.63103	0.612848
0.669984	0.52843	0.717679	0.538489
1.14369	1.11087	1.21507	0.667861
1.92886	1.54742	1.66493	1.12852
1.60714	1.4116	1.46946	1.77748
1.17971	1.10658	1.10227	1.45351
0.460639	0.554679	0.493536	1.03369
0.35249	0.398833	0.443264	0.375422
0.370126	0.213641	0.150087	0.419763
-0.0222808	0.115089	0.239584	0.138144

## Sheet: SPI-12
Calculated SPI-12	CANFIS	MLPNN	MLR		Reference (1:1) line
0.310137	0.25284	0.229789	0.162808		Mini	Maxi
0.311025	0.259169	0.217729	0.320337		-5	5
-0.0645217	0.0194895	-0.135718	0.286088
0.192754	0.200942	0.214522	-0.105303
0.0875924	0.245462	0.235856	0.16318
0.278044	0.273239	0.281987	0.0760586
-0.0138318	0.0434294	-0.0803698	0.304037
-1.1496	-0.848886	-1.0667	-0.020956
-0.0371317	-0.340228	-0.145025	-1.13057
0.0365669	0.0346016	0.0134736	-0.0177209
0.036183	0.0355025	0.0101222	0.10157
0.00859471	0.0388942	-0.0180458	0.0484966
-0.274822	-0.143575	-0.240522	0.0146914
0.139431	0.103807	0.143883	-0.293833
0.044383	0.0754443	0.00379039	0.166778
-0.205537	-0.118853	-0.228949	0.0617655
-0.355213	-0.209221	-0.285305	-0.214718
-0.343925	-0.179527	-0.121919	-0.327582
-0.465702	-0.431046	-0.515114	-0.309567
-0.373434	-0.575684	-0.66825	-0.343383
-1.69454	-1.38959	-1.59275	-0.326078
-1.81586	-1.76558	-1.80419	-1.63242
-1.81622	-1.79318	-1.83093	-1.74502
-1.78773	-1.80867	-1.84216	-1.69485
-1.59886	-1.68877	-1.71801	-1.65026
-2.30311	-1.99584	-2.04323	-1.48836
-2.35916	-2.14379	-2.21574	-2.19976
-2.48379	-2.2281	-2.34265	-2.25258
-2.15264	-2.09648	-2.17014	-2.33092
-2.17135	-1.96773	-1.97868	-2.03393
-1.10829	-1.16332	-0.818145	-2.0166
-0.664605	-0.467605	-0.228275	-1.00689
0.0706393	0.071284	0.212247	-0.488136
0.99635	0.917857	0.963503	0.195693
0.996324	1.15708	0.964001	1.07326
1.14208	1.30431	1.13095	1.04928
1.01666	1.26947	1.08248	1.16092
1.16139	1.24184	1.09835	1.10086
1.20098	1.24891	1.10001	1.24988																											0	Duration
1.2614	1.20316	1.14646	1.345																											0	Severity
1.41743	1.20066	1.20497	1.36966																											#DIV/0!	Intensity
1.51456	1.19506	1.22616	1.53411
1.35279	1.16273	1.14556	1.5654
1.07594	0.923712	0.827226	1.36016
0.813627	0.748352	0.666581	1.04203
-0.118656	0.0877612	-0.154951	0.729588
-0.103032	-0.179132	-0.187847	-0.164496
-0.238384	-0.285084	-0.323039	-0.146396
-0.220514	-0.334787	-0.351251	-0.233603
-0.334801	-0.412066	-0.459868	-0.229312
-0.383002	-0.497583	-0.539951	-0.344004
-0.492896	-0.568068	-0.651589	-0.420679
-0.785457	-0.774493	-0.862318	-0.536443
-1.38815	-1.25089	-1.31706	-0.831583
-2.24402	-1.8994	-1.88459	-1.42351
-1.51227	-1.59327	-1.41161	-2.22006
-1.64212	-1.51626	-1.46421	-1.46378
-1.61407	-1.62136	-1.61542	-1.49506
-1.63547	-1.61252	-1.64453	-1.50921
-1.7556	-1.6842	-1.75885	-1.52801
-1.78934	-1.70445	-1.79484	-1.66792
-1.88308	-1.76889	-1.82938	-1.68199
-1.67299	-1.59397	-1.55251	-1.77684
-1.5798	-1.36729	-1.23347	-1.57066
-1.69691	-1.42951	-1.33638	-1.42754
-1.36532	-1.35939	-1.33083	-1.53067
-0.62726	-0.811412	-0.768174	-1.15351
-0.292611	-0.228843	-0.159907	-0.473423
-0.309449	-0.152713	-0.17464	-0.149149
-0.351062	-0.17363	-0.217804	-0.196258
-0.351248	-0.174794	-0.225785	-0.25421
-0.29697	-0.162656	-0.203208	-0.233002
-0.0711221	-0.0228836	-0.0313762	-0.161559
-0.0467698	0.0401135	-0.0132809	0.0689489
-0.141856	-0.010349	-0.0635036	0.0859737
-0.222595	-0.185314	-0.250559	-0.0131464
-0.196363	-0.326359	-0.424356	-0.0906285
-0.0645257	-0.204138	-0.273116	-0.08627
-0.304951	-0.245064	-0.355127	0.00418907
-1.09093	-0.888487	-1.0591	-0.252711
-0.935705	-1.00188	-1.02318	-1.02922
-0.910912	-0.965503	-1.02178	-0.861582
-0.813317	-0.910781	-0.948948	-0.805725
-0.893039	-0.934844	-0.99961	-0.719803
-1.16563	-1.11338	-1.18727	-0.818631
-0.909121	-0.970522	-0.972854	-1.10657
-0.820445	-0.856485	-0.893529	-0.839763
-0.745619	-0.779502	-0.815	-0.742686
-0.697888	-0.631897	-0.63533	-0.693199
-0.854867	-0.645618	-0.628403	-0.644205
-0.0853259	-0.125879	0.0536762	-0.794015
0.313037	0.293683	0.337855	0.0155063
0.321443	0.425881	0.391025	0.401889
0.328586	0.463179	0.411355	0.372158
0.283615	0.454354	0.410645	0.36671
0.349913	0.451586	0.412955	0.321734
0.361448	0.412585	0.364145	0.420128
0.175306	0.286631	0.214185	0.425491
0.0731559	0.170838	0.113735	0.230427
0.0567447	0.096856	0.0837017	0.144397
-0.0622257	-0.112683	-0.204518	0.128686
-0.190062	-0.325424	-0.453996	0.0214797
-1.84653	-1.50441	-1.74481	-0.151451
-2.0699	-1.98447	-2.0168	-1.80139
-2.31748	-2.15793	-2.1935	-2.0155
-2.32792	-2.21624	-2.22374	-2.18818
-2.3525	-2.22488	-2.23423	-2.19265
-2.3715	-2.21445	-2.20549	-2.21214
-2.07297	-2.03042	-2.05509	-2.26482
-2.04219	-1.95693	-2.02463	-1.96622
-2.03171	-1.93364	-2.01107	-1.93487
-2.08314	-1.84588	-1.82966	-1.97064
-2.12693	-1.73684	-1.60222	-1.99367
-2.17612	-1.75248	-1.6037	-2.03121
-1.78454	-1.67771	-1.64043	-1.96277
-1.81905	-1.6275	-1.65572	-1.56237
-1.84296	-1.6746	-1.73686	-1.57828
-1.74234	-1.63592	-1.71613	-1.61236
-1.72544	-1.63169	-1.74896	-1.51566
-1.84132	-1.70607	-1.85407	-1.49815
-1.74044	-1.64397	-1.69775	-1.62801
-1.68476	-1.57077	-1.61173	-1.53257
-1.46927	-1.40048	-1.39064	-1.47446
-1.41786	-1.34094	-1.37378	-1.25277
-1.17199	-1.19326	-1.21862	-1.20868
-1.03005	-1.01654	-1.05793	-0.976144
-0.662518	-0.648537	-0.592327	-0.859112
-1.01191	-0.831874	-0.914576	-0.507125
0.784861	0.467357	0.741567	-0.852749
0.72769	0.916628	0.793994	0.892718
0.697975	0.865937	0.762415	0.855507
0.689151	0.817536	0.700704	0.762561
0.541625	0.692077	0.562969	0.755455
0.583409	0.676129	0.587114	0.605634
0.384546	0.493633	0.421835	0.67058
0.490315	0.477616	0.484289	0.483147
0.470259	0.514346	0.46874	0.555467
0.325463	0.334736	0.324199	0.579933
0.137457	-0.00400414	-0.149295	0.376883
0.527064	0.195389	0.204212	0.216501
-1.4301	-0.965673	-1.28754	0.487809
-1.4147	-1.49001	-1.48585	-1.4212
-1.40989	-1.47334	-1.46996	-1.41825
-1.41028	-1.46657	-1.44444	-1.33619
-1.34315	-1.42038	-1.40645	-1.32643
-1.29479	-1.38164	-1.35725	-1.25731
-1.17146	-1.25133	-1.29117	-1.24157
-1.2332	-1.22241	-1.26507	-1.13158
-1.45527	-1.40515	-1.48177	-1.18139
-1.52308	-1.4325	-1.43553	-1.44425
-1.75918	-1.44508	-1.35822	-1.46302
-1.38003	-1.19635	-0.966738	-1.70867
-0.752471	-0.865403	-0.756852	-1.20792
-0.743579	-0.675497	-0.662342	-0.582875
-0.722517	-0.660991	-0.673303	-0.59562
-0.721841	-0.667048	-0.719369	-0.601672
-0.780487	-0.707068	-0.776594	-0.613947
-0.916722	-0.81002	-0.866209	-0.671245
-1.01111	-0.893465	-0.89248	-0.797311
-1.10223	-0.973197	-0.956393	-0.887321
-1.11183	-1.03804	-1.02624	-0.944325
-0.355534	-0.554762	-0.439882	-0.937827
-0.252515	-0.348093	-0.418988	-0.188228
-0.296641	-0.298978	-0.372791	-0.113217
-0.439393	-0.340264	-0.420971	-0.231163
-0.36426	-0.315504	-0.355435	-0.379439
-0.388859	-0.292464	-0.343117	-0.30737
-0.404457	-0.309089	-0.327781	-0.309208
-0.515039	-0.394587	-0.425308	-0.322352
-0.614112	-0.512441	-0.540029	-0.420855
-0.629156	-0.623531	-0.661436	-0.497855
-0.576461	-0.693747	-0.783375	-0.510411
-0.447906	-0.585888	-0.660835	-0.456954
-1.23543	-1.03945	-1.2077	-0.38058
-1.63486	-1.5159	-1.60362	-1.16032
-2.99923	-2.36277	-2.50209	-1.55878
-3.79493	-2.81396	-2.86876	-2.85432
-3.82081	-2.88639	-2.89844	-3.62334
-3.77852	-2.87615	-2.8823	-3.58568
-3.65167	-2.8342	-2.86081	-3.52413
-3.68729	-2.83375	-2.8792	-3.39866
-3.50206	-2.78861	-2.87554	-3.45613
-3.29778	-2.68171	-2.79406	-3.31499
-3.16531	-2.55435	-2.65109	-3.11293
-3.27837	-2.47908	-2.50974	-3.02144
-2.92256	-2.27365	-2.21111	-3.08423
-2.7786	-2.11636	-2.03909	-2.70427
-2.68778	-2.16817	-2.26059	-2.46691
-2.62601	-2.20659	-2.3861	-2.33669
-2.32404	-2.05342	-2.22596	-2.28071
-2.34664	-2.00906	-2.21284	-1.98888
-2.44013	-2.08825	-2.28166	-2.01274
-2.24951	-2.03688	-2.22975	-2.11265
-2.38876	-2.06094	-2.24965	-1.93902
-2.56512	-2.17561	-2.35356	-2.07358
-2.72506	-2.30997	-2.4819	-2.25941
-2.74917	-2.36851	-2.54766	-2.40396
-2.93903	-2.43318	-2.59739	-2.44449
-2.28303	-2.18225	-2.29415	-2.62328
-1.74794	-1.75855	-1.83541	-1.99273
-0.939821	-1.04057	-0.947814	-1.46888
-1.09535	-0.892812	-0.921793	-0.721344
-1.10165	-0.954169	-1.00015	-0.902285
-1.08673	-0.922941	-1.00298	-0.943213
-1.21136	-0.975451	-0.99776	-0.920606
-1.13453	-0.967235	-0.946273	-1.02045
-1.06691	-0.92337	-0.87813	-0.921235
-1.03722	-0.927487	-0.926882	-0.82541
-0.853451	-0.893176	-0.945614	-0.797156
-0.053885	-0.34861	-0.361862	-0.59858
-0.34294	-0.340648	-0.519334	0.124133
0.606316	0.404952	0.520843	-0.197124
0.70498	0.826665	0.791914	0.65034
0.637626	0.794254	0.716256	0.767141
0.657687	0.793804	0.733104	0.667877
0.634833	0.755582	0.707918	0.699496
0.643032	0.738818	0.68205	0.681291
0.625817	0.702362	0.678719	0.707227
0.604011	0.614788	0.617997	0.70357
0.663736	0.584059	0.563577	0.65939
0.699211	0.622297	0.640096	0.732837
0.462631	0.458387	0.364651	0.704584
0.345781	0.257153	0.162543	0.485256
-0.744264	-0.502935	-0.769073	0.310418
-1.6273	-1.46513	-1.56541	-0.756136
-1.60574	-1.67931	-1.66062	-1.61125
-1.61407	-1.67981	-1.65549	-1.54387
-1.6122	-1.6774	-1.64964	-1.51753
-1.48333	-1.59158	-1.55682	-1.51797
-1.326	-1.44012	-1.44935	-1.41337
-1.28286	-1.3422	-1.38344	-1.28214
-1.17292	-1.2127	-1.22219	-1.24744
-1.5056	-1.32941	-1.35665	-1.17062
-2.24452	-1.76489	-1.74555	-1.48555
-2.62175	-2.08288	-2.00132	-2.19042
-2.34755	-2.113	-2.09271	-2.47455
-1.5449	-1.6749	-1.61026	-2.1168
-1.5268	-1.47231	-1.46428	-1.30932
-1.54913	-1.49983	-1.54971	-1.30862
-1.54419	-1.50323	-1.63111	-1.38267
-1.50975	-1.46759	-1.59888	-1.39302
-1.39124	-1.35076	-1.40683	-1.37138
-1.36072	-1.22041	-1.1684	-1.25177
-1.47371	-1.17475	-1.05445	-1.22618
-1.39139	-1.1694	-1.04993	-1.30965
-0.970458	-1.01688	-0.993345	-1.17051
-0.549554	-0.710481	-0.76392	-0.740693
-0.105332	-0.197665	-0.202193	-0.346913
0.261399	0.324981	0.346459	0.0211361
0.255523	0.426748	0.355823	0.359782
0.265296	0.41559	0.33777	0.339932
0.310249	0.427514	0.3523	0.340975
0.236872	0.383677	0.293911	0.389121
-0.0318384	0.167918	0.0722057	0.322254
-0.128218	-0.0308917	-0.0728147	0.0703639
-0.119971	-0.156642	-0.198343	-0.0116296
-0.0602373	-0.181792	-0.229974	0.00600875
-0.247907	-0.331051	-0.451946	0.0440291
-0.374483	-0.467694	-0.58931	-0.174535
-0.436879	-0.485038	-0.582901	-0.33467
-1.12602	-0.995347	-1.16577	-0.412078
-0.901917	-1.0246	-1.04408	-1.0844
-0.913781	-0.942583	-0.988464	-0.865859
-0.998547	-0.966544	-0.984811	-0.852201
-0.919742	-0.927353	-0.926473	-0.941395
-0.725221	-0.792068	-0.792595	-0.846794
-0.633303	-0.650104	-0.683437	-0.665847
-0.672943	-0.627534	-0.668659	-0.574603
-0.774114	-0.69165	-0.737221	-0.625257
-0.992766	-0.854979	-0.90686	-0.732421
-0.518113	-0.505978	-0.387991	-0.9196
-0.925822	-0.723456	-0.789572	-0.445401
0.223517	-0.0203332	0.199919	-0.792148
0.0760513	0.237627	0.177135	0.302864
0.075431	0.171711	0.149795	0.177443
0.08057	0.143682	0.0707542	0.126595
-0.0736161	0.0157124	-0.0818916	0.140768
-0.257351	-0.127915	-0.228216	-0.0329076
-0.218246	-0.141491	-0.153187	-0.197962
-0.234062	-0.155511	-0.166809	-0.139712
-0.083647	-0.0769572	-0.0866968	-0.157389
0.0102579	-0.0257774	-0.0265621	0.0338841
-0.533811	-0.486649	-0.691896	0.0718232
-0.363342	-0.551589	-0.641554	-0.444252
-1.82465	-1.44884	-1.65446	-0.352585
-1.77481	-1.78465	-1.81522	-1.75698
-1.76036	-1.742	-1.75319	-1.71377
-1.73612	-1.71488	-1.68059	-1.63078
-1.71784	-1.7049	-1.71759	-1.61193
-1.24974	-1.42306	-1.37952	-1.57592
-1.07201	-1.15246	-1.19067	-1.15154
-1.01947	-1.03591	-1.06974	-0.989266
-1.13665	-1.04524	-1.08307	-0.95474
-0.889943	-0.780894	-0.703027	-1.11728
-0.759241	-0.517901	-0.405621	-0.818287
-0.427634	-0.211932	-0.0575164	-0.686317
0.0323257	0.0485591	0.0897731	-0.275556
0.0136731	0.170055	0.110795	0.167966
0.00299055	0.124635	0.0627433	0.141778
-0.0334826	0.0246659	-0.0705864	0.111387
-0.0316193	-0.0104089	-0.101799	0.0763136
-0.409095	-0.251627	-0.378322	0.0527297
-0.700097	-0.589658	-0.661644	-0.310208
-0.695948	-0.703108	-0.739858	-0.600589
-0.759403	-0.810579	-0.879215	-0.567895
-0.376995	-0.566218	-0.555078	-0.62919
0.066396	-0.133244	-0.104363	-0.270235
0.299119	0.23868	0.248673	0.138652
0.493626	0.520864	0.54035	0.314602
0.498288	0.580286	0.551194	0.488078
0.507258	0.612582	0.571475	0.473663
0.495697	0.651813	0.624757	0.484172
0.484495	0.660291	0.66043	0.486665
0.556334	0.662303	0.669586	0.502558
0.594383	0.652852	0.66113	0.605317
0.594412	0.591794	0.58655	0.646448
0.634484	0.544596	0.531642	0.645476
-0.0304502	0.0681906	-0.145179	0.659273
-0.762114	-0.669716	-0.886327	-0.0242227
-1.23982	-1.21808	-1.32855	-0.756734
-1.80089	-1.70439	-1.75466	-1.20838
-1.25485	-1.48526	-1.40616	-1.72741
-1.20172	-1.30799	-1.29502	-1.16902
-1.20027	-1.29046	-1.29853	-1.10626
-1.18737	-1.26873	-1.3203	-1.14389
-1.12691	-1.20521	-1.25576	-1.14731
-1.1871	-1.17667	-1.22939	-1.11743
-1.23474	-1.11693	-1.09559	-1.17067
-1.22726	-1.00641	-0.906368	-1.22004
-1.08775	-0.885711	-0.752559	-1.17266
0.24838	0.131082	0.468193	-0.966474
0.434837	0.529358	0.528932	0.367681
1.53061	1.23232	1.2936	0.577809
1.17742	1.31933	1.15793	1.55965
1.14475	1.22589	1.13108	1.20302
1.16936	1.22942	1.13835	1.12405
1.22727	1.2513	1.20551	1.1909
1.21896	1.26481	1.21574	1.25019
1.24002	1.24161	1.22203	1.27086
1.2664	1.18206	1.21127	1.31132
1.30169	1.05785	1.07226	1.31896
1.79435	1.3225	1.40006	1.3652
1.4414	1.28316	1.18377	1.73906
1.82824	1.46446	1.50287	1.38434
0.768418	1.05023	0.828484	1.67491
0.759396	0.732826	0.731938	0.674228
0.750642	0.715222	0.704419	0.650302
0.710136	0.674203	0.682249	0.697125
0.702706	0.668839	0.677051	0.646895
0.615969	0.590328	0.586122	0.649039
0.60155	0.547442	0.540613	0.552086
0.554769	0.483846	0.42939	0.520819
0.388812	0.363727	0.307844	0.490358
-0.352655	-0.171641	-0.382588	0.26703
-0.680241	-0.576463	-0.650623	-0.41937
-1.40443	-1.17871	-1.2121	-0.759793
-1.11233	-1.28817	-1.24945	-1.37231
-1.09294	-1.18994	-1.19502	-1.0715
-1.08841	-1.17372	-1.16948	-1.02581
-1.09272	-1.15322	-1.18091	-1.04608
-0.972185	-1.05352	-1.06946	-1.05841
-0.414155	-0.564005	-0.489324	-0.953072
-0.391993	-0.312796	-0.332889	-0.411817
-0.330825	-0.15453	-0.116892	-0.387136
-0.298195	-0.0381532	-0.0164181	-0.35123
1.24526	1.0494	1.30009	-0.25555
1.40391	1.41823	1.36951	1.27481
1.46608	1.40805	1.33055	1.48628
1.21241	1.31031	1.19875	1.46224
1.2251	1.2586	1.2028	1.20929
1.22268	1.22152	1.18707	1.22963
1.22257	1.13002	1.12756	1.26269
1.27597	1.16907	1.18058	1.25877
1.00562	1.07599	1.03596	1.27713
1.07167	0.96879	1.03453	1.03817
1.02825	0.807088	0.760968	1.07568
1.08366	0.81761	0.790412	1.04151
-0.453329	-0.112571	-0.471255	0.989208
0.336036	0.0969184	0.284949	-0.521181
0.239262	0.266616	0.229847	0.24087
0.317913	0.262439	0.276969	0.229986
0.431786	0.371942	0.391174	0.272367
0.427799	0.411732	0.39575	0.382862
0.586498	0.58633	0.595073	0.348801
0.552673	0.590243	0.567951	0.510881
0.478526	0.497544	0.452716	0.494765
0.761549	0.777876	0.792735	0.37837
0.931543	1.05284	1.14909	0.704487
0.942416	1.04036	1.06562	0.856088
1.40103	1.16442	1.2505	0.95798
0.792899	0.966707	0.844117	1.35124
0.852737	0.834179	0.842534	0.756821
0.630385	0.691089	0.633881	0.800185
0.553992	0.570764	0.544331	0.601558
0.566924	0.566872	0.56178	0.523439
0.373912	0.426235	0.393718	0.552808

## Sheet: SPI-24
Calculated SPI-24	CANFIS	MLPNN	MLR		Reference (1:1) line
0.00731671	0.027359	-0.280238	0.0609118		Mini	Maxi
-0.0131201	0.0787605	-0.258947	0.0865825		-5	5
0.229308	0.209191	-0.137185	0.0488772
0.287414	0.325959	-0.0320576	0.219554
0.405756	0.43783	0.183401	0.31194
0.256298	0.422006	0.404367	0.370896
-0.00504172	0.24769	0.179472	0.324997
0.404515	0.334597	0.377785	0.0959033
0.247307	0.303416	0.35412	0.270098
0.1958	0.2841	0.258034	0.296903
0.195429	0.291933	0.289524	0.228319
0.0787741	0.205973	0.1925	0.227187
0.334318	0.2931	0.296594	0.143672
0.334088	0.327	0.352548	0.237636
0.30772	0.35695	0.329251	0.33436
0.523903	0.456991	0.507464	0.30542
0.554721	0.51493	0.612357	0.431105
0.500893	0.535456	0.52569	0.518658
-0.140578	0.24271	0.0939952	0.473507
-0.355243	-0.0604626	-0.278111	0.0928679
0.070603	0.0111638	-0.0354334	-0.205781
0.110964	0.0670193	0.116468	-0.0198522
0.0881435	0.12548	0.101011	0.135605
-1.05454	-0.390925	-0.644923	0.136386
-0.000623932	-0.224703	-0.257467	-0.576122
0.24954	-0.00852137	0.0855354	-0.283999
-0.0434221	-0.0715657	-0.0711438	0.0890609
-0.0345936	0.00324196	-0.0918027	0.0371967
-0.191396	-0.0835881	-0.151381	-0.0245013
-0.0617029	-0.0869209	0.00535131	-0.103027
-0.338131	-0.266362	-0.281403	-0.151364
-0.983185	-0.55059	-0.79116	-0.214318
-1.04576	-0.787957	-0.893079	-0.6613
-1.05222	-0.944713	-1.00211	-0.905284
-1.04966	-0.985997	-0.835821	-0.892245
-0.201664	-0.55821	-0.565777	-0.943144
-1.15123	-0.82733	-0.886162	-0.426976
-1.20765	-1.04005	-1.06378	-0.801196
-1.30296	-1.17255	-1.22119	-1.11894																											0	Duration
-1.55583	-1.38318	-1.36174	-1.21582																											0	Severity
-1.49717	-1.42894	-1.40899	-1.40348																											#DIV/0!	Intensity
-1.53305	-1.46752	-1.44846	-1.42803
-1.04047	-1.20635	-0.999826	-1.33992
-0.69076	-0.974789	-0.743353	-1.12311
-0.967507	-0.953469	-0.870586	-0.784514
-0.331503	-0.651788	-0.473663	-0.855208
-0.330474	-0.505167	-0.420254	-0.587698
0.583542	-0.0428379	0.125977	-0.388886
-0.209046	-0.0579974	-0.205862	0.192563
-0.414173	-0.228963	-0.403911	-0.00776536
-0.403564	-0.264358	-0.416596	-0.276326
-0.404235	-0.363311	-0.49227	-0.369783
-0.143652	-0.196544	-0.262625	-0.313989
-0.0747744	-0.0724232	-0.134385	-0.172015
0.28434	0.210119	0.234238	0.00148091
0.302929	0.262553	0.251844	0.188767
0.533895	0.432935	0.549774	0.254215
0.54525	0.506934	0.482818	0.411245
0.553182	0.538672	0.868554	0.439946
-1.21631	-0.342347	-0.671101	0.502965
0.504202	0.0592659	0.134803	-0.562705
0.5398	0.392351	0.457266	0.0616364
0.542058	0.459343	0.569464	0.491288
0.529033	0.635333	0.707101	0.556994
0.488016	0.604352	0.603184	0.548764
0.275432	0.488117	0.47145	0.506336
-0.252289	-0.0289443	-0.297443	0.207637
-0.132153	0.00565128	-0.149453	-0.0313266
-0.390361	-0.195312	-0.289043	-0.10001
-1.0585	-0.626538	-0.801984	-0.247319
-1.05574	-0.820085	-0.74003	-0.646552
-1.25815	-0.929455	-1.02763	-0.890046
-1.21502	-1.14069	-0.926733	-1.05967
-1.34664	-1.25417	-1.05152	-1.13288
-1.26471	-1.25389	-1.01593	-1.19673
-1.29413	-1.27671	-1.07986	-1.20159
-1.55397	-1.43773	-1.33601	-1.25348
-1.78908	-1.56014	-1.47438	-1.39581
-1.81034	-1.63719	-1.59838	-1.62993
-1.13584	-1.43787	-1.29177	-1.70037
-1.21212	-1.31805	-1.08345	-1.28164
-1.2228	-1.23605	-1.18608	-1.14238
-1.2312	-1.19833	-1.11533	-1.14575
-0.769963	-1.02072	-0.867028	-1.17969
-1.10769	-1.07189	-0.983297	-0.914347
-1.13908	-1.11609	-1.09993	-1.00547
-1.09491	-1.05585	-1.01261	-1.04227
-1.10566	-1.08567	-1.02601	-1.02923
-1.14528	-1.0888	-1.06475	-1.01541
-0.893587	-0.965579	-0.889564	-1.03768
-0.634175	-0.737032	-0.741758	-0.880382
-0.89388	-0.84171	-0.780621	-0.686166
-0.80895	-0.819282	-0.775472	-0.772964
-0.82011	-0.801397	-0.728768	-0.776265
-0.759576	-0.791001	-0.786415	-0.788102
-0.330138	-0.594857	-0.41136	-0.744099
-0.770403	-0.636006	-0.613698	-0.439679
-0.608682	-0.599695	-0.578555	-0.574578
-0.618634	-0.600529	-0.558143	-0.602351
-0.629837	-0.618631	-0.557728	-0.567506
-0.581008	-0.580706	-0.552874	-0.582655
-0.59952	-0.589135	-0.564579	-0.563095
-0.284831	-0.411226	-0.263227	-0.514872
-0.473192	-0.436097	-0.383949	-0.366061
-0.378721	-0.395944	-0.336961	-0.385181
-0.359147	-0.349575	-0.300992	-0.37008
-0.33424	-0.345395	-0.323335	-0.358176
-1.0823	-0.705578	-0.780787	-0.315023
-0.468815	-0.598328	-0.580774	-0.773106
-0.457894	-0.489221	-0.365713	-0.564909
-0.474894	-0.503139	-0.430478	-0.432625
-0.444144	-0.425159	-0.381355	-0.417871
-0.492923	-0.43934	-0.417394	-0.399821
-0.685056	-0.543816	-0.636289	-0.433081
-1.19157	-0.922511	-1.05664	-0.622445
-0.984848	-0.928614	-1.00976	-0.933938
-1.08757	-1.00084	-1.02989	-0.945123
-1.08252	-1.05011	-1.0748	-0.972437
-1.12537	-1.05019	-0.938679	-0.956299
-2.6692	-1.65288	-1.86626	-1.0089
-0.929223	-1.39338	-1.26186	-1.98819
-1.05504	-1.24139	-1.01722	-1.36991
-1.12282	-1.21183	-1.17219	-1.01407
-1.16366	-1.12495	-1.15273	-1.05128
-1.26918	-1.19463	-1.19403	-1.09089
-1.42005	-1.28218	-1.2323	-1.15002
-2.38358	-1.77033	-1.89822	-1.41303
-2.49718	-1.90064	-1.96042	-1.89098
-2.64673	-2.03987	-2.02949	-2.22831
-2.57964	-2.10292	-2.0733	-2.38487
-2.57591	-2.08804	-1.88052	-2.32146
-0.573865	-1.3707	-1.3312	-2.37679
-2.4111	-1.74625	-1.77096	-1.16222
-2.35621	-1.9513	-2.00023	-1.8462
-2.205	-1.92964	-1.87099	-2.2507
-2.20974	-2.00528	-1.93485	-2.20062
-2.05961	-1.94498	-1.82539	-2.15348
-2.03544	-1.8905	-1.69524	-2.01955
-1.57902	-1.51901	-1.45819	-1.78083
-1.80912	-1.61138	-1.59974	-1.64496
-0.508691	-1.08124	-1.15087	-1.66294
-0.50149	-0.754179	-0.732016	-0.89307
-0.514056	-0.562514	-0.684955	-0.640334
-0.36201	-0.582065	-0.60735	-0.535701
-0.633321	-0.524906	-0.895268	-0.435799
-0.576032	-0.515481	-0.86056	-0.529028
-0.610776	-0.579048	-0.847833	-0.581305
-0.508726	-0.428463	-0.73327	-0.486345
-0.39268	-0.361798	-0.584085	-0.430752
-0.427589	-0.32767	-0.588896	-0.353889
-0.355159	-0.313664	-0.329129	-0.317284
-0.27769	-0.237001	-0.32895	-0.35342
-0.307157	-0.308587	-0.247544	-0.289578
-0.340197	-0.319062	-0.284444	-0.287494
-0.358374	-0.326093	-0.305637	-0.311503
-1.35777	-0.81464	-1.01925	-0.311649
-0.433477	-0.652556	-0.611348	-0.934912
-0.379329	-0.485857	-0.308814	-0.622326
-0.454415	-0.472956	-0.435661	-0.369319
-0.412652	-0.38979	-0.381234	-0.384973
-0.540213	-0.45377	-0.456254	-0.379451
-0.69537	-0.566782	-0.641754	-0.452788
-0.977409	-0.852824	-0.970507	-0.671734
-0.474861	-0.645313	-0.590101	-0.807065
-1.39632	-0.977211	-1.11989	-0.570435
-1.37807	-1.1809	-1.33057	-1.02093
-1.35738	-1.20977	-1.07638	-1.19145
-0.737344	-0.978869	-1.00792	-1.24081
-1.34967	-1.14695	-1.19334	-0.87495
-1.40986	-1.27738	-1.33984	-1.10955
-1.39223	-1.25994	-1.30643	-1.2486
-1.49371	-1.42195	-1.43004	-1.34612
-1.6285	-1.49091	-1.52235	-1.39796
-1.18925	-1.3463	-1.23382	-1.49122
-1.26782	-1.24403	-1.27502	-1.22706
-1.0639	-1.20499	-0.961513	-1.18308
-0.783907	-0.965053	-0.837608	-1.0684
-0.728311	-0.84394	-0.711681	-0.842193
-0.729232	-0.790925	-0.797182	-0.765228
-2.23452	-1.44553	-1.59304	-0.73467
-0.839651	-1.1785	-1.05107	-1.61344
-0.986392	-1.05536	-0.913193	-1.15974
-1.0505	-1.07342	-1.0045	-0.901736
-1.07471	-0.970768	-0.926694	-0.911188
-0.990729	-0.941716	-0.959917	-0.958919
-1.02366	-0.97224	-0.899639	-0.913799
-1.19843	-1.16944	-1.16354	-1.05153
-1.89746	-1.39487	-1.59986	-1.05475
-2.33259	-1.74058	-1.83848	-1.54709
-2.27114	-1.87768	-1.93693	-2.01345
-2.26893	-1.91704	-1.72655	-2.0452
-3.80296	-2.2615	-2.25888	-2.08027
-2.32835	-2.19131	-2.0255	-3.02406
-2.33182	-2.08874	-1.93423	-2.53334
-2.2503	-2.07356	-1.9605	-2.2484
-2.157	-1.98	-1.92523	-2.20239
-2.09874	-1.94241	-1.89185	-2.11816
-2.58842	-2.05257	-2.04056	-2.051
-2.8451	-2.23313	-2.06328	-2.44145
-3.63476	-2.34907	-2.24982	-2.57542
-4.024	-2.48601	-2.35681	-3.14084
-3.80773	-2.51532	-2.31453	-3.59241
-3.79278	-2.5189	-2.20016	-3.50771
-2.18827	-2.16227	-1.95544	-3.49791
-3.66443	-2.38446	-2.22563	-2.55332
-3.66573	-2.4584	-2.34375	-3.06363
-3.66831	-2.49989	-2.31922	-3.48314
-3.71334	-2.55255	-2.35028	-3.56227
-3.78052	-2.5529	-2.31434	-3.55333
-3.77352	-2.52534	-2.24975	-3.59531
-3.30058	-2.3838	-2.08691	-3.43757
-2.81592	-2.25689	-2.02109	-3.25654
-2.18861	-1.99278	-1.87429	-2.84149
-2.13403	-1.88484	-1.76983	-2.31303
-2.14502	-1.79731	-1.87034	-2.17562
-0.23413	-1.2946	-1.23977	-2.10682
-2.15984	-1.41326	-1.74617	-0.927166
-2.18274	-1.61247	-1.87986	-1.56685
-2.22449	-1.66286	-1.87347	-1.99217
-2.29403	-1.73422	-1.82958	-2.01597
-2.16248	-1.70717	-1.77783	-2.06365
-1.67892	-1.53364	-1.62981	-2.02032
-1.61739	-1.32943	-1.44687	-1.54237
-0.603712	-1.05578	-1.13537	-1.57065
-0.110878	-0.60775	-0.736236	-0.926987
-0.241103	-0.423031	-0.428198	-0.353515
-0.229049	-0.260513	-0.205417	-0.366903
-0.503337	-0.521052	-0.59327	-0.302182
-0.292151	-0.336731	-0.682319	-0.417935
-0.265447	-0.288316	-0.663753	-0.353002
-0.243541	-0.168276	-0.593439	-0.19588
-0.185194	-0.0531849	-0.470494	-0.129792
-0.0612943	0.0168832	-0.335806	-0.118671
0.237571	0.157885	-0.00720718	-0.0268851
-0.0187976	0.125678	0.071638	0.127602
-0.0738263	0.0294974	-0.00670014	0.0452199
-0.464759	-0.212832	-0.306611	-0.0429175
-0.502303	-0.368678	-0.443301	-0.302918
-0.489852	-0.421793	-0.391704	-0.413201
-2.01521	-1.14182	-1.44393	-0.421659
-0.430867	-0.82289	-0.75299	-1.33157
-0.364727	-0.565728	-0.336333	-0.782103
-0.35631	-0.485719	-0.430258	-0.37243
-0.256375	-0.31434	-0.342291	-0.34711
-0.398173	-0.363173	-0.432228	-0.29858
-0.950281	-0.676079	-0.807185	-0.349578
-1.24244	-1.09039	-1.22699	-0.854996
-1.91476	-1.37678	-1.49506	-1.02803
-2.03242	-1.61475	-1.65899	-1.52249
-2.00271	-1.7104	-1.77443	-1.78378
-2.01656	-1.72933	-1.55626	-1.73872
-0.708265	-1.19501	-1.23982	-1.8102
-1.90228	-1.50307	-1.52092	-1.06893
-1.72979	-1.59307	-1.5708	-1.48503
-1.68032	-1.61214	-1.56967	-1.72186
-1.68632	-1.68042	-1.63191	-1.68453
-1.8375	-1.70114	-1.64976	-1.64648
-2.03101	-1.76937	-1.74899	-1.72882
-1.95021	-1.69679	-1.58361	-1.74471
-1.4397	-1.56765	-1.41267	-1.8465
-0.750475	-1.16245	-1.05317	-1.50245
-0.742982	-0.921706	-0.796031	-0.933839
-0.745238	-0.780081	-0.908851	-0.792027
-0.416274	-0.689707	-0.569815	-0.745109
-0.739794	-0.687125	-0.829627	-0.561274
-0.868376	-0.805242	-0.912531	-0.669398
-0.91635	-0.832249	-0.927577	-0.780355
-0.975644	-0.856401	-0.945821	-0.786086
-0.884699	-0.834199	-0.917809	-0.829005
-0.793424	-0.756383	-0.827829	-0.790586
-0.631001	-0.620848	-0.664085	-0.701609
-0.375752	-0.501673	-0.477962	-0.633985
-0.526058	-0.528213	-0.447915	-0.447349
-0.404693	-0.467549	-0.398429	-0.471399
-0.403165	-0.43544	-0.400677	-0.449146
-0.575684	-0.526992	-0.450561	-0.401518
-0.420924	-0.465179	-0.386755	-0.489279
-0.491982	-0.455114	-0.401695	-0.422887
-0.499219	-0.448968	-0.403232	-0.405058
-0.519069	-0.464347	-0.435748	-0.440307
-0.536246	-0.478378	-0.451152	-0.44909
-0.806696	-0.619745	-0.697693	-0.470904
-0.610933	-0.633824	-0.664672	-0.66863
-0.89208	-0.745539	-0.764446	-0.601108
-0.55271	-0.663126	-0.64224	-0.739711
-0.527916	-0.581193	-0.493145	-0.601957
-0.53336	-0.559616	-0.483254	-0.49935
-0.975221	-0.730928	-0.859296	-0.494413
-0.632301	-0.723925	-0.701338	-0.788168
-0.640317	-0.665115	-0.593891	-0.675949
-0.557755	-0.651169	-0.575568	-0.626347
-0.593824	-0.583341	-0.524563	-0.53922
-0.551797	-0.558904	-0.457681	-0.526165
-0.628598	-0.568732	-0.555846	-0.515617
-0.714684	-0.677443	-0.606437	-0.580034
-0.843289	-0.722643	-0.809298	-0.633846
-0.922091	-0.831696	-0.879854	-0.740789
-1.00219	-0.908675	-0.936686	-0.819398
-0.992314	-0.944658	-0.863038	-0.876888
-1.05831	-0.964112	-1.03737	-0.901684
-1.07212	-1.01678	-1.03781	-0.949541
-0.945706	-0.978883	-0.970588	-0.986012
-0.815433	-0.908561	-0.836795	-0.923868
-0.798569	-0.857618	-0.808202	-0.819783
-0.759788	-0.817622	-0.747921	-0.776456
-0.568704	-0.698844	-0.570409	-0.740612
-0.869313	-0.781812	-0.733017	-0.61322
-0.536442	-0.678307	-0.56736	-0.74434
-1.06312	-0.835159	-0.837272	-0.599154
-1.04777	-0.94274	-0.974954	-0.831773
-1.04504	-0.968872	-0.923979	-0.947833
0.26507	-0.388587	-0.150712	-0.951113
-1.0419	-0.623041	-0.664674	-0.133452
-1.04841	-0.863929	-1.04573	-0.624186
-1.13293	-0.921631	-0.980749	-0.908866
-1.10279	-1.08675	-1.09434	-1.04371
-1.20922	-1.13929	-1.19266	-1.05509
-0.832088	-1.01025	-0.866011	-1.10226
-0.462495	-0.620417	-0.508457	-0.796485
-0.102284	-0.439856	-0.20961	-0.568832
0.299907	-0.0278319	0.00948191	-0.239456
0.290327	0.166747	0.172064	0.108694
0.289439	0.249744	0.61829	0.163421
-0.394031	-0.141623	-0.186126	0.206996
0.257908	0.0845692	0.0212376	-0.17345
0.0837073	0.136689	0.0245871	0.0834107
-0.0522265	0.0767518	-0.0310732	0.160161
-0.0493349	0.11357	0.00645795	0.0887719
-0.055593	0.0937893	0.026587	0.0363455
-0.287206	-0.0536868	-0.147061	0.0143296
-0.464218	-0.29515	-0.466781	-0.204192
-0.564924	-0.390539	-0.513201	-0.334392
-0.708786	-0.580601	-0.624631	-0.465618
-0.425214	-0.526695	-0.502278	-0.599287
-0.389389	-0.446144	-0.332934	-0.435723
0.0981965	-0.133381	-0.0943194	-0.366824
-0.393126	-0.269143	-0.27981	-0.0678645
-0.310968	-0.30628	-0.362015	-0.249882
-0.313544	-0.302162	-0.334017	-0.323936
-0.338552	-0.366572	-0.360723	-0.330001
-0.304232	-0.321004	-0.254074	-0.310365
-0.711905	-0.496694	-0.533137	-0.284929
-0.337135	-0.374995	-0.307107	-0.479646
-0.467424	-0.416589	-0.333168	-0.39152
0.0881587	-0.155702	-0.04506	-0.387044
0.0725341	0.00472867	0.0844304	-0.0717046
0.0745745	0.0516416	0.133783	0.0374819
1.15363	0.596417	0.66496	0.0695607
0.146542	0.413092	0.433661	0.695485
0.168703	0.303874	0.266031	0.392887
0.156111	0.264743	0.208658	0.1601
0.154922	0.220854	0.27355	0.178019
0.184145	0.231662	0.24901	0.190616
0.636259	0.481143	0.582411	0.194731
1.09561	0.888966	0.903075	0.579998
1.44477	1.12689	1.38783	0.871372
1.42423	1.25299	1.41046	1.2178
1.18297	1.23054	1.23691	1.31155
1.15405	1.1828	1.43942	1.1204
-0.183168	0.471933	0.192106	1.0762
1.18107	0.84708	0.894469	0.285235
1.12247	1.04453	1.16707	0.811896
1.12763	1.10444	1.31356	1.12985
1.12258	1.20088	1.28344	1.15186
1.0456	1.14675	1.23651	1.11089
1.00605	1.07302	1.10842	1.0406
0.574715	0.700608	0.681109	0.862284
0.49842	0.619431	0.57729	0.703117
-0.156575	0.221691	0.0698105	0.546558
-0.152279	0.0460241	-0.0179943	0.111194
-0.155429	-0.0652861	-0.0901205	-0.00207779
0.191041	0.162788	0.363076	-0.0745938
-0.124132	-0.0310715	0.0346658	0.129443
0.121023	0.0121133	0.0585169	-0.0110382
0.125134	0.0689306	0.0742859	0.0590031
0.129922	0.0115633	0.00185833	0.063058
0.039093	0.00739939	-0.0395558	0.0742441
0.605425	0.269778	0.294066	0.0366811
0.546618	0.467776	0.649264	0.393902
0.217552	0.3345	0.358616	0.502823
0.168584	0.331651	0.295586	0.324766
0.187871	0.281962	0.239509	0.208562
0.188266	0.248227	0.287475	0.184474
1.11416	0.656372	0.745093	0.192234
0.289123	0.600209	0.706107	0.802794
0.387964	0.513036	0.488294	0.532683
0.446911	0.51814	0.518735	0.37161
0.453162	0.472092	0.430559	0.413569
0.508375	0.522205	0.588335	0.414816
0.550086	0.518866	0.577903	0.450243
1.12106	0.884455	0.997418	0.585035
1.08193	0.974283	1.13759	0.879148
0.946365	0.98633	1.15071	1.01416
1.01854	1.03217	0.987201	0.943954
1.01247	1.02421	1.31859	0.912353
0.572171	0.754213	0.684469	0.957478
