# Supplementary material for: Drought index prediction using advanced fuzzy logic model: Regional case study over Kumaon in India
Source: PLoS One. 2020 May 21;15(5):e0233280. doi: 10.1371/journal.pone.0233280 (PMC7241731; doi:10.1371/journal.pone.0233280)
Supplement: S1 File — (ZIP) [file pone.0233280.s001.zip › SPI-1_to_24_Plots_Pithoragarh.xlsx]

## Sheet: SPI-1
Calculated SPI-1	CANFIS	MLPNN	MLR		Reference (1:1) line
1.01853	0.246016	0.393245	0.339172		Mini	Maxi
-0.934584	-0.00782164	-0.0585843	0.34346		-5	5
0.190283	0.166972	0.267012	-0.0233244
1.87163	0.262216	0.332319	0.0794257
1.13127	0.148198	0.348372	0.268251
-0.0811478	0.00730455	0.193076	0.316834
-0.723675	0.0593209	0.0128189	0.0679491
-0.203153	0.215648	0.270287	0.0494394
1.62872	0.330024	0.371195	0.25641
0.559021	0.177438	0.33564	0.401703
-0.511531	0.18798	0.167863	0.319903
0.307782	0.245269	0.380533	0.0198265
-0.599313	-0.0704991	0.0307639	0.175536
1.6104	0.273153	0.388288	0.0685296
-0.272485	0.224033	0.225469	0.450487
0.321127	0.419394	0.387781	0.232697
0.560532	0.16672	0.25691	0.176473
1.94815	0.28709	0.237564	0.0960606
0.282362	0.0996043	0.416606	0.474481
0.153593	0.274233	0.313845	0.191898
0.642008	0.316318	0.374147	0.238481
-0.652146	-0.0646756	-0.0184127	0.248454
0.62744	0.0474432	-0.0782315	-0.0292843
0.467581	0.120458	0.109248	0.269971
0.160794	0.160887	0.202548	0.115826
-1.39549	-0.0524503	0.000707344	0.289147
-0.541875	-0.0405867	0.143583	-0.168489
-0.367109	0.148468	0.199058	0.127093
0.65351	0.394852	0.380223	0.118894
-0.43596	0.160104	0.247	0.360806
0.476156	0.181096	0.115486	0.0202665
1.23254	0.277221	0.373598	0.0899614
0.673584	0.180723	0.104063	0.337587
2.44761	0.464986	0.740379	0.20337
-0.0307279	0.234281	0.233898	0.52613
1.40886	0.343308	0.438071	0.0956388
-1.47933	-0.323854	-0.318748	0.282824
-0.0194808	-0.0626069	-0.0714905	-0.280354
0.0638593	-0.0883568	-0.267985	0.0985564																											0	Duration
0.578406	0.137178	0.222345	0.0196512																											0	Severity
2.06952	0.357433	0.527584	0.291229																											#DIV/0!	Intensity
-0.30931	0.123581	-0.0117958	0.387565
0.22357	0.313093	0.298424	0.174417
-0.110706	0.229551	0.244946	0.372933
0.466953	0.476556	0.330333	0.185119
1.05526	0.433438	0.429417	0.532825
1.02719	0.329843	0.39129	0.161249
1.8111	0.313591	0.295785	0.358104
-0.192764	0.060871	0.105722	0.23035
0.622394	0.183508	0.243146	0.127824
0.0138103	0.124805	0.211001	0.342266
1.14166	0.496623	0.355898	0.198337
1.09458	0.352059	0.399191	0.517055
-1.98685	-0.230007	-0.194364	0.221909
-0.838365	-0.0629089	0.0385898	-0.155794
-0.301645	0.190906	0.1811	-0.0577224
-0.0430016	0.174317	0.150774	0.167048
-0.451337	0.171119	0.203294	0.323483
-0.511531	0.256984	0.393199	0.031402
0.803088	0.268766	0.327345	0.139748
-0.192764	0.0469145	0.13652	0.157531
0.590673	0.218634	0.185881	0.177132
0.830917	0.30147	0.348654	0.22365
0.236108	0.289308	0.32105	0.193824
0.115106	-0.0846355	-0.0585342	0.158753
-0.376922	-0.0194158	-0.172969	-0.150063
0.860567	0.0910882	0.134825	-0.0628993
-0.523183	-0.100359	-0.0995607	0.161919
-0.213807	-0.0577964	0.0107951	-0.0384457
0.706778	0.0950177	0.119386	0.0127471
-0.511531	-0.00945524	0.077174	0.107431
-0.751556	-0.0194038	0.0258955	0.138994
1.07995	0.24003	0.338922	-0.047818
-1.23992	-0.015628	0.0872827	0.29171
-0.0400712	0.125396	0.177364	0.00900058
-1.58579	-0.144695	-0.0306253	0.00289509
-0.771663	-0.103457	0.0838849	-0.167215
-2.39285	-0.313902	-0.649209	-0.10915
-3.97022	-0.544575	-0.493838	-0.331944
0.306742	0.12099	-0.0465644	-0.641998
-0.742256	0.613516	0.0763012	-0.091616
0.229585	0.0478793	0.164117	-0.0723374
1.0518	0.191764	-0.084482	-0.0167535
0.143999	0.180185	0.11604	-0.0528401
-1.47933	-0.201958	-0.163375	0.193945
0.641195	0.0538824	0.154249	-0.418706
0.456122	-0.0205311	0.00422992	0.0473485
0.172452	-0.0806505	-0.236926	-0.126169
0.684003	-0.152101	-0.179053	-0.26755
-1.55084	-0.214039	-0.653932	-0.18129
-2.57664	-0.41646	-0.749017	-0.560776
-2.63662	-0.402754	-0.562615	-0.342272
-1.39052	0.0133591	-0.344561	-0.416492
-0.381476	0.296401	-0.11697	-0.146172
0.641834	0.256572	0.387579	-0.0869412
0.363807	0.00180052	-0.225477	0.0696404
-0.333284	0.186284	-0.0667588	-0.0715084
-0.0261585	0.14051	0.20549	0.0410061
-0.36012	0.0474032	0.148292	0.120873
-0.0761871	0.0457689	0.00221603	-0.0379849
-1.31788	-0.307111	-0.241993	-0.0755486
-1.2151	-0.412117	-0.322163	-0.531502
-1.16634	-0.162141	-0.369892	-0.555277
-1.81638	-0.172153	-0.320007	-0.474674
-1.49092	-0.215375	-0.156743	-0.361494
-0.819137	0.0706142	0.0781768	-0.275245
0.315577	0.230296	0.335463	-0.108484
-0.0137882	0.0736768	0.130287	0.067741
-1.47933	-0.182152	-0.0207685	-0.0626658
-1.33559	-0.215892	0.00801608	-0.250537
0.380978	0.034748	0.173492	-0.339971
-1.94212	-0.395455	-0.317523	-0.0120592
-1.2789	-0.321958	-0.212341	-0.463607
-0.834307	-0.201793	-0.158286	-0.504642
-2.62775	-0.55095	-0.336518	-0.401024
-3.70445	-0.716452	-0.865912	-0.618505
-1.67034	-0.137334	-0.349429	-0.811306
-0.0238249	0.557837	0.00779788	-0.421197
1.74376	0.382195	0.461732	-0.0818226
-0.518426	-0.156098	-0.233489	0.11355
0.488525	0.315857	-0.389578	-0.273968
0.55845	0.150559	0.16552	-0.182603
1.15624	0.0410994	0.0189567	0.0739552
0.143194	-0.0865737	-0.0569708	0.0624586
0.732367	0.0698855	-0.00319324	-0.212715
-0.245348	-0.344531	-0.370209	-0.167266
-1.02613	-0.280812	-0.549335	-0.372198
0.745102	0.132498	-0.186738	-0.452762
1.95892	0.408988	0.377568	0.106376
-0.535219	0.144958	0.108646	0.420725
-0.511531	0.118722	0.0126067	0.19811
-0.751556	-0.0427708	0.120129	-0.08059
0.26953	0.162367	0.255239	0.0873168
1.39755	0.35677	0.177342	0.248578
-0.810605	0.0624414	0.0439577	0.424349
0.479763	0.197864	0.252163	-0.0409629
0.624968	0.162792	0.258537	0.0855026
-0.00547007	-0.0254907	-0.0300765	0.181815
0.882161	0.213631	0.354594	0.169954
0.465754	0.398542	0.456086	0.246072
-0.935113	0.0163838	0.0355707	0.317119
-0.243324	-0.122048	-0.0631927	-0.160953
0.404001	0.0112845	0.0732274	-0.0510212
0.880787	0.177375	0.276097	0.173599
1.12684	0.366071	0.404095	0.232906
0.964825	0.272369	0.0503718	0.367351
1.07205	0.278395	0.361268	0.202453
0.27027	0.212506	0.285694	0.328038
0.206098	0.157885	0.211091	0.278038
0.660544	0.212514	0.250135	0.191106
0.0973568	0.138598	0.115067	0.24354
1.00529	0.120929	0.21141	0.143085
0.00802841	0.022674	0.0490288	0.162735
-1.71205	-0.17035	-0.106436	0.133925
-0.511531	0.0855803	0.171113	-0.0583383
0.372032	0.391318	0.423615	0.107109
-0.0408453	0.222967	0.24136	0.340078
-0.217922	0.20836	0.273406	0.193771
-0.955566	0.00844078	0.151349	0.0753544
-0.393905	0.0107141	0.177451	-0.0472181
-2.03515	-0.224272	-0.215914	0.027643
0.798273	0.201918	0.36567	-0.14773
0.617563	0.382164	0.343736	0.15763
0.914183	0.280266	0.260665	0.128066
0.24924	-0.0756084	-0.134567	0.135834
0.370205	0.259232	-0.187862	-0.110888
-0.511531	-0.0576507	-0.0502764	0.112912
-0.751556	-0.0774556	-0.00735447	0.0329882
0.876495	0.0597269	0.128181	-0.103944
-1.22914	-0.270243	-0.181879	0.123662
-0.418951	-0.180052	-0.168798	-0.324624
0.44613	-0.0689163	-0.0900267	-0.0901213
-0.552996	0.052731	-0.0103011	-0.0486679
-0.0062074	0.171263	0.212394	0.163614
-0.0902647	0.177312	0.314435	0.0888746
-3.68717	-0.423945	-0.226386	0.143069
-1.89452	-0.162301	-0.508604	-0.509878
-0.260473	0.38121	-0.160178	-0.377713
1.18014	0.238403	0.19727	-0.0400056
0.463987	0.110304	0.162388	0.107281
-0.764063	-0.0575433	-0.218386	0.0449996
-0.303387	0.0590632	-0.0645	-0.224623
0.3604	0.0742518	0.203603	-0.0829875
1.67089	0.244312	0.354937	0.186184
0.282921	0.0880056	0.205743	0.293337
0.335455	0.158301	0.0948616	-0.116369
0.0115533	-0.397539	-0.374008	-0.098263
-2.17332	-0.307109	-0.579141	-0.323577
-0.395415	-0.121108	-0.218428	-0.330539
0.371891	0.317991	0.237803	-0.0169213
0.549373	0.218005	0.307561	0.196436
-0.751556	-0.116658	-0.0652301	0.16479
-0.807924	-0.0531312	-0.0433656	-0.190332
-0.597664	-0.0168338	0.143156	-0.0209557
-1.71205	-0.0577163	-0.128467	0.0469239
-1.00091	0.0201297	0.0808732	-0.019442
0.830364	0.29134	0.390195	-0.137536
0.897211	0.223728	0.29318	0.030709
0.80299	-0.0277933	-0.16034	0.127885
0.249918	0.255234	-0.158139	-0.0519036
0.556398	0.195649	0.12152	0.083094
0.775895	0.21373	0.246823	0.187416
-0.511531	-0.0781649	-0.0612296	0.217917
0.236503	-0.052696	-0.0272356	-0.0963183
-0.297534	-0.139295	-0.137398	-0.101961
0.652083	-0.0785217	-0.0466541	-0.115564
0.203547	0.0403825	-0.0125784	0.0535061
0.512688	0.20211	0.197695	0.065518
1.69308	0.480798	0.538228	0.303014
1.98162	0.562255	0.627292	0.446437
1.6717	0.504141	0.759248	0.557851
2.45787	0.623929	0.877617	0.465552
0.497065	0.341101	0.551315	0.548847
-0.535219	0.0256177	0.132364	0.344502
1.32826	0.152363	0.117581	0.00417748
-0.103745	0.0102871	0.0466607	0.379999
-0.0936621	0.0367887	-0.115643	0.172767
0.0922542	0.111531	0.190352	0.159805
1.96297	0.434109	0.383745	0.18537
1.72858	0.570518	0.806824	0.63404
2.13449	0.848705	0.937747	0.685178
2.55414	0.913794	0.997276	0.813633
2.49492	0.948647	1.15132	0.76353
2.16937	0.734212	1.06174	0.808146
-0.00303571	0.169839	0.554549	0.652711
-0.415461	0.0496421	-0.118832	0.169597
0.049023	0.0668345	-0.110461	0.213869
0.742579	0.0557884	-0.073277	0.150512
0.852922	0.200296	0.373866	0.380007
1.87212	0.610433	0.71621	0.370975
2.31646	0.847052	0.818584	0.716701
2.17673	0.882215	1.04163	0.843665
2.5761	1.04215	1.23034	0.904339
-0.19755	0.642764	0.761523	0.987015
0.68115	0.672368	0.453583	0.450694
1.86233	0.46424	0.400755	0.435487
1.87752	0.325686	0.675117	0.452512
0.0374068	0.0963255	0.399214	0.514192
1.14046	0.358534	0.377703	0.177451
0.467581	0.298908	0.378458	0.473288
0.166378	0.408721	0.401849	0.50146
1.87686	0.799393	0.691324	0.535312
1.8852	0.860572	0.813508	0.789162
1.26593	0.791704	0.775419	0.700563
1.41546	0.555648	0.529307	0.608401
-0.258488	0.151916	0.241497	0.433175
3.14985	0.819973	0.919019	0.350008
1.81777	0.709999	0.656348	0.84743
1.16533	0.517347	0.813943	0.726583
-1.33612	0.00262854	-0.0188057	0.403056
0.676358	0.296737	0.341428	-0.00527615
0.587138	0.150074	-0.0251134	0.423944
0.60474	0.394499	0.380888	0.41516
-0.757189	0.367174	0.237838	0.513872
-1.71205	0.114649	0.223775	0.194762
1.73376	0.469607	0.579803	-0.0692976
1.11396	0.432044	0.316225	0.639326
-0.00473298	0.468114	0.510271	0.459166
2.92038	0.982884	0.789861	0.466518
0.763552	0.487798	0.370826	0.568246
-1.54968	-0.132479	-0.065783	0.446471
0.551862	0.0817356	0.0664652	-0.198854
-0.511531	0.186477	0.204427	0.222268
0.155693	0.0624266	-0.309065	0.130788
0.642775	0.0609953	0.0955928	0.0366679
0.620819	0.0900413	-0.309335	0.10151
0.659094	0.188249	0.339183	0.139405
-0.222241	0.302891	0.325449	0.34701
-0.184755	0.167236	0.0817329	0.33353
-1.14569	0.247927	-0.019343	0.159843
-2.05902	-0.0492299	-0.268741	0.0956278
1.00441	0.021284	0.232458	-0.195928
0.854255	0.219152	0.151477	-0.00898551
0.134168	0.0922524	0.0598734	0.263273
0.69617	0.20847	0.0783784	0.0503187
0.155693	0.173975	0.100613	0.157366
0.946331	0.311693	0.382831	0.256796
-1.09695	-0.0350611	-0.0663635	0.30671
1.5235	0.27784	0.323538	-0.0394342
1.70672	0.232485	0.321832	0.205096
1.85729	0.273945	0.458195	0.203946
0.128011	-0.0025846	0.166681	0.343208
-0.150485	0.173545	0.0424871	-0.0394154
-0.095336	0.157784	0.0736934	0.221753
-0.302474	0.0458511	0.0186795	0.23602
0.261923	0.098447	-0.0335404	0.120712
1.01462	0.275631	0.308149	0.226488
-0.751556	0.0126856	0.0492872	0.187565
-1.47933	-0.16019	-0.121943	0.122293
1.48604	0.343856	0.4506	-0.171851
2.16083	0.751825	0.711266	0.565144
0.520336	0.518993	0.622726	0.689544
1.50812	0.515052	0.344987	0.335224
0.674275	0.200195	0.0541246	0.254842
2.57577	0.427062	0.757334	0.2281
1.49403	0.328805	0.705236	0.571681
3.20965	0.66494	1.03418	0.42087
0.797369	0.404803	0.669483	0.665808
1.65373	0.351828	0.571636	0.28102
0.549215	0.0229381	0.433363	0.433481
1.24453	0.303661	0.626836	0.272784
-1.94212	0.0985487	-0.481467	0.618915
0.482115	0.413159	0.410619	0.12435
3.10928	0.71412	0.523489	0.277281
-2.37876	-0.0308992	0.000425657	0.903785
-2.60394	0.0915221	-0.143003	0.0215707
-0.990521	0.49162	0.175218	-0.0147888
-2.26654	0.425079	-0.441012	0.117093
0.0503682	0.312986	0.111613	0.224692
0.395214	0.637176	0.505723	0.060645
0.641834	0.355218	0.169747	0.264763
-0.751556	0.104568	0.186741	0.0894508
-1.11046	-0.178906	-0.175547	-0.0285691
-0.266539	0.111914	0.0694716	-0.114915
-1.71205	0.153602	-0.402666	-0.0298178
-1.94212	-0.363489	-0.318388	-0.110416
-2.20963	-0.262719	-0.406385	-0.665139
-2.34031	-0.243163	-0.72635	-0.793549
-0.21607	-0.19436	-0.0935121	-0.517415
-0.681099	0.322157	0.0220244	-0.291929
0.0386765	0.101133	0.182104	-0.0790541
1.47049	0.344705	0.403898	-0.0356317
1.07969	0.212458	-0.00355546	0.175251
-0.19417	-0.0429499	-0.0879325	0.146404
-0.854943	-0.141613	-0.122681	-0.189597
0.315045	-0.168121	-0.0279029	-0.262367
-1.50964	-0.431391	-0.745366	-0.194812
-0.470314	-0.288223	-0.457526	-0.50637
0.029104	0.0819001	-0.21533	-0.334589
-1.48207	-0.150409	-0.215568	-0.251614
-0.922504	-0.214116	-0.0433288	-0.195265
-1.64193	-0.149081	0.00547291	-0.15728
0.931637	0.313617	0.49895	-0.140736
-0.819137	0.214827	0.212872	0.31804
-0.511531	0.0298162	0.133463	-0.0616133
0.0250854	-0.035754	0.0582794	-0.0966891
-0.443358	-0.0457696	0.10796	-0.183668
0.114996	-0.124655	-0.0336158	-0.00487008
-0.677729	-0.0393434	-0.0982127	-0.118343
-0.212347	-0.0730759	0.0727121	-0.202015
0.441035	-0.0836797	0.0282641	-0.0767675
0.38343	0.029927	-0.0642739	-0.156611
-0.0351512	-0.0576085	-0.158153	0.0703242
0.281527	0.119754	0.116392	-0.150926
-0.170214	-0.0187649	0.0622168	0.13355
-0.767899	-0.155792	-0.129276	-0.0304496
0.426195	0.0270632	0.11549	-0.127057
-0.751556	-0.102448	-0.00931604	0.106142
-0.0275034	-0.0246155	0.0544779	-0.119829
-1.59297	-0.27662	-0.0938567	0.0123924
-0.899636	-0.154537	0.0449992	-0.26654
0.767809	0.216457	0.272803	-0.0929816
-0.359667	0.0985173	0.185862	0.176277
-0.711483	-0.0320046	0.0397715	0.0732795
0.354642	0.094588	0.239527	-0.134397
-0.255029	0.00993331	0.138202	0.0369825
0.682368	0.054262	0.117662	0.0520848
-0.584896	-0.0680759	-0.00521276	0.0360811
0.557704	0.0810618	0.0614769	-0.0225238
0.321133	2.98257e-05	-0.00971853	-0.0236515
0.840437	0.00231859	-0.0235788	0.0209964
1.58745	0.274266	0.354196	0.10464
-0.738683	-0.0104357	0.0210141	0.216966
0.751281	0.175755	0.209347	0.0250243
-0.320616	-0.0847586	-0.0431225	0.14524
1.0744	0.165694	0.239087	-0.0150832
0.244532	0.0781028	0.144241	0.355737
-0.720215	-0.0107097	0.0524517	0.0491658
-0.749826	-0.0849216	0.00826909	0.0680551
0.190132	0.0792975	0.211472	-0.114222
0.662786	0.216574	0.251449	0.225767
0.236503	0.224135	0.270071	0.325852
0.219054	0.328998	0.388644	0.152425
0.819079	0.230562	0.0979444	0.251259
0.760853	0.171132	0.26367	0.128134
0.279244	0.157556	0.19903	0.357921
-0.0856542	0.115106	0.166853	0.139654
-0.807654	-0.00386519	0.0898314	0.123979
-0.0913032	-0.0893111	0.00116972	-0.0769636
-1.22335	-0.262796	-0.221402	-0.0177182
-0.754163	-0.113791	0.00785091	-0.151945
0.485388	0.203919	0.327569	-0.0473438
-0.511531	0.0705443	0.174943	0.166562
1.36326	0.292041	0.312592	0.0644661
0.712344	0.281247	0.250664	0.29908
0.746136	0.353344	0.295815	0.287299
1.41407	0.356151	0.457583	0.287647
0.887099	0.231805	0.242096	0.25596
0.00941198	-0.0126299	0.134876	0.258513
0.0821642	-0.0259777	-0.0342553	-0.0433321
-1.35307	-0.33051	-0.259557	0.0205399
-1.29705	-0.294873	-0.324976	-0.19898
-1.88275	-0.327045	-0.542371	-0.23759
-0.00644742	0.0504726	0.204663	-0.151581
0.134418	0.232386	0.227858	0.0394164
0.30327	0.284362	0.29701	0.217171

## Sheet: SPI-3
Calculated SPI-3	CANFIS	MLPNN	MLR		Reference (1:1) line
-0.144325	0.0886673	-0.427969	0.773633		Mini	Maxi
0.851765	0.265342	0.612239	-0.345691		-5	5
0.372275	0.268841	0.51456	0.589621
0.157282	0.106524	-0.168851	0.483388
0.684005	0.192452	0.535354	-0.248482
1.3274	0.469735	1.14258	0.506863
0.858398	0.411133	0.516957	1.07426
-0.263087	0.0226626	-0.551936	0.402166
-0.558839	-0.15168	-0.394256	-0.45263
0.191253	0.10863	0.476659	-0.35989
0.759359	0.404103	0.864807	0.453286
1.43975	0.642741	1.04278	0.646924
0.0885961	0.244862	-0.191536	0.984563
-0.793956	-0.253057	-0.852624	-0.106792
0.594492	0.171748	0.814371	-0.834582
0.401997	0.361303	0.621258	0.804081
0.757809	0.416676	0.359996	0.557041
0.143233	0.140111	0.00181023	0.217013
1.7067	0.570397	1.4197	0.102541
1.22454	0.635205	1.10957	1.28787
0.976627	0.535713	0.257609	0.964748
0.356148	0.27723	0.170068	0.294818
0.2264	0.141859	0.149827	0.213225
0.305309	0.114688	0.386595	0.13981
-0.755576	-0.22643	-0.727283	0.168212
-0.0182695	-0.0357836	0.0184361	-0.614103
-0.661442	-0.151653	-0.287118	-0.0166885
-1.0162	-0.302002	-0.739913	-0.177789
-1.38307	-0.450603	-0.762378	-0.868314
-0.0818465	0.0201102	0.355949	-0.765728
-0.281473	0.0768939	0.140518	0.33805
0.191244	0.14822	0.0154806	0.0320589
0.635546	0.302871	0.639218	0.0250396
0.964775	0.439072	0.731339	0.641411
1.76514	0.725566	1.36856	0.731846
1.74651	0.750036	1.12768	1.14828
2.55316	1.00328	1.68475	1.15276
-0.0241454	0.126934	-0.395417	1.55095
-0.0873157	-0.213521	-0.532918	-0.434344																											0	Duration
-0.667157	-0.344351	-0.224948	-0.593487																											0	Severity
0.0273734	-0.0569853	0.054861	-0.149312																											#DIV/0!	Intensity
1.38151	0.518907	1.37126	0.00881041
0.809203	0.519904	0.453177	1.17881
0.548145	0.370146	0.132558	0.595932
-0.119986	0.149824	-0.0435398	0.105188
0.148646	0.252057	0.345981	0.0942188
0.279219	0.307672	0.40487	0.209911
0.707855	0.416269	0.571107	0.372745
1.50288	0.584739	1.23666	0.466721
0.712107	0.388291	0.377446	1.10039
0.686106	0.291126	0.205409	0.363859
-0.055514	0.105134	-0.0480491	0.230993
0.626129	0.312387	0.551374	0.063819
0.902602	0.449857	0.904408	0.44665
-0.301846	0.0263726	-0.498651	0.775433
-0.955141	-0.375898	-0.907317	-0.483987
-1.16129	-0.457909	-0.61267	-0.89383
-0.632843	-0.219483	-0.0962193	-0.541725
-0.415359	-0.0424225	-0.082099	-0.203662
-0.356324	-0.00286755	-0.184927	-0.0931915
-0.473955	-0.108918	-0.309937	-0.193438
-0.169788	-0.025221	0.00441547	-0.236772
0.152141	0.12277	0.251874	0.0104861
0.350447	0.23305	0.260291	0.262648
0.582082	0.271606	0.413917	0.285169
0.339906	0.114345	0.127735	0.361834
-0.358846	-0.186283	-0.497218	0.144121
0.360087	-0.00792073	0.241979	-0.463413
0.0522604	0.0292898	0.141946	0.279353
0.114972	0.0158111	-0.116063	0.149095
-0.41899	-0.162817	-0.384747	-0.126183
-0.101686	-0.0964265	-0.109106	-0.308051
0.120407	0.0647557	0.289795	-0.0292015
0.58855	0.28513	0.470457	0.238362
0.0758761	0.157893	-0.00982315	0.464234
0.0556598	0.0584093	-0.110663	0.00271265
-1.29187	-0.407411	-0.881375	-0.0382683
-1.00974	-0.469517	-0.719763	-0.958418
-2.56021	-0.869341	-1.31567	-0.718852
-3.76567	-1.3622	-1.91321	-1.64946
-1.85294	-0.928979	-0.627684	-2.80224
-1.43553	-0.537437	-0.379027	-0.725114
-0.185815	-0.0763691	-0.0478351	-0.311324
-0.667945	-0.132042	-0.433047	-0.165483
-0.0833032	-0.0128366	-0.127512	-0.241527
-0.829664	-0.259401	-0.461267	-0.0226564
-0.26248	-0.201173	-0.291296	-0.481043
-0.0404759	-0.1587	0.0573019	-0.299088
0.377532	-0.06755	0.0765992	0.0657899
0.446014	-0.0852708	0.196754	0.112258
-0.783854	-0.481055	-0.966946	0.0895709
-2.02803	-0.87818	-1.49192	-0.795161
-3.13389	-1.24318	-1.63647	-1.7125
-3.02017	-1.22361	-1.38859	-2.09878
-2.61498	-1.07538	-1.23976	-1.86811
-1.53296	-0.683717	-0.688661	-1.42387
-0.670971	-0.309788	-0.190244	-0.742343
-0.433182	-0.117701	-0.242598	-0.112153
-0.431306	-0.0954894	-0.343021	-0.143738
-0.664569	-0.201479	-0.448712	-0.246122
-0.500268	-0.248906	-0.344336	-0.397012
-1.0474	-0.535899	-0.767641	-0.36494
-1.56746	-0.850408	-1.16194	-0.846507
-1.61794	-0.947303	-1.06804	-1.35986
-1.91126	-0.974684	-1.20473	-1.14874
-1.95292	-0.936302	-1.25666	-1.27402
-2.1756	-0.921261	-1.27456	-1.3327
-1.7754	-0.771796	-0.97696	-1.34406
-1.3923	-0.594953	-0.684232	-1.01976
-1.5258	-0.603347	-0.91566	-0.689378
-1.91314	-0.773842	-1.17294	-0.972533
-0.976896	-0.54842	-0.51752	-1.32305
-0.953644	-0.463792	-0.473018	-0.450892
-0.929879	-0.507913	-0.7894	-0.467384
-1.5178	-0.726066	-1.06936	-0.815919
-2.35118	-1.05146	-1.477	-1.11754
-3.21793	-1.35064	-1.67401	-1.7266
-3.56944	-1.48115	-1.70955	-2.28806
-3.26168	-1.38203	-1.533	-2.34296
-1.22626	-0.752795	-0.393461	-1.97046
0.0345965	-0.11359	0.405141	-0.357925
0.459667	0.128516	0.184715	0.421275
0.244324	0.0848179	-0.0871521	0.245773
0.786149	0.20743	0.41469	0.0560945
0.736925	0.213252	0.470372	0.564643
0.805437	0.129998	0.245436	0.434892
-0.0117552	-0.243206	-0.317703	0.207177
-0.64348	-0.590201	-0.730122	-0.372089
-0.238709	-0.466635	-0.171392	-0.812804
0.672702	0.035233	0.657868	-0.201006
1.35777	0.538961	1.10827	0.669109
1.55328	0.726818	1.05022	0.983011
-1.4637	-0.297333	-1.31054	1.00578
-0.20714	-0.226796	-0.232646	-1.44156
0.640052	0.319859	1.23215	-0.209221
0.385713	0.334706	0.158922	1.23208
0.531632	0.243162	0.1411	0.0127626
0.109043	0.0529204	-0.0019486	0.103546
0.188204	0.0557125	0.167645	0.221179
0.613607	0.296532	0.543615	0.0647535
0.587934	0.413467	0.466346	0.572658
0.377994	0.27826	0.143005	0.456723
-0.202929	-0.0188626	-0.178278	0.166993
-1.11593	-0.460015	-0.946856	-0.278297
-0.228209	-0.168094	-0.0136041	-0.881766
0.892774	0.395799	1.1218	0.0221195
1.05355	0.558163	0.816697	1.02529
1.24765	0.587694	0.750091	0.683032
0.924362	0.46962	0.587284	0.699053
0.528544	0.312831	0.262542	0.651596
0.493212	0.272144	0.352428	0.243507
0.316008	0.191706	0.219097	0.293554
0.683791	0.24546	0.509855	0.199894
0.469185	0.179968	0.347253	0.412257
0.497202	0.175533	0.215002	0.277266
-0.381843	-0.0359003	-0.385217	0.246785
-1.30953	-0.377352	-0.88738	-0.284903
-0.306504	-0.12078	0.111706	-1.01098
-0.385976	0.00100228	0.0883915	0.0747065
-0.858543	-0.212121	-0.713422	0.0662349
-1.01192	-0.363003	-0.681546	-0.801881
-1.80428	-0.612355	-1.0339	-0.614165
0.111073	-0.0527487	0.455778	-1.08233
0.489034	0.341609	0.779277	0.368471
0.930912	0.465529	0.479514	0.774207
0.743393	0.345233	0.419081	0.421361
0.66478	0.235939	0.314689	0.458415
0.135955	0.0325706	-0.0488483	0.371363
-0.300665	-0.142916	-0.374576	-0.0516106
0.392203	0.0241848	0.370689	-0.365705
-0.12462	-0.101734	-0.11688	0.29621
-0.277488	-0.209389	-0.437499	-0.0869067
-0.729545	-0.341003	-0.628685	-0.475949
-0.482076	-0.174542	-0.243426	-0.414731
-0.229695	-0.013337	0.0768112	-0.204857
-0.259659	0.0197343	-0.12217	0.0349324
-1.28928	-0.370689	-0.939815	-0.115013
-1.87921	-0.70526	-1.17988	-0.986512
-3.47521	-1.22111	-1.66562	-1.33054
-1.74169	-0.860563	-0.746392	-2.34409
-0.256708	-0.129174	0.537677	-0.865011
-0.372924	-0.0619702	-0.355919	0.557404
-0.72844	-0.287278	-0.749993	-0.346715
-0.522865	-0.280035	-0.378826	-0.731205
0.750369	0.225705	0.857972	-0.112895
0.858701	0.398249	0.586375	0.788786
0.711298	0.252227	0.117284	0.591588
0.118123	-0.117504	-0.208479	0.11439
-0.741914	-0.498733	-0.685593	-0.1356
-1.02571	-0.643608	-0.86041	-0.793153
-1.57562	-0.697373	-1.04879	-0.833002
-0.391945	-0.304989	-0.117701	-1.02907
-0.216182	-0.10189	0.103562	-0.112855
-1.16406	-0.395188	-1.06061	0.113573
-1.2067	-0.484408	-0.860542	-1.03207
-1.83489	-0.601885	-0.860501	-0.78792
-1.85352	-0.668462	-0.932927	-0.954529
-0.283165	-0.19599	0.129341	-1.23304
0.756668	0.288785	0.895169	0.188349
0.994733	0.38315	0.592966	0.851742
0.770795	0.274049	0.212597	0.501172
0.634777	0.200664	0.223413	0.334771
0.458698	0.169862	0.260858	0.386377
0.573567	0.164814	0.329272	0.236119
0.314273	0.0202034	0.0653907	0.247662
-0.59091	-0.34396	-0.669439	0.0634245
-0.0151562	-0.241676	-0.0637718	-0.694516
0.0149745	-0.0522343	0.175332	-0.0501914
0.396352	0.207386	0.272816	0.247455
1.1272	0.546634	0.996632	0.248962
2.1443	0.98319	1.7533	0.944224
2.25308	1.09818	1.65227	1.66507
2.60649	1.18242	1.66158	1.47379
2.1058	1.01627	1.35354	1.5978
1.79641	0.810783	1.03337	1.29189
0.279164	0.214052	0.0146577	0.933989
-0.542007	-0.254643	-0.639616	-0.153065
-0.120771	-0.129218	0.07859	-0.673794
-0.343259	-0.0714457	-0.134436	0.0849607
0.941218	0.420465	0.815829	-0.0740433
1.7587	0.934866	1.55551	0.750074
2.4552	1.31397	1.80302	1.63974
3.00838	1.54326	2.06322	1.75862
3.12786	1.60806	2.00199	2.11478
3.10457	1.51585	1.95242	2.11068
2.28241	1.12955	1.3108	1.90674
1.40626	0.624545	0.653411	1.21998
-0.308333	-0.0907195	-0.436851	0.523851
-0.501208	-0.2724	-0.478481	-0.555794
0.598976	0.193651	0.723135	-0.490527
1.34047	0.736741	1.14778	0.819767
2.16493	1.16319	1.52427	1.20466
2.80658	1.49496	1.93886	1.55353
3.0146	1.64315	2.02642	2.14791
1.67477	1.17977	0.846335	2.13307
1.06211	0.732114	0.480492	0.896518
1.13152	0.59013	0.883582	0.444188
1.802	0.762646	1.3734	0.861988
2.03947	0.863094	1.39488	1.23599
1.61107	0.766731	0.813846	1.26812
-0.0742889	0.213931	-0.413693	0.911145
0.129469	0.184286	0.0575816	-0.304539
1.00566	0.643314	1.13708	0.147879
1.70376	1.02111	1.3365	1.20652
2.19015	1.17928	1.56646	1.33479
1.87429	1.0066	1.23114	1.44617
0.658558	0.518244	0.18496	1.22937
2.34256	1.00167	1.72438	0.204151
2.44232	1.30103	1.95989	1.77394
2.78429	1.3533	1.64505	2.0001
1.59283	0.860764	0.856751	1.50913
0.78053	0.375037	0.140586	0.793797
-0.793982	-0.172597	-0.580048	0.244277
0.391122	0.173753	0.270419	-0.684418
-0.0711248	0.246019	0.273633	0.447781
-0.76021	-0.0703218	-0.774085	0.286706
0.137866	0.128752	0.417189	-0.768415
0.938167	0.560266	1.11177	0.336073
0.835813	0.716909	0.766417	1.22434
2.17121	1.1111	1.4953	0.553487
1.92782	1.12536	1.58867	1.63598
1.68932	0.856509	0.955184	1.49564
0.00513425	0.149839	-0.214688	0.789787
-1.21259	-0.490895	-1.02496	-0.338454
0.0312786	-0.150838	0.338808	-1.12363
0.238417	0.105211	0.503968	0.268527
0.424629	0.194872	0.110705	0.448698
0.628607	0.323723	0.431131	0.0575123
0.357704	0.330957	0.340003	0.566412
-0.0357913	0.200708	-0.0216228	0.368992
-1.15821	-0.177554	-0.512015	-0.0364716
-1.94144	-0.611738	-1.02455	-0.818375
-0.678211	-0.355218	-0.12514	-1.37149
-1.62677e-05	-0.0275464	0.457576	-0.136218
0.96672	0.352329	0.690001	0.337669
0.642771	0.384436	0.370334	0.649386
-0.311356	0.00814658	-0.550295	0.463213
0.579013	0.210129	0.524873	-0.40428
0.0339769	0.150428	0.21647	0.517986
0.827064	0.290279	0.472844	0.194042
1.2406	0.43369	0.981045	0.333234
2.1081	0.730018	1.44099	0.960461
1.25841	0.53638	0.613347	1.35422
0.413529	0.223064	-0.20055	0.626934
-0.157981	-0.0100605	-0.150009	-0.0725887
-0.290079	-0.0699473	-0.109764	-0.12882
-0.293573	-0.0872986	-0.083809	-0.132844
-0.298541	-0.112466	-0.289487	-0.222037
-0.176862	-0.0250827	-0.0312702	-0.150987
-1.09065	-0.300341	-0.79114	-0.0472283
0.34001	0.157996	0.511718	-0.715445
1.47294	0.780637	1.57319	0.458112
1.9222	1.04374	1.44868	1.58846
1.85379	0.9209	1.14709	1.24561
1.08256	0.544542	0.494842	1.0483
2.22056	0.818028	1.63846	0.562332
2.18569	0.95659	1.6281	1.4784
3.07861	1.23878	1.87458	1.549
2.70553	1.16339	1.60258	1.78174
3.05383	1.23139	1.70835	1.69169
0.828548	0.529719	0.193934	1.77574
1.12279	0.490383	0.296385	0.20713
0.278251	0.347888	0.381055	0.495553
0.344124	0.30581	-0.0252509	0.442631
1.68604	0.789504	1.51073	0.111122
1.39362	0.867359	0.977566	1.41946
-0.0544386	0.372185	-0.363405	1.18323
-1.94551	-0.433716	-1.04375	-0.43157
-2.28364	-0.66331	-0.732636	-1.41384
-1.4603	-0.421311	-0.179371	-1.29186
-1.32762	-0.297163	-0.374405	-0.434809
0.00627065	0.0198892	0.162631	-0.679776
-0.165288	0.0919824	0.11446	0.198779
-1.33963	-0.351528	-1.07594	0.187364
-1.04025	-0.358818	-0.504824	-1.12963
-1.64498	-0.471299	-0.591443	-0.561634
-1.72292	-0.658858	-1.01892	-0.798424
-3.78406	-1.37881	-1.85512	-1.31979
-3.23204	-1.47	-1.73464	-2.7647
-1.23206	-0.797199	-0.0746662	-2.20898
-1.05775	-0.42108	-0.473548	-0.0511145
-0.472511	-0.239221	-0.493363	-0.500216
-0.0880399	-0.0546753	-0.0180172	-0.485725
0.653078	0.203005	0.594406	0.260877
1.19905	0.39974	0.76507	0.530166
-0.7506	-0.25101	-0.888328	0.789257
-0.49072	-0.503628	-0.677858	-0.96743
-0.994074	-0.65542	-0.460889	-0.716413
-0.804671	-0.645957	-0.692753	-0.542694
-0.829527	-0.542784	-0.668369	-0.802729
-1.32401	-0.588568	-1.0495	-0.558512
-1.27154	-0.589408	-0.851056	-0.912816
-1.77002	-0.663141	-1.00127	-0.837657
-0.788756	-0.338535	-0.276842	-1.02335
-0.603913	-0.147607	-0.165451	-0.335202
0.54176	0.213382	0.507959	-0.0684954
-1.47738	-0.458489	-1.14004	0.409124
-0.823057	-0.498866	-0.828764	-1.16086
-0.473893	-0.295906	0.083307	-0.793828
-0.758845	-0.331224	-0.655622	0.153028
-0.606706	-0.363709	-0.556338	-0.650857
-0.238155	-0.261276	-0.224985	-0.606553
0.261926	-0.0307673	0.346358	0.0380126
0.148697	-0.00541208	-0.0703329	0.195926
0.167889	0.0491482	-0.050381	0.0541582
-0.0118208	-0.0212121	-0.102883	0.0191682
-0.0898897	-0.0621967	-0.0857408	0.0256215
-0.498673	-0.272674	-0.491414	-0.15992
-1.52721	-0.615394	-1.16158	-0.429029
-0.452644	-0.362271	-0.214436	-1.20297
-1.1461	-0.43035	-0.614447	-0.185911
-1.41751	-0.572502	-1.136	-0.55279
-0.760104	-0.364953	-0.321152	-1.2129
-0.349601	-0.102831	0.029659	-0.215168
-0.587622	-0.155096	-0.429364	0.0873899
-0.199507	-0.0862966	-0.201236	-0.487194
-0.225235	-0.0713092	-0.0702329	-0.0846727
0.236113	0.0365734	0.147814	-0.00538196
-0.00353925	-0.0289982	-0.0613652	0.140335
0.345004	0.0167196	0.0540436	-0.0620444
-0.871792	-0.336379	-0.729205	0.165179
0.498552	-0.0448445	0.298984	-0.740406
1.09567	0.37068	1.1893	0.300711
0.820506	0.374287	0.30884	1.10952
0.79691	0.304497	0.34242	0.286843
-0.299065	-0.0758325	-0.413229	0.323376
0.81738	0.222816	0.721834	-0.233698
0.53807	0.295636	0.574229	0.536505
0.191261	0.150401	-0.169843	0.577818
-0.475316	-0.172086	-0.499847	-0.19904
-0.931866	-0.369391	-0.643385	-0.404614
-0.759527	-0.331917	-0.39226	-0.633737
-0.234264	-0.031573	0.0562357	-0.399478
-0.044942	0.114211	0.14484	0.101748
0.310682	0.197887	0.243554	0.0774236
0.572212	0.309818	0.551865	0.283235
0.674828	0.34772	0.456787	0.486113
0.222647	0.225337	0.0734462	0.501761
-0.733507	-0.209091	-0.657544	0.060062
-0.501683	-0.284811	-0.349535	-0.690989
-0.919888	-0.405876	-0.532012	-0.352805
-0.878448	-0.43329	-0.709268	-0.531951
-1.18348	-0.494824	-0.804001	-0.704463
-0.660977	-0.309225	-0.370676	-0.717892
0.630704	0.233471	0.858721	-0.291686
0.773592	0.463117	0.673021	0.785051
0.877864	0.473485	0.441609	0.662644
1.11362	0.503091	0.774814	0.43224
1.24626	0.527925	0.930361	0.816086
0.860519	0.348242	0.423106	0.805967
0.143535	0.0352182	-0.180044	0.360315
-0.861838	-0.408958	-0.789589	-0.184013
-1.27283	-0.621855	-0.894663	-0.810787
-1.90687	-0.792235	-1.14963	-0.952293
-1.81483	-0.739123	-1.07012	-1.24835
-1.83706	-0.648354	-0.88634	-1.10903
-0.506231	-0.188313	0.0519752	-0.969205

## Sheet: SPI-6
Calculated SPI-6	CANFIS	MLPNN	MLR		Reference (1:1) line
1.28631	1.17038	1.35218	0.652034		Mini	Maxi
1.05006	0.979267	1.00119	1.11564		-5	5
-0.0556792	-0.0950647	-0.306492	0.763056
0.807946	0.412071	0.602538	-0.214618
1.07261	0.928611	1.05289	0.741568
0.675388	0.602998	0.544277	0.89608
-0.0547684	-0.108658	-0.257289	0.313339
-0.0551607	-0.137687	-0.153888	-0.139175
0.44605	0.422611	0.496213	0.214204
0.250312	0.28648	0.232373	0.264434
0.0874079	0.0693893	0.00983216	0.106825
0.15099	0.0427888	0.0781195	0.0639045
0.514543	0.456783	0.525119	0.302811
1.37722	1.20055	1.42571	0.522393
0.243152	0.348401	0.123787	1.1864
0.206227	0.00524728	-0.0239905	0.0892735
0.34019	0.200747	0.242654	0.164558
1.48695	1.19464	1.49352	0.290671
1.24731	1.14593	1.19439	1.30551
0.85504	0.596724	0.563229	0.768264
0.956486	0.787098	0.798204	0.914279
0.889629	0.778192	0.787053	0.857678
0.891538	0.843735	0.839128	0.795038
0.222386	0.0845989	-0.010881	0.417023
0.10928	-0.0403431	-0.0449741	0.0624632
-0.180043	-0.214201	-0.211767	0.0641041
-1.29209	-0.867663	-1.05746	-0.203714
-0.99778	-0.814552	-0.759001	-1.22343
-0.557123	-0.4371	-0.326764	-0.872096
-0.739804	-0.509098	-0.513763	-0.310264
-0.160186	-0.169757	-0.0776011	-0.630824
0.500121	0.486461	0.610883	0.0248281
0.662949	0.695109	0.697277	0.831865
1.13438	0.94109	1.04541	0.601938
1.13143	0.934979	0.980559	0.953375
1.47991	1.13627	1.26304	1.00383
1.61383	1.25883	1.37872	1.15337
1.36864	1.0673	1.10707	1.20942
1.26353	0.986737	1.013	1.07534																											0	Duration
-0.112358	-0.0921092	-0.355878	0.916916																											0	Severity
0.913357	0.581126	0.769592	-0.279892																											#DIV/0!	Intensity
0.339544	0.395512	0.30992	0.76107
0.445527	0.322802	0.313116	0.145084
0.310597	0.284732	0.255204	0.381305
0.392744	0.351445	0.347195	0.236791
0.460808	0.562524	0.507037	0.708799
0.105516	0.0863659	0.00152542	0.161882
0.415706	0.349235	0.390258	0.175077
0.371603	0.204924	0.265349	0.269763
0.815314	0.657159	0.773011	0.331067
0.716382	0.579073	0.60966	0.680326
0.688061	0.574918	0.574274	0.593201
0.918963	0.742408	0.819049	0.650278
-0.351053	-0.225414	-0.483428	0.736394
-0.637227	-0.597665	-0.680236	-0.437308
-0.703568	-0.643718	-0.618193	-0.746626
-0.659048	-0.549177	-0.512765	-0.644935
-0.861086	-0.682385	-0.675578	-0.612488
-1.14655	-0.865176	-0.871484	-0.846525
-0.730964	-0.512289	-0.483529	-0.694273
-0.547496	-0.3349	-0.397047	-0.44136
-0.352622	-0.208534	-0.270934	-0.34598
0.00267513	-0.0513391	-0.039152	-0.278211
0.237434	0.159216	0.161866	0.0986343
0.195277	0.130958	0.0710835	0.321289
-0.175241	-0.169813	-0.282466	0.122832
0.437952	0.24675	0.330006	-0.202467
0.0935707	0.06988	-0.00246128	0.391901
-0.0715989	-0.151067	-0.201796	-0.0431855
-0.0259216	-0.0903556	-0.09774	-0.146598
-0.0324374	-0.0267455	-0.0501635	-0.00263833
0.0814083	0.104779	0.077522	0.0953334
-0.315947	-0.243661	-0.345607	-0.0448445
-0.195915	-0.17073	-0.201901	-0.220942
-0.0281253	-0.0434615	-0.042839	-0.123229
-0.454068	-0.313218	-0.440577	0.00925512
-0.725456	-0.598588	-0.675435	-0.427958
-1.64813	-1.17366	-1.22702	-0.680477
-3.66561	-2.03764	-1.83857	-1.42339
-1.92879	-1.5178	-1.15675	-3.38923
-1.96318	-1.25308	-1.14833	-1.52132
-1.86575	-1.30528	-1.19211	-1.5918
-1.83132	-1.26335	-1.20322	-1.49367
-1.45355	-0.988417	-1.00834	-1.24516
-0.433627	-0.133989	-0.232123	-0.485742
-0.852274	-0.608112	-0.758373	-0.491438
-0.196939	-0.283739	-0.31443	-0.691999
-0.115188	-0.220323	-0.321067	-0.16314
0.0587096	-0.0118436	-0.071667	-0.0212466
-0.699591	-0.540218	-0.657092	0.0644379
-1.56515	-1.17552	-1.07877	-0.833457
-2.36417	-1.58088	-1.45657	-1.32026
-2.64897	-1.75224	-1.50967	-2.26401
-2.75977	-1.7225	-1.48903	-2.28916
-3.2048	-1.90163	-1.60249	-2.43026
-3.08701	-1.82863	-1.55458	-2.56086
-2.71424	-1.65332	-1.476	-2.3333
-1.62724	-1.03919	-1.0318	-1.89963
-0.960707	-0.611434	-0.734172	-1.03618
-0.682001	-0.500162	-0.639317	-0.58197
-1.13094	-0.823694	-1.00256	-0.32495
-1.61126	-1.18258	-1.24601	-0.904415
-1.61439	-1.20235	-1.2046	-1.38701
-1.98945	-1.41376	-1.31866	-1.58798
-2.16935	-1.52707	-1.34382	-1.90671
-2.25893	-1.54765	-1.33031	-1.96159
-2.22709	-1.45559	-1.27049	-1.75558
-2.12422	-1.34412	-1.22956	-1.62841
-2.49607	-1.52297	-1.41861	-1.62633
-2.56517	-1.62086	-1.49123	-1.95213
-1.46479	-1.11471	-1.04962	-2.05982
-1.36316	-0.938346	-1.02096	-1.00928
-1.75593	-1.22359	-1.25669	-1.05537
-1.74454	-1.26088	-1.23386	-1.46341
-2.39166	-1.52675	-1.47096	-1.28702
-3.0755	-1.84003	-1.64611	-1.95493
-3.40355	-2.01742	-1.6937	-2.88108
-3.29887	-1.97616	-1.62547	-2.95347
-3.14703	-1.89459	-1.5834	-2.68727
-3.398	-1.93718	-1.66744	-2.57043
-2.77061	-1.69549	-1.4831	-2.61368
-0.908116	-0.618121	-0.536861	-1.93413
0.552216	0.639303	0.652842	-0.277132
0.626018	0.663109	0.584316	0.807846
0.59739	0.465365	0.456918	0.68232
0.319399	0.245185	0.190651	0.732509
-0.343572	-0.319486	-0.352081	0.257609
-0.00323013	-0.249044	-0.134954	-0.746768
0.500424	0.165203	0.351654	-0.405516
0.445162	0.2692	0.36879	0.362951
0.377558	0.329678	0.357977	0.393919
0.502518	0.608547	0.613107	0.510779
1.18257	1.21097	1.3175	0.760345
1.49781	1.38779	1.52074	1.09907
-0.157008	-0.0723505	-0.392979	1.1874
0.185199	-0.114108	-0.0598779	-0.367977
0.350047	0.249572	0.306376	0.158057
0.246012	0.207377	0.180169	0.273756
0.643154	0.451653	0.563927	0.000522072
0.501495	0.386552	0.403609	0.425266
0.328248	0.366331	0.27212	0.796151
0.255234	0.256516	0.190197	0.243299
0.195915	0.253857	0.177548	0.233552
0.292996	0.167444	0.19294	0.140854
0.00307799	-0.0803237	-0.101501	0.0979515
-0.147976	-0.209022	-0.204265	-0.0689271
0.886947	0.681333	0.912686	-0.111247
0.987877	0.956837	1.03673	0.903217
0.904713	0.787464	0.79443	0.886059
0.940733	0.768526	0.805174	0.747397
0.515606	0.449801	0.355851	0.878044
0.693393	0.526294	0.553956	0.449692
0.513384	0.351123	0.35416	0.336908
0.433848	0.261704	0.271781	0.313467
0.445257	0.277201	0.310384	0.292692
0.304169	0.26637	0.226513	0.344719
0.317344	0.325374	0.282482	0.357726
-0.680907	-0.449667	-0.671922	0.243963
-1.33368	-1.01351	-1.07231	-0.667435
-0.973338	-0.835019	-0.720962	-1.24347
-1.50189	-1.05472	-1.04798	-0.835963
-0.341102	-0.39879	-0.171178	-1.35111
0.177444	0.204573	0.317428	-0.198707
0.530065	0.551908	0.598055	0.481873
0.598804	0.62501	0.593542	0.757216
0.635789	0.565858	0.545586	0.550335
0.802608	0.674249	0.682578	0.748407
0.645882	0.367869	0.370466	0.415888
0.633996	0.355608	0.392056	0.355215
-0.104061	-0.207573	-0.299716	0.364252
-0.485583	-0.445882	-0.529719	-0.200398
-0.341383	-0.303685	-0.304383	-0.473644
-0.55492	-0.365296	-0.423875	-0.297441
-0.401296	-0.318716	-0.317637	-0.474461
-0.469965	-0.354958	-0.378091	-0.349785
-1.29887	-0.867889	-1.00389	-0.216506
-1.57349	-1.13017	-1.15022	-1.06263
-1.68312	-1.19185	-1.16933	-1.36986
-1.65611	-1.20561	-1.13668	-1.40729
-1.91253	-1.36612	-1.27723	-1.47828
-3.46258	-1.98009	-1.76568	-1.6674
-1.98367	-1.47194	-1.20401	-2.89572
-0.667378	-0.407579	-0.369408	-1.37779
0.30224	0.366491	0.413995	-0.284774
0.225714	0.25474	0.169671	0.447903
0.297578	0.207731	0.148762	0.337002
0.287593	0.349655	0.234899	0.818
-0.39169	-0.349506	-0.426014	0.0723012
-0.506694	-0.57512	-0.588702	-0.676085
-0.730416	-0.794198	-0.704593	-0.829223
-0.805837	-0.737463	-0.664999	-0.719979
-1.0804	-0.815787	-0.807419	-0.716753
-1.85992	-1.1724	-1.15424	-0.841142
-1.02105	-0.74365	-0.64966	-1.42556
-1.54276	-0.976241	-1.06248	-0.685592
-1.99462	-1.35366	-1.34059	-1.26592
-0.950807	-0.822826	-0.712751	-1.71462
0.033248	0.0570559	0.138857	-0.603771
0.564506	0.572505	0.595844	0.406229
0.580152	0.471119	0.466362	0.431492
0.745249	0.633668	0.642398	0.709482
0.849686	0.701759	0.704667	0.853754
0.797705	0.607657	0.632864	0.589421
0.616847	0.360756	0.376023	0.428915
0.237329	0.0352682	0.021929	0.304078
0.329144	0.142791	0.171431	0.0950078
0.0330992	0.0633879	-0.00450746	0.255541
-0.0420968	0.0235213	-0.0298723	0.0123803
0.729522	0.60836	0.774664	-0.0303449
1.74027	1.52161	1.79809	0.741618
2.08961	1.87428	2.00707	1.70583
2.53388	2.12158	2.21771	1.834
2.44405	2.09764	2.08362	2.31896
2.38291	1.96039	1.95129	2.12185
2.33548	1.85788	1.88663	1.83407
1.97953	1.50552	1.50526	1.64092
1.62939	1.20834	1.16347	1.41506
-0.0793138	-0.119312	-0.461159	1.09643
0.527736	0.277528	0.304536	-0.329561
1.17893	1.09166	1.21821	0.451154
1.78108	1.60931	1.69836	1.02238
2.80269	2.33099	2.35462	1.5946
3.21707	2.65327	2.52612	2.5374
3.34304	2.80484	2.52432	3.25418
2.95809	2.43002	2.19214	2.78237
2.7972	2.20944	2.04757	2.30952
2.67444	1.96472	1.90985	2.04265
2.15813	1.57851	1.4768	1.81083
1.3989	1.00439	0.822211	1.46442
0.560004	0.41929	0.141003	0.928033
1.68971	1.38654	1.43997	0.374367
2.22401	2.01888	1.99381	1.52115
2.8918	2.4223	2.30331	1.91553
2.29932	2.04409	1.73651	2.5762
1.88337	1.62866	1.32167	2.0313
1.98215	1.73091	1.56293	1.76834
2.01795	1.62722	1.5985	1.3773
1.78428	1.37114	1.32813	1.43497
1.46973	0.96085	0.988015	1.06919
1.71525	1.36207	1.3316	1.19122
1.91011	1.67655	1.65843	1.52174
1.73664	1.62344	1.54309	1.64219
1.34494	1.17314	1.03382	1.38748
1.59327	1.28407	1.29059	1.05768
1.82479	1.53821	1.53495	1.36431
1.32673	1.15152	1.03797	1.44903
2.6674	2.0563	2.19813	0.93738
2.5988	2.21508	2.15362	2.3523
2.47145	2.05728	1.92355	2.24774
2.33748	1.93894	1.84031	1.99705
2.31275	1.90088	1.8402	1.86296
2.64293	2.15353	2.11923	2.01515
1.52694	1.22586	1.01641	1.84366
0.487444	0.300896	0.0309492	1.04944
-1.08912	-0.889472	-1.05281	0.161346
0.182713	0.0330423	0.228772	-1.17235
0.548371	0.61742	0.705121	0.181322
0.336452	0.354292	0.29748	0.315427
1.96113	1.61305	1.76715	0.418136
1.88893	1.85499	1.81544	2.09035
1.61602	1.64469	1.43456	2.13893
1.4792	1.18764	1.13499	1.11325
1.42939	1.07466	1.1213	1.09802
1.61464	1.09969	1.25365	1.09196
-0.037591	-0.173753	-0.383604	0.868051
-0.75233	-0.750934	-0.834686	-0.331393
0.414228	0.207113	0.458227	-0.749377
0.249564	0.433291	0.385866	0.48991
0.108167	0.165508	0.0768251	0.183929
-0.510802	-0.343503	-0.496525	-0.0113448
-1.51198	-0.994741	-1.09573	-0.132801
-0.644359	-0.532295	-0.434279	-1.16898
-0.396162	-0.270767	-0.250999	-0.703935
-0.387784	-0.378548	-0.324193	-0.35796
-0.364459	-0.436175	-0.361566	-0.409154
-0.0886651	-0.0826471	-0.0558101	-0.166403
0.974201	0.933156	1.1122	0.316987
0.412959	0.496344	0.39944	0.869505
0.480502	0.266606	0.265548	0.246287
1.04064	0.702697	0.852828	0.35957
1.5869	1.3048	1.49201	0.948585
1.29389	1.12893	1.14891	1.3818
0.712622	0.517677	0.451796	0.821265
0.600199	0.440361	0.393814	0.645038
0.279516	0.203561	0.129988	0.466197
0.073167	0.0588035	-0.0234295	0.0803523
-0.274275	-0.287869	-0.335216	-0.170084
-0.356835	-0.331606	-0.328226	-0.291324
-0.567454	-0.414547	-0.446978	-0.227441
-0.186835	-0.0885402	-0.0830722	-0.455478
1.107	0.994933	1.28583	-0.0149036
1.14604	1.10251	1.18528	1.13773
1.48847	1.24741	1.35675	1.0814
1.48753	1.26843	1.32342	1.35206
2.47343	2.00839	2.20813	1.37076
2.37473	2.00055	2.04483	2.1501
2.8431	2.13605	2.24461	1.65683
2.86277	2.26244	2.25602	2.36958
2.89734	2.2671	2.23341	2.28448
3.07627	2.50454	2.40687	2.47055
2.78325	2.26255	2.14633	2.3566
2.72048	2.23276	2.0886	2.29616
0.552802	0.475223	-0.0202026	2.05838
1.62562	1.13983	1.18577	0.118793
1.08124	1.04042	0.912153	1.34682
0.0420752	0.0876266	-0.208274	0.696989
-0.766977	-0.582108	-0.683062	-0.164095
-1.25637	-0.898571	-0.861351	-0.87979
-1.18769	-0.663329	-0.637094	-0.646498
-1.98144	-1.27685	-1.22344	-1.31751
-1.87095	-1.2429	-1.03794	-1.71364
-1.49257	-1.13524	-0.82015	-1.47275
-1.62739	-1.07038	-1.00932	-1.0143
-0.587827	-0.484344	-0.351351	-1.2354
-1.39869	-0.899304	-1.0676	-0.325175
-1.95983	-1.39218	-1.3792	-1.05102
-2.68982	-1.75214	-1.61662	-1.72123
-3.31758	-1.97788	-1.72471	-2.41998
-1.56775	-1.28809	-1.05712	-2.85702
-1.44295	-1.05268	-0.989101	-1.41499
-1.16436	-0.865372	-0.850953	-0.990648
-0.809482	-0.566975	-0.596378	-0.714064
-0.652656	-0.313622	-0.41669	-0.236316
-0.239849	-0.0826071	-0.157421	-0.147872
-0.326637	-0.329111	-0.371338	-0.444626
0.20472	-0.013225	-0.00697426	-0.327865
-0.00231186	-0.117582	-0.174844	0.127503
-1.03969	-0.787113	-0.889376	-0.0443886
-1.02845	-0.857712	-0.80956	-0.96674
-1.60306	-1.11014	-1.04061	-0.903609
-1.40654	-1.07297	-0.998778	-1.38996
-1.81093	-1.27324	-1.20052	-1.31363
-1.11836	-0.879732	-0.754875	-1.53715
-1.15672	-0.733321	-0.789601	-0.579336
-1.23269	-0.846376	-0.931427	-0.875268
-0.96372	-0.662513	-0.747276	-0.799313
-0.849821	-0.66964	-0.743371	-0.770318
0.107575	0.0363669	0.0724224	-0.544211
-1.27493	-0.91969	-1.08753	0.0525501
-0.911571	-0.844488	-0.832593	-1.17579
-0.58818	-0.500949	-0.523794	-0.698145
-0.175241	-0.143257	-0.137307	-0.45338
-0.0664037	-0.0419515	-0.0692996	-0.073779
0.0476764	-0.0550497	-0.0210789	-0.261067
0.0458772	0.128019	0.056062	0.439609
0.00342072	-0.00763806	-0.0597337	0.0413128
-0.0442039	0.0282078	-0.0391415	0.0416232
-0.185922	-0.242636	-0.279173	-0.152065
-0.285509	-0.297577	-0.333479	-0.212945
-1.10403	-0.87081	-0.957642	-0.320805
-1.91249	-1.32744	-1.32489	-1.00334
-0.87887	-0.766135	-0.617659	-1.69814
-0.987041	-0.649069	-0.682081	-0.617252
-1.14021	-0.846145	-0.879617	-0.806941
-0.42102	-0.379389	-0.311452	-0.950553
-0.328238	-0.13441	-0.218859	-0.023773
-0.0403346	0.0612906	-0.0202411	0.0573757
-0.168378	-0.151808	-0.245847	-0.152602
-0.117199	-0.167682	-0.223057	-0.108589
0.0947377	-0.0379012	-0.0602387	-0.0684518
0.0349315	-0.0478254	-0.0883961	-0.0462102
0.805455	0.583441	0.739559	0.0184407
0.34758	0.338818	0.293451	0.722571
0.687551	0.516263	0.574482	0.308656
0.467329	0.437197	0.396762	0.650878
0.946006	0.771807	0.889121	0.375078
0.660741	0.604862	0.568887	0.887783
0.0552125	-0.0390391	-0.153441	0.322621
-0.0651262	-0.10228	-0.166038	0.0635121
-0.14034	-0.177404	-0.196877	-0.187732
-0.0887673	-0.0301919	-0.0674858	-0.0666196
-0.545993	-0.459968	-0.529452	-0.233317
-1.00988	-0.758234	-0.830577	-0.473606
-0.542993	-0.476014	-0.400252	-0.797022
0.274136	0.289869	0.417323	-0.342475
0.354985	0.390773	0.395645	0.369194
0.206729	0.154119	0.104184	0.305642
-0.292746	-0.23763	-0.374862	0.276296
-0.253916	-0.236254	-0.313635	-0.143019
-0.769124	-0.587664	-0.724239	-0.2658
-1.01125	-0.89271	-0.895173	-0.938876
-0.998718	-0.882568	-0.795521	-1.00346
-1.04385	-0.842833	-0.794704	-0.879268
-0.768429	-0.547092	-0.557426	-0.73889
-0.911992	-0.604622	-0.685859	-0.561099
-0.0379491	0.000839329	0.0670001	-0.591896
1.06077	0.926867	1.14583	0.173031
1.14037	1.06205	1.11835	1.0949
1.00697	0.82542	0.822867	1.05217
0.620986	0.457999	0.397065	0.826756
-0.285674	-0.256074	-0.45059	0.565638
-0.807967	-0.770148	-0.833378	-0.547185
-1.40488	-1.14938	-1.10002	-1.08304
-1.55747	-1.23801	-1.05381	-1.41474
-1.66113	-1.2007	-1.05231	-1.39093
-1.98248	-1.28692	-1.21797	-1.33018

## Sheet: SPI-9
Calculated SPI-9	CANFIS	MLPNN	MLR		Reference (1:1) line
0.228077	0.222803	0.164608	0.211547		Mini	Maxi
0.179019	0.22797	0.201939	0.193091		-5	5
0.25286	0.308174	0.306801	0.305034
0.267542	0.281022	0.257633	0.401667
0.449697	0.395385	0.563973	0.192927
1.26301	0.999555	1.26547	0.527818
1.35489	1.16892	1.34163	1.06104
0.527977	0.639305	0.390013	1.08403
0.0797509	0.174356	0.0429969	0.44559
-0.0325295	-0.00989421	-0.052609	0.0353491
0.40959	0.28006	0.454174	-0.0184452
0.337179	0.298523	0.348979	0.367661
0.408415	0.320523	0.39324	0.302345
0.410275	0.227037	0.214061	0.353279
0.10842	-0.00853451	0.0227676	0.100972
0.151406	0.201794	0.199018	-0.0222209
0.178733	0.296033	0.178673	0.353328
0.627816	0.546995	0.703977	0.292891
1.0567	0.865105	1.07679	0.652505
1.35726	1.16271	1.40509	0.833153
1.06572	1.05174	0.970121	1.26365
0.890984	0.863485	0.789766	0.920553
0.941909	0.907625	0.939165	0.772778
0.94227	0.908559	0.911193	0.948392
0.79473	0.756363	0.76178	0.840026
0.850917	0.708759	0.755582	0.725652
0.812569	0.627933	0.664677	0.646992
0.707674	0.515426	0.520952	0.595495
-0.0497755	0.0420819	0.011592	0.495984
-0.25378	-0.168899	-0.112781	-0.0304969
-0.251786	-0.252457	-0.223012	-0.205374
-0.955406	-0.752183	-0.706798	-0.265203
-0.247434	-0.381691	-0.132356	-0.930928
0.321154	0.153824	0.33086	-0.158474
0.440024	0.349293	0.374468	0.281325
0.883735	0.729844	0.854108	0.391957
0.971053	0.97516	1.0456	0.797724
1.1164	1.12007	1.14835	1.10528
1.0549	1.03444	1.08158	1.08911																											0	Duration
1.02192	1.01488	1.18114	0.922365																											0	Severity
1.2285	1.11772	1.20961	1.20144																											#DIV/0!	Intensity
1.38405	1.15263	1.31947	0.948775
1.60788	1.3653	1.55629	1.08988
1.22121	1.11222	0.988688	1.44609
0.348807	0.38698	0.243012	0.936092
0.221411	0.147664	0.175736	0.229929
0.218903	0.138102	0.165858	0.120088
0.402025	0.292607	0.321405	0.189686
0.441901	0.311187	0.307625	0.370084
0.594454	0.400311	0.437803	0.31858
0.504595	0.374038	0.347406	0.477723
0.192879	0.215627	0.192998	0.324597
0.310899	0.421842	0.321215	0.199041
0.462772	0.507199	0.417172	0.537282
0.9637	0.807599	1.03273	0.461819
0.145594	0.273878	0.00209104	0.905499
-0.508156	-0.365359	-0.41059	0.0290876
-0.548793	-0.522408	-0.503195	-0.505989
-0.675172	-0.613348	-0.622345	-0.562591
-0.680246	-0.598754	-0.57094	-0.617953
-0.756649	-0.669171	-0.668167	-0.518219
-0.741957	-0.709815	-0.727909	-0.721664
-0.937865	-0.868747	-0.947453	-0.698812
-1.1309	-0.949131	-0.909812	-1.07657
-0.637865	-0.578535	-0.523168	-0.823064
-0.311187	-0.307205	-0.299523	-0.341122
-0.159219	-0.163619	-0.132547	-0.242387
-0.356666	-0.270823	-0.40173	-0.0780208
0.318003	0.179453	0.402896	-0.314859
0.0586881	0.124951	0.0290588	0.368897
-0.033515	0.0165909	-0.0123205	0.0470854
0.0609482	0.0813091	0.14556	0.0408348
0.0131813	0.0179341	-0.02114	0.177097
-0.0958957	-0.11395	-0.13992	-0.102133
0.00899273	-0.0557204	0.0308814	-0.171968
-0.0852945	-0.0603916	-0.0669241	-0.0361729
0.0227013	-0.0437937	-0.106031	0.0260455
-0.63472	-0.488616	-0.640616	-0.197047
-0.631755	-0.548344	-0.567099	-0.533712
-1.55205	-1.16228	-1.27486	-0.535208
-3.12302	-1.99665	-1.70347	-1.48193
-1.86995	-1.67676	-1.28601	-2.89644
-1.83339	-1.52263	-1.44556	-1.58507
-2.01776	-1.58933	-1.55597	-1.69191
-1.90093	-1.55793	-1.50451	-1.79662
-1.9718	-1.54108	-1.52361	-1.78046
-2.01166	-1.53156	-1.58212	-1.57002
-1.88787	-1.44922	-1.37264	-1.8541
-1.41252	-1.01093	-0.824369	-1.46644
-0.296134	-0.323545	-0.29034	-0.628209
-0.426673	-0.371032	-0.114906	-0.53519
-0.769348	-0.480075	-0.543394	-0.362914
-1.77334	-1.17028	-1.32889	-0.596209
-2.37856	-1.61453	-1.53283	-1.64293
-2.46342	-1.74521	-1.48732	-2.11046
-2.38289	-1.73349	-1.36738	-2.16052
-2.54093	-1.85681	-1.50955	-2.1127
-2.72959	-2.02339	-1.73034	-2.35161
-2.83971	-2.04501	-1.78591	-2.81353
-3.21777	-2.11906	-1.91867	-2.54098
-3.07171	-2.03176	-1.82776	-2.85973
-2.47793	-1.72924	-1.45215	-2.45359
-1.78835	-1.30945	-0.978279	-1.96956
-1.77742	-1.14685	-0.931885	-1.48617
-1.75694	-1.09261	-0.930857	-1.57578
-2.07462	-1.22683	-1.12579	-1.48222
-2.22281	-1.31956	-1.15813	-1.76872
-2.22869	-1.40786	-1.05838	-1.9297
-2.26569	-1.58384	-1.09893	-1.80894
-2.31789	-1.69989	-1.12092	-1.98172
-2.45084	-1.82265	-1.2783	-2.17509
-2.53536	-1.78934	-1.41427	-2.38302
-2.29703	-1.67476	-1.38867	-2.25207
-2.48545	-1.6872	-1.47361	-2.04155
-2.37318	-1.63758	-1.39927	-2.11444
-2.03814	-1.44347	-1.13983	-2.03703
-2.67406	-1.68034	-1.52034	-1.76677
-3.39797	-2.01789	-1.80053	-2.38245
-3.43302	-2.08721	-1.71041	-3.04077
-3.28042	-2.0143	-1.56009	-3.00686
-3.04601	-1.96258	-1.46435	-2.85411
-3.30864	-2.06598	-1.58638	-2.7645
-3.07956	-1.93734	-1.52892	-2.87754
-2.8996	-1.8442	-1.43569	-2.72643
-2.57636	-1.58783	-1.22309	-2.69446
-1.83972	-1.18218	-0.855646	-2.08988
-0.225802	0.087506	-0.117391	-1.31934
0.221534	0.761581	0.414798	-0.0102015
-0.311521	0.289482	0.133813	0.279003
-0.0136954	0.400311	0.197152	-0.311307
0.602279	0.768551	0.509133	0.183987
0.527841	0.576442	0.52128	0.60069
0.495407	0.567436	0.418829	0.51549
0.3651	0.405611	0.331605	0.458872
0.350642	0.207004	0.251877	0.239636
0.438193	0.269255	0.417031	-0.137356
0.499373	0.454206	0.634447	0.234169
1.12871	0.950947	1.19124	0.642784
1.14182	0.973133	1.08718	1.00033
-0.0486624	0.135789	-0.116836	0.831434
0.516964	0.376795	0.5056	-0.0952181
0.564324	0.517108	0.562475	0.489306
0.347317	0.374507	0.2812	0.544894
0.307942	0.267061	0.273661	0.305719
0.161104	0.140098	0.124566	0.244658
0.261339	0.108339	0.10133	0.143679
0.345207	0.175232	0.268275	0.0257695
0.383484	0.46798	0.468813	0.221296
0.575335	0.563197	0.436633	0.742715
0.267366	0.239662	0.174883	0.35175
0.0859967	0.125673	0.0671037	0.188294
0.771986	0.602118	0.834058	0.125541
0.629257	0.628014	0.630903	0.732419
0.856842	0.762296	0.847346	0.610507
0.738066	0.692122	0.692343	0.757353
0.560697	0.546008	0.483036	0.632528
0.481865	0.431952	0.382207	0.490085
0.382671	0.377134	0.38387	0.3452
0.329411	0.362055	0.322323	0.420041
0.300071	0.213985	0.159121	0.387548
0.053125	0.0239369	0.0213299	0.0379219
-0.0022538	-0.0294717	-0.0582969	0.0770465
-1.26346	-0.903085	-0.87305	-0.099652
-0.628198	-0.673831	-0.423002	-1.1985
0.0388082	-0.11122	0.103322	-0.498986
0.388003	0.283399	0.425444	0.0776905
0.395085	0.371573	0.357868	0.388866
0.429205	0.398114	0.389524	0.366657
0.462268	0.462047	0.435059	0.381063
0.52399	0.514135	0.501322	0.493189
0.617806	0.643828	0.880271	0.428769
0.692342	0.701077	0.68424	1.01438
0.483886	0.419742	0.406302	0.49397
0.338919	0.262806	0.253085	0.246686
-0.367493	-0.240379	-0.392369	0.18696
-0.540683	-0.475698	-0.458175	-0.376728
-0.450841	-0.458167	-0.415832	-0.515427
-1.34061	-1.02668	-1.05356	-0.419684
-1.57656	-1.30112	-1.11964	-1.28362
-1.7493	-1.43087	-1.30409	-1.47697
-1.62523	-1.38032	-1.27835	-1.64135
-1.61937	-1.34921	-1.31878	-1.41962
-1.77629	-1.39804	-1.36169	-1.46611
-1.82118	-1.42698	-1.47519	-1.39963
-1.97774	-1.55067	-1.57243	-1.5766
-2.22898	-1.62849	-1.59079	-1.85865
-0.742384	-0.804928	-0.504582	-1.73693
0.141435	0.0499424	0.143916	-0.490138
0.139701	0.21156	0.22013	0.280723
-0.574759	-0.307873	-0.514711	0.134815
-0.626181	-0.449099	-0.497663	-0.521597
-0.529973	-0.371353	-0.359268	-0.474988
-0.493392	-0.37116	-0.29912	-0.41945
-0.564702	-0.366293	-0.319837	-0.356992
-0.896493	-0.793566	-0.772876	-0.297961
-1.0461	-1.03789	-0.88707	-1.20693
-1.43502	-1.21481	-1.25267	-1.22212
-2.1563	-1.55781	-1.50985	-1.35781
-0.964538	-1.01651	-0.724656	-1.75828
-0.105708	-0.295269	-0.0749599	-0.772446
0.351802	0.224407	0.401004	-0.0621299
0.347103	0.341909	0.363455	0.342802
0.453722	0.452806	0.515226	0.335383
0.57382	0.572644	0.618692	0.534854
0.630557	0.627862	0.742035	0.579915
0.731598	0.761853	0.871993	0.692134
0.721731	0.694091	0.615155	1.00823
0.705715	0.579374	0.626418	0.36754
0.517046	0.425236	0.433141	0.40907
0.273142	0.258169	0.218223	0.313582
0.751255	0.585409	0.769457	0.235519
1.64379	1.29624	1.63869	0.669536
1.93214	1.64583	1.8397	1.48806
2.42787	1.98301	2.11036	1.7383
2.30652	1.99604	1.97326	2.17571
2.28651	1.99399	1.88433	2.06782
2.3036	2.02212	1.9259	2.04767
2.3529	2.06613	1.95275	2.11878
2.28978	1.93634	1.82414	2.22704
2.18294	1.64782	1.58229	1.95619
2.01785	1.46502	1.35056	1.67635
1.91137	1.35797	1.0797	1.7099
1.4068	1.01336	0.767785	1.50766
2.57582	1.73762	1.51867	1.22534
3.1085	2.16022	2.05567	2.34101
3.1998	2.23212	1.91093	2.78089
2.94835	2.15149	1.67078	2.82398
2.91732	2.15833	1.64387	2.61208
2.95253	2.28371	1.79475	2.6082
2.87019	2.10547	1.64418	2.66817
2.7759	2.1761	1.61913	2.55103
2.79917	1.93882	1.48681	2.68878
2.53929	1.70021	1.34121	2.14621
2.17012	1.38701	0.96239	2.05074
2.14862	1.35382	0.895342	1.82318
2.07863	1.36551	0.882194	1.94334
1.88029	1.22584	0.81695	1.81544
2.14886	1.38359	0.956372	1.60207
2.35711	1.61337	1.16061	1.90605
2.27306	1.65968	1.15668	2.10402
2.15296	1.59364	1.0981	1.96165
1.95584	1.54758	1.02054	1.93736
1.71702	1.39559	0.931629	1.81642
1.56816	1.17623	0.857554	1.49108
1.99235	1.46946	1.18801	1.37036
2.30461	1.67898	1.44385	1.85277
2.13055	1.5612	1.25954	1.97868
1.17373	0.937594	0.692881	1.79331
2.58404	1.83093	1.58475	0.975651
2.66305	2.08766	1.86904	2.38306
2.64984	2.04958	1.63023	2.41262
2.59455	2.03907	1.59983	2.41953
2.47209	1.85998	1.5051	2.37511
2.36927	1.8069	1.52283	2.07114
2.29545	1.65294	1.28084	1.97799
2.19265	1.90105	1.28879	2.02151
2.36041	1.65238	1.25215	2.31604
1.33109	0.900994	0.735093	1.65896
0.751255	0.422806	0.409458	1.06064
0.0992106	-0.0444948	0.135534	0.584583
1.91918	1.19548	1.1207	0.00114032
1.77971	1.36965	1.09879	1.79941
1.40348	1.02333	0.706697	1.57143
1.38594	1.18266	0.804822	1.21065
1.45297	1.25714	0.915165	1.23929
1.56424	1.46031	1.18576	1.15375
1.42716	1.49202	0.926359	1.66842
1.40266	1.43459	1.18122	1.40729
1.59979	1.18303	1.11632	1.56342
0.0273965	0.0314158	0.00945996	0.854145
-0.642693	-0.450089	-0.0835255	-0.0777284
-0.561991	-0.532925	-0.306658	-0.537711
-1.48104	-1.12974	-0.857956	-0.529467
-0.574285	-0.723866	-0.357083	-1.43733
-0.259257	-0.341971	-0.211864	-0.553024
-0.321326	-0.305125	-0.291352	-0.213016
-0.372336	-0.407387	-0.32133	-0.309592
-0.465362	-0.290921	-0.249992	-0.522926
-0.341609	-0.155187	-0.297267	0.0144919
-0.414825	-0.318392	-0.475652	-0.0768135
0.0924023	0.0549554	0.320424	-0.435892
1.18125	0.904119	1.08	0.47718
1.42673	1.20728	1.35632	0.886216
1.10584	1.10336	1.11346	1.21533
0.733897	0.804625	0.677388	1.01186
0.526868	0.573673	0.50149	0.668287
0.409763	0.419545	0.391042	0.515961
0.317532	0.280983	0.404399	0.334959
0.416242	0.296741	0.426366	0.345382
0.217823	0.0644607	-0.00364815	0.287742
-0.0843977	-0.208762	-0.158576	-0.156342
-0.256605	-0.229998	-0.155079	-0.217786
0.104478	0.0814832	0.103798	-0.190572
0.300001	0.27992	0.268319	0.197549
0.910823	0.747316	0.963085	0.326577
1.31521	1.15244	1.37076	0.878056
2.29467	1.84502	2.13657	1.23891
2.32175	2.03459	2.16808	2.07875
2.94418	2.38865	2.45132	2.14374
3.0126	2.49086	2.49099	2.78374
2.97717	2.44687	2.38042	2.81134
2.85977	2.35706	2.28085	2.59463
2.91704	2.2685	2.17738	2.5512
2.81914	2.15493	2.05848	2.45961
2.93802	2.04813	1.85427	2.44575
2.85656	1.97211	1.70711	2.31393
2.61949	1.77025	1.26591	2.54876
0.193656	0.0681821	0.348164	2.10049
-0.466226	-0.636732	0.0879512	-0.0475579
-1.18692	-1.03588	-0.295949	-0.526957
-1.05435	-1.02203	-0.373854	-1.14529
-1.22668	-1.07086	-0.484143	-1.04428
-1.10658	-1.0226	-0.461972	-1.1547
-1.22891	-1.02852	-0.58833	-1.10968
-2.16325	-1.54087	-0.877978	-1.17847
-2.08422	-1.49372	-0.944179	-2.13081
-1.81765	-1.42065	-1.23458	-1.18869
-1.91896	-1.44111	-1.47993	-1.45658
-1.38113	-1.20646	-1.1214	-1.48384
-3.02053	-1.91574	-1.84376	-1.24164
-1.82478	-1.61525	-1.2876	-2.72432
-1.66174	-1.37123	-1.13487	-1.60162
-1.42326	-1.09082	-0.942163	-1.47441
-1.04579	-0.808642	-0.732049	-0.930568
-0.995896	-0.835106	-0.644268	-0.87952
-0.930783	-0.620373	-0.555595	-0.934007
-0.950307	-0.778534	-0.735354	-0.726451
-0.797394	-0.545497	-0.340907	-1.07305
-0.497701	-0.375115	-0.442758	-0.0731005
-0.54955	-0.53613	-0.267623	-0.736633
-0.239548	-0.269112	-0.148311	-0.490163
-0.965436	-0.737084	-0.867945	-0.212527
-1.60423	-1.23283	-1.28943	-0.991979
-1.91874	-1.48301	-1.46351	-1.46753
-1.29315	-1.20192	-0.961293	-1.74664
-1.26747	-1.10352	-1.04331	-1.09695
-1.32266	-1.15327	-1.12751	-1.15246
-1.26542	-1.11478	-1.10532	-1.27744
-1.30321	-1.12658	-1.2379	-1.09273
-1.36055	-1.11716	-1.15815	-1.30495
-1.1516	-0.911451	-0.93511	-1.02196
-0.966425	-0.75099	-0.715305	-0.811321
-0.101313	-0.240472	-0.11371	-0.683677
-0.473964	-0.377997	-0.316894	-0.198146
-0.264645	-0.239115	-0.191419	-0.422731
-0.101874	-0.0854444	-0.0471363	-0.171608
-0.130503	-0.0831247	-0.0702628	-0.0672407
-0.131929	-0.0837549	-0.0677041	-0.0743855
-0.128542	-0.100463	-0.0665987	-0.0527391
-0.094105	-0.0981008	-0.05102	-0.136377
-0.112911	-0.167298	-0.214096	-0.0645462
-0.276794	-0.256546	-0.212811	-0.378904
-0.503685	-0.401777	-0.565074	-0.120104
-0.502524	-0.489461	-0.525748	-0.512237
-1.05848	-0.84629	-0.997581	-0.500096
-1.44826	-1.16479	-1.19817	-0.971876
-0.579041	-0.705495	-0.442971	-1.32415
-0.561521	-0.539227	-0.58284	-0.472835
-0.292511	-0.332815	-0.305562	-0.51352
-0.317948	-0.281432	-0.345998	-0.248454
-0.216717	-0.187129	-0.2411	-0.241729
-0.153976	-0.129374	-0.225186	-0.106265
-0.146803	-0.0918736	-0.0539087	-0.150637
0.108614	0.135684	0.234899	0.0445296
0.254084	0.194467	0.187716	0.316455
0.244193	0.186768	0.286102	-0.0059293
0.432603	0.358076	0.439356	0.247225
0.696549	0.590457	0.775346	0.329099
0.664626	0.636226	0.67896	0.668231
0.278729	0.33596	0.206663	0.581232
0.0938573	0.122855	0.0633189	0.220756
0.0090649	0.00122106	-0.0575022	0.0936613
-0.181043	-0.173447	-0.233673	-0.0655238
-0.129452	-0.160721	-0.111328	-0.222097
-0.209872	-0.214186	-0.249911	-0.105199
-0.0869483	-0.17236	-0.15342	-0.245264
-0.399351	-0.353108	-0.42625	-0.169212
-0.637102	-0.507069	-0.524739	-0.403279
-0.355259	-0.347402	-0.330662	-0.486949
-0.422354	-0.367965	-0.456144	-0.255718
-0.344773	-0.319711	-0.339858	-0.367922
-0.723556	-0.57711	-0.74943	-0.240551
-0.827685	-0.721222	-0.797712	-0.688048
-0.788111	-0.722763	-0.813075	-0.715314
-0.898902	-0.774939	-0.834484	-0.760321
-0.923107	-0.778751	-0.851683	-0.724785
-0.874307	-0.792768	-0.859803	-0.730529
-0.804864	-0.751298	-0.765555	-0.865464
-0.388877	-0.442716	-0.386685	-0.686685
-0.293943	-0.27046	-0.243549	-0.362774
0.350807	0.242395	0.447877	-0.130808
0.656309	0.572514	0.718997	0.408565
-0.161058	0.0388532	-0.258132	0.615288
-0.578074	-0.409862	-0.608361	-0.129053
-0.977319	-0.774492	-0.904723	-0.507794
-1.07375	-0.918092	-0.934417	-0.890516
-1.18451	-1.04654	-1.02404	-0.951836
-1.4842	-1.25051	-1.18897	-1.18565

## Sheet: SPI-12
Calculated SPI-12	CANFIS	MLPNN	MLR		Reference (1:1) line
0.152868	0.144031	0.149331	0.17209		Mini	Maxi
0.183384	0.167525	0.180559	0.124508		-5	5
0.280782	0.257502	0.25504	0.162985
0.231745	0.210092	0.19104	0.263513
0.14708	0.137028	0.146835	0.203757
0.333547	0.35209	0.419943	0.132732
0.544183	0.62297	0.656292	0.386126
0.634842	0.685905	0.737979	0.577405
0.672608	0.667112	0.713744	0.613352
0.316583	0.307987	0.297749	0.641877
0.350442	0.332353	0.403661	0.250837
0.418379	0.423893	0.46398	0.331735
0.411708	0.412479	0.437817	0.395745
0.37736	0.378141	0.412368	0.381775
0.207288	0.209947	0.225788	0.34929
0.451159	0.438122	0.50366	0.160101
0.41571	0.404229	0.376909	0.437536
0.220174	0.181296	0.17346	0.362356
0.128553	0.0793877	0.096042	0.151686
0.792583	0.776271	0.864184	0.0952023
1.0815	1.04612	1.01424	0.830692
1.20347	1.11732	1.11984	1.05542
0.90303	0.849465	0.85639	1.15151
0.82456	0.764023	0.831173	0.810297
0.831706	0.796049	0.860829	0.772605
0.845204	0.803666	0.835798	0.775703
0.868655	0.830538	0.8697	0.790183
0.630283	0.622531	0.656176	0.823433
0.616276	0.604312	0.684393	0.566044
0.565626	0.518733	0.502751	0.548445
0.582793	0.51166	0.46146	0.480364
-0.184204	-0.290409	-0.283049	0.499456
-0.0983487	-0.194892	-0.0865485	-0.324701
0.328857	0.307685	0.288788	-0.126574
0.336835	0.321085	0.242661	0.328184
0.824717	0.770093	0.736636	0.280956
0.816657	0.772431	0.660704	0.811092
0.892751	0.822939	0.819062	0.753977
0.810247	0.751555	0.735571	0.838441																											0	Duration
0.873432	0.811846	0.835148	0.73944																											0	Severity
0.914048	0.853521	0.853846	0.818203																											#DIV/0!	Intensity
0.95124	0.93867	1.01827	0.8912
1.19994	1.13921	1.23162	0.922209
1.25791	1.16492	1.18744	1.16691
1.16985	1.08245	1.12033	1.19781
0.752752	0.674199	0.653618	1.06929
0.689075	0.609143	0.645231	0.625788
0.341609	0.280542	0.26058	0.606445
0.362292	0.306615	0.347475	0.238731
0.419441	0.383014	0.36328	0.302985
0.445814	0.405432	0.372243	0.360954
0.503441	0.451951	0.411954	0.382047
0.499811	0.426162	0.351663	0.429191
0.549201	0.461977	0.385224	0.416161
0.354064	0.273907	0.220148	0.474901
0.119804	0.0587861	0.0656092	0.276394
-0.23754	-0.306042	-0.297698	0.0491907
-0.304332	-0.343341	-0.313811	-0.293037
-0.424778	-0.450015	-0.451224	-0.320579
-0.598233	-0.631354	-0.623741	-0.44643
-0.623369	-0.65847	-0.631877	-0.620667
-0.756337	-0.788639	-0.772748	-0.627593
-0.746935	-0.785419	-0.755054	-0.767876
-0.755028	-0.789419	-0.761701	-0.742595
-0.660727	-0.683707	-0.679551	-0.742323
-0.749668	-0.755505	-0.80223	-0.625856
-0.938169	-0.923774	-0.973276	-0.717002
-0.70832	-0.695604	-0.698378	-0.907281
-0.0267967	0.0424789	0.10711	-0.625932
-0.0926932	-0.00822245	-0.0870401	0.0967743
-0.120011	-0.0793895	-0.0977817	-0.0626879
-0.0161891	0.041983	0.0427011	-0.0768847
-0.0159749	0.0437876	0.0190494	0.0402131
-0.0577902	-0.00329301	-0.0267464	0.026494
0.0936793	0.156031	0.181836	-0.026561
-0.0326103	0.0364518	-0.000441933	0.148913
-0.132256	-0.0681859	-0.0944965	0.00106423
-0.195926	-0.145802	-0.160994	-0.103302
-0.284214	-0.284247	-0.305696	-0.194289
-0.594849	-0.601523	-0.660492	-0.278883
-2.11849	-1.8568	-1.74344	-0.605623
-1.73647	-1.632	-1.42361	-2.23281
-1.82869	-1.62574	-1.54304	-1.61778
-1.90528	-1.69453	-1.58279	-1.76564
-1.86641	-1.67343	-1.55404	-1.84458
-1.85485	-1.65834	-1.56305	-1.78463
-2.1379	-1.85064	-1.74746	-1.76614
-1.93513	-1.72324	-1.61621	-2.0748
-1.8803	-1.66946	-1.6056	-1.81196
-1.73401	-1.55691	-1.50048	-1.76244
-1.53442	-1.29041	-0.917447	-1.53308
-1.50381	-1.30078	-1.0437	-1.3536
-1.28082	-1.11282	-0.867417	-1.34035
-2.38521	-1.911	-1.43253	-1.09789
-2.4755	-1.98284	-1.33126	-2.33422
-2.53744	-1.9777	-1.44547	-2.29057
-2.56087	-1.96977	-1.32984	-2.33291
-2.5534	-1.97564	-1.41029	-2.3608
-2.45028	-1.92134	-1.38217	-2.35324
-2.57944	-2.004	-1.56636	-2.24481
-2.74008	-2.09424	-1.68168	-2.40888
-2.70096	-2.07642	-1.67599	-2.56872
-3.11829	-2.24667	-1.88175	-2.51636
-3.16042	-2.22437	-1.44801	-2.9211
-2.57317	-1.94526	-1.23725	-2.90874
-2.37749	-1.82157	-1.21005	-2.25878
-2.32318	-1.81152	-1.15472	-2.11965
-2.33467	-1.82648	-1.14909	-2.08632
-2.34267	-1.84518	-1.2039	-2.1095
-2.37094	-1.8526	-1.1671	-2.11005
-2.38975	-1.84592	-1.09279	-2.13402
-2.52457	-1.92262	-1.14869	-2.1536
-2.43411	-1.8382	-0.984075	-2.27741
-2.459	-1.84215	-0.996232	-2.15902
-2.49157	-1.91151	-1.17874	-2.22757
-2.49467	-1.92625	-1.25376	-2.26966
-3.02381	-2.17516	-1.4686	-2.27149
-3.65871	-2.38106	-1.60506	-2.84743
-3.59739	-2.35858	-1.56349	-3.47157
-3.49534	-2.31578	-1.59158	-3.32072
-3.3397	-2.26683	-1.5447	-3.21623
-3.36468	-2.27023	-1.50346	-3.0528
-3.06679	-2.17454	-1.45928	-3.1028
-2.81909	-2.06831	-1.43479	-2.77075
-2.64926	-1.99134	-1.35211	-2.5377
-2.46158	-1.89754	-1.26584	-2.38474
-2.16775	-1.67561	-0.957305	-2.17584
-2.07382	-1.54947	-0.784045	-1.84737
-1.56354	-1.15472	-0.600927	-1.78724
-0.348732	0.0585178	-0.0462404	-1.24868
0.559504	0.91068	0.482851	0.00228104
0.533575	0.820024	0.403123	0.836302
0.471712	0.671642	0.351757	0.673938
0.477005	0.656955	0.366566	0.596914
0.440191	0.619713	0.333428	0.60017
0.543991	0.719933	0.38101	0.545138
0.369941	0.546415	0.241876	0.644842
0.389984	0.546925	0.276418	0.436783
0.377032	0.504996	0.349494	0.455699
0.434267	0.475488	0.5307	0.37756
1.03351	0.97402	0.989462	0.39595
0.963902	0.927456	0.86327	1.04339
0.215451	0.16699	0.122599	0.89344
0.227427	0.162823	0.259119	0.0853484
0.231752	0.217747	0.227595	0.197471
0.2849	0.264738	0.27309	0.19517
0.391316	0.395009	0.429256	0.259092
0.332	0.3321	0.343195	0.367581
0.495173	0.480152	0.522176	0.29258
0.470518	0.459489	0.454978	0.475411
0.421844	0.351771	0.312016	0.397029
0.602188	0.538969	0.500235	0.350424
0.301806	0.304447	0.285893	0.590959
0.51428	0.497845	0.588567	0.23937
0.671419	0.675146	0.71157	0.509381
0.644638	0.637426	0.661227	0.650698
0.640093	0.615068	0.649563	0.595888
0.618224	0.601766	0.640318	0.596705
0.463634	0.433419	0.439679	0.566343
0.352633	0.322725	0.348997	0.400905
0.176876	0.153675	0.167708	0.301687
0.136518	0.0992632	0.12297	0.115282
-0.00192157	-0.0128115	-0.00875876	0.109246
0.0326945	0.00573447	0.0324261	-0.0472454
0.239525	0.217458	0.218691	0.00115541
0.209411	0.190385	0.159032	0.224158
0.268107	0.235255	0.236773	0.165357
0.339723	0.313589	0.305007	0.23458
0.339556	0.321879	0.319443	0.313462
0.326496	0.312898	0.326979	0.30946
0.417638	0.420433	0.466642	0.303312
0.369997	0.378198	0.399364	0.406626
0.395154	0.407341	0.458801	0.349575
0.440604	0.454923	0.504781	0.381187
0.503169	0.502191	0.540985	0.417071
0.290692	0.288788	0.289269	0.48102
0.0231462	-0.00311774	0.000486868	0.237707
-1.19576	-1.219	-1.26926	-0.0301216
-1.63986	-1.58584	-1.45449	-1.32568
-1.70349	-1.58596	-1.44984	-1.65163
-1.65763	-1.53778	-1.39362	-1.66828
-1.62724	-1.51075	-1.38673	-1.60674
-1.82223	-1.65643	-1.52251	-1.57977
-1.76115	-1.63139	-1.48318	-1.7941
-1.68283	-1.57274	-1.41883	-1.70359
-1.41743	-1.35822	-1.2788	-1.61506
-1.32513	-1.26325	-1.26951	-1.32225
-1.26581	-1.1452	-1.0583	-1.19449
-1.20314	-1.06076	-0.879407	-1.11855
-0.982128	-0.847067	-0.697693	-1.05487
-0.69243	-0.557787	-0.492019	-0.824441
-0.630708	-0.500401	-0.468991	-0.539539
-0.655993	-0.525926	-0.453942	-0.500286
-0.682599	-0.562708	-0.480534	-0.539205
-0.67624	-0.561091	-0.486138	-0.569158
-0.700773	-0.603593	-0.554771	-0.573028
-0.849141	-0.757897	-0.69333	-0.606409
-1.1112	-1.01684	-0.899463	-0.768373
-1.02793	-0.940946	-0.819118	-1.03817
-0.859237	-0.775897	-0.742719	-0.924353
-0.478954	-0.410091	-0.401167	-0.765725
0.168596	0.264212	0.333409	-0.375644
0.388156	0.480905	0.493687	0.283517
0.435591	0.493509	0.512416	0.441431
0.428585	0.475152	0.49647	0.464057
0.446696	0.493766	0.521291	0.450843
0.455064	0.517484	0.525328	0.477547
0.551154	0.635563	0.600788	0.495072
0.642951	0.721575	0.699364	0.593794
0.70331	0.764211	0.772721	0.672793
0.857269	0.876756	0.954959	0.70756
1.25493	1.17206	1.23684	0.83495
1.58182	1.39919	1.3864	1.23781
2.35309	1.81704	1.74997	1.54016
2.2848	1.7874	1.6915	2.33941
2.19677	1.72143	1.69202	2.16364
2.22075	1.7348	1.70501	2.07542
2.22786	1.73974	1.68956	2.10662
2.19087	1.71898	1.66051	2.10537
2.15873	1.70427	1.64304	2.05806
2.3535	1.79211	1.69344	2.02027
2.40404	1.80052	1.60604	2.21723
2.50514	1.82482	1.56965	2.2305
2.78478	1.89871	1.45662	2.29528
3.06487	2.00052	1.5589	2.59091
3.02721	1.98761	1.57243	2.86485
2.8733	1.92634	1.54303	2.78544
2.86292	1.92217	1.54555	2.62181
2.83686	1.9191	1.53893	2.63193
2.87521	1.93667	1.56822	2.60539
2.88407	1.93235	1.52236	2.63969
3.04021	1.98312	1.56198	2.64198
3.10885	2.00048	1.54504	2.80671
3.08551	1.97439	1.47304	2.84727
3.19841	1.9937	1.44482	2.79883
2.65442	1.78595	1.25729	2.92682
1.98236	1.41306	1.02853	2.32626
1.90576	1.38518	0.988198	1.66337
2.27972	1.64854	1.1337	1.66805
2.28726	1.65621	1.10056	2.08425
2.3033	1.64937	1.13536	2.04306
2.3058	1.63125	1.09153	2.0538
2.19882	1.55519	1.02694	2.05356
2.20598	1.55968	1.03972	1.93797
2.15422	1.52699	0.985448	1.95252
1.99703	1.48246	1.03688	1.92256
1.80888	1.42093	1.13456	1.79164
1.85885	1.46409	1.18635	1.61057
2.79757	1.91871	1.4764	1.67104
2.83961	1.93986	1.43475	2.68857
2.59852	1.81484	1.40775	2.612
2.55775	1.79151	1.40531	2.34392
2.54374	1.79832	1.4091	2.33685
2.56279	1.80798	1.41363	2.3263
2.54274	1.80958	1.44089	2.34791
2.35396	1.73016	1.40966	2.33133
2.12995	1.62139	1.36717	2.13835
2.13098	1.62256	1.35369	1.91603
2.11565	1.54827	1.05742	1.89885
2.22958	1.61067	1.10259	1.87978
2.10314	1.5604	1.09646	2.01836
1.79876	1.35931	0.9631	1.86839
1.30528	0.977675	0.686056	1.5542
1.37572	1.04586	0.730239	1.0542
1.36632	1.07204	0.686053	1.1962
1.36069	1.08474	0.733788	1.1859
1.33451	1.08484	0.774792	1.19278
1.42344	1.15197	0.829705	1.16606
1.54727	1.24538	0.897064	1.26919
1.34926	1.07721	0.747606	1.38676
1.22135	0.972245	0.720562	1.16102
1.07622	0.886282	0.691303	1.06254
-0.992949	-1.12576	-1.05068	0.945791
-0.88581	-1.07146	-0.713764	-1.29735
-0.29645	-0.345215	-0.297624	-0.911871
-0.341542	-0.386817	-0.384411	-0.281562
-0.329222	-0.414817	-0.342832	-0.405449
-0.327126	-0.419018	-0.34491	-0.390086
-0.276064	-0.408084	-0.271672	-0.387672
-0.412283	-0.528435	-0.405085	-0.322628
-0.277854	-0.37601	-0.293858	-0.473721
-0.0514192	-0.112918	-0.110751	-0.301831
0.279446	0.383993	0.401121	0.0323352
0.519879	0.609368	0.635608	0.358596
0.959225	0.962527	1.06507	0.548058
0.616654	0.64999	0.640455	0.999113
0.336318	0.3379	0.357258	0.567102
0.346407	0.363982	0.421686	0.304656
0.356831	0.392571	0.435727	0.348195
0.351644	0.399085	0.435499	0.364216
0.174158	0.213279	0.220827	0.348715
0.405887	0.424442	0.51588	0.145578
0.52492	0.533035	0.550379	0.405863
0.373827	0.353321	0.33762	0.493498
0.300364	0.230772	0.222907	0.290921
0.452148	0.421048	0.437286	0.247692
1.5723	1.4013	1.42889	0.437718
2.07462	1.71064	1.60751	1.63903
2.88772	2.01618	1.9038	2.04083
2.91572	2.02171	1.88976	2.86382
2.93618	2.0171	1.93412	2.7981
2.96995	2.022	1.91848	2.80449
3.04797	2.04617	1.92744	2.82836
2.89369	2.00511	1.90753	2.91481
2.73776	1.95529	1.88049	2.7369
2.95858	2.0253	1.92543	2.57897
2.7711	1.93112	1.66896	2.78352
2.51178	1.79047	1.47172	2.52475
1.34354	0.946536	0.641446	2.2247
0.368873	-0.0173907	0.0889788	0.982637
-0.941388	-1.24906	-0.625891	0.070185
-1.00154	-1.25396	-0.614245	-1.23575
-1.0639	-1.22839	-0.660834	-1.13455
-1.10069	-1.24712	-0.683842	-1.186
-1.37991	-1.47574	-0.787294	-1.20567
-1.29371	-1.44295	-0.679649	-1.51301
-1.48596	-1.5732	-0.750119	-1.36816
-2.3091	-2.05352	-1.18147	-1.57582
-2.3348	-2.02047	-1.55706	-2.38989
-2.41098	-2.00047	-1.77303	-2.2617
-1.99611	-1.70732	-1.50877	-2.27422
-1.51842	-1.33492	-1.24254	-1.80888
-1.47122	-1.30418	-1.25133	-1.33754
-1.21661	-1.11329	-1.06723	-1.34299
-1.1947	-1.06986	-1.00044	-1.05705
-1.19235	-1.08917	-1.01626	-1.07025
-1.16689	-1.04768	-0.911295	-1.06242
-1.10987	-0.91473	-0.6362	-0.99519
-1.1147	-0.916559	-0.637369	-0.935152
-1.04623	-0.842591	-0.581187	-0.944953
-0.911132	-0.748616	-0.579227	-0.890655
-0.864144	-0.74563	-0.660945	-0.776255
-1.12257	-1.00646	-0.877607	-0.744995
-1.44838	-1.3211	-1.1483	-1.04619
-1.07814	-0.986842	-0.843795	-1.3693
-1.40768	-1.25585	-1.17328	-0.923353
-1.44044	-1.31071	-1.12382	-1.33285
-1.43741	-1.29501	-1.15445	-1.32888
-1.39266	-1.25765	-1.13692	-1.32008
-1.42423	-1.29172	-1.20502	-1.27384
-1.39673	-1.27643	-1.19604	-1.32236
-1.34155	-1.2334	-1.19	-1.28935
-1.29388	-1.17479	-1.08887	-1.21952
-0.881809	-0.763253	-0.657446	-1.15821
-0.542506	-0.439159	-0.453582	-0.733586
0.0240732	0.165133	0.164051	-0.400017
-0.268203	-0.146332	-0.236088	0.175799
-0.264986	-0.188367	-0.185501	-0.217064
-0.259295	-0.165572	-0.186074	-0.178063
-0.264646	-0.163038	-0.186005	-0.172265
-0.235407	-0.13024	-0.155448	-0.181541
-0.331786	-0.227518	-0.255857	-0.153912
-0.349535	-0.258643	-0.266057	-0.264167
-0.253673	-0.183855	-0.1871	-0.291861
-0.354829	-0.311842	-0.354987	-0.202111
-0.668766	-0.685733	-0.746	-0.353552
-0.491638	-0.486025	-0.466772	-0.668365
-0.705657	-0.682109	-0.756791	-0.43411
-0.433619	-0.42022	-0.397536	-0.690877
-0.425355	-0.388787	-0.437718	-0.366325
-0.421906	-0.405657	-0.437678	-0.393701
-0.40161	-0.38303	-0.419263	-0.384929
-0.288484	-0.259739	-0.272825	-0.363015
-0.00399037	0.0319794	0.051938	-0.246213
-0.000279959	0.0486083	0.0243443	0.0536324
0.00173113	0.0562644	0.048048	0.036588
0.00239343	0.0439791	0.0399152	0.0293375
0.460895	0.528316	0.613667	0.0405353
0.420849	0.483763	0.488382	0.526628
0.302139	0.338194	0.354821	0.421901
-0.0175755	0.00511706	-0.0311749	0.297362
0.0287063	0.0507239	0.0855241	-0.0371665
0.0314133	0.0668729	0.0726817	0.049118
0.0318043	0.049539	0.0672416	0.0299209
-0.0538023	-0.0414824	-0.0417088	0.0299633
-0.172219	-0.170586	-0.178687	-0.0631532
-0.0439232	-0.037224	-0.00968426	-0.18007
-0.0834629	-0.101512	-0.121733	-0.0480383
-0.0645246	-0.0877869	-0.0847756	-0.105826
-0.622327	-0.657452	-0.726848	-0.0740303
-0.757497	-0.787598	-0.784106	-0.668731
-0.923779	-0.924854	-0.949631	-0.745724
-0.890274	-0.887844	-0.88444	-0.910275
-0.847796	-0.836391	-0.848719	-0.851996
-0.858739	-0.841944	-0.863559	-0.805736
-0.75763	-0.743867	-0.77312	-0.815057
-0.677489	-0.669993	-0.713444	-0.709257
-0.69155	-0.68737	-0.747688	-0.632283
-0.587232	-0.58758	-0.624916	-0.659116
-0.502703	-0.455861	-0.49168	-0.515427
-0.500969	-0.448424	-0.485428	-0.429849
-0.321424	-0.251727	-0.251244	-0.430916
-0.731775	-0.673771	-0.733954	-0.237206
-0.763331	-0.730822	-0.698203	-0.710415
-0.907619	-0.84739	-0.842049	-0.691442
-0.960021	-0.906201	-0.886028	-0.850243
-0.956999	-0.901775	-0.895288	-0.892757
-1.0604	-0.994002	-0.982879	-0.88264

## Sheet: SPI-24
Calculated SPI-24	CANFIS	MLPNN	MLR		Reference (1:1) line
0.302293	0.270078	0.273198	0.169074		Mini	Maxi
0.18258	0.252024	0.204363	0.253911		-5	5
0.174965	0.250169	0.182252	0.227386
0.209221	0.252211	0.205702	0.194304
0.242399	0.276752	0.233347	0.210376
0.246754	0.265795	0.220281	0.22499
0.274975	0.274363	0.238217	0.226701
-0.0728427	0.09327	-0.000541851	0.259252
0.0846932	0.0721197	0.0211387	0.0378717
0.341236	0.239102	0.26621	0.0525847
0.272213	0.274382	0.249239	0.232138
0.276081	0.283742	0.238783	0.257426
0.291058	0.304332	0.257601	0.264822
0.324309	0.328604	0.287692	0.274149
0.310047	0.286545	0.261216	0.266098
0.298022	0.29451	0.253958	0.277844
0.417565	0.386122	0.360534	0.290622
0.43824	0.429268	0.435821	0.353158
0.329178	0.408978	0.340018	0.417626
-0.0555491	0.141514	0.0387575	0.352715
-0.138855	-0.0453969	-0.101523	0.0762785
0.267911	0.140491	0.162177	-0.0728833
0.321214	0.266253	0.281532	0.134695
0.293837	0.311776	0.262735	0.273021
0.684486	0.530772	0.57421	0.291047
0.248296	0.386338	0.305925	0.519097
0.363697	0.32098	0.268308	0.313105
0.293769	0.262174	0.223444	0.282258
0.288483	0.288928	0.237593	0.278229
0.364366	0.355719	0.340192	0.276245
0.819468	0.639505	0.716644	0.340723
1.01234	0.853269	0.915974	0.678011
0.869717	0.802509	0.874229	0.849058
0.705364	0.732111	0.742216	0.840241
0.695316	0.667858	0.641571	0.709351
0.696383	0.634137	0.693805	0.629461
0.981298	0.793767	0.882905	0.653601
0.608857	0.726973	0.701998	0.860704
0.598527	0.684554	0.612214	0.723351																											0	Duration
0.568637	0.63012	0.564362	0.628093																											0	Severity
0.429828	0.504837	0.393817	0.567066																											#DIV/0!	Intensity
0.388287	0.399961	0.31577	0.442795
0.352046	0.340698	0.284481	0.368964
0.585476	0.501669	0.466996	0.363111
0.876317	0.67481	0.745889	0.474027
0.697771	0.673192	0.677285	0.708621
0.929871	0.753703	0.776595	0.680277
0.930031	0.769848	0.874668	0.764629
0.737228	0.724659	0.740522	0.833242
0.954456	0.781724	0.857332	0.724765
0.848526	0.793892	0.847679	0.833143
0.862776	0.824343	0.83382	0.845608
0.866272	0.814372	0.847117	0.827215
1.03052	0.89263	0.917022	0.849282
0.661809	0.752492	0.700739	0.936345
0.643864	0.64125	0.620127	0.714831
0.59864	0.61846	0.544593	0.651534
0.566702	0.553708	0.499463	0.574948
0.652107	0.59038	0.573433	0.544642
0.659254	0.621793	0.566654	0.599409
-0.195673	0.165734	0.199281	0.623438
0.707255	0.417631	0.415664	0.0785658
0.775762	0.603861	0.678572	0.420564
0.796558	0.674022	0.671877	0.635543
0.856843	0.719109	0.790529	0.701293
0.903549	0.79171	0.838283	0.778758
0.823311	0.774797	0.799372	0.825416
0.571225	0.567938	0.567866	0.719758
0.254455	0.428571	0.346124	0.627483
0.150298	0.26007	0.18536	0.366111
-0.164576	0.0388314	-0.00602259	0.212571
-0.164855	-0.0200253	-0.0384908	0.0354744
-0.502176	-0.333424	-0.216075	-0.10329
-0.176252	-0.258713	-0.192696	-0.339496
-0.141411	-0.211085	-0.178735	-0.245713
-0.0935795	-0.194719	-0.183579	-0.193321
-0.10927	-0.194855	-0.197797	-0.149553
-0.336274	-0.352584	-0.388355	-0.167149
-0.373299	-0.404627	-0.435025	-0.291245
-0.195046	-0.340892	-0.3155	-0.37948
-0.26718	-0.282104	-0.303715	-0.255699
-0.357749	-0.310017	-0.352304	-0.234399
-0.391087	-0.339996	-0.385992	-0.293664
-0.405329	-0.351886	-0.367323	-0.320351
-1.0574	-0.776715	-0.81022	-0.383282
-0.406322	-0.608655	-0.522533	-0.79552
-0.489325	-0.521775	-0.493772	-0.544629
-0.496383	-0.505329	-0.525848	-0.474743
-0.595604	-0.545318	-0.586034	-0.457337
-0.754867	-0.668601	-0.70704	-0.525396
-0.824287	-0.765213	-0.796318	-0.661128
-1.17486	-1.01058	-1.06448	-0.800329
-1.01992	-0.960594	-0.950794	-0.979523
-1.09138	-0.989637	-0.988245	-0.979702
-1.05388	-0.967377	-0.978373	-1.00301
-1.03679	-0.939666	-0.906439	-0.956248
-2.60852	-1.4487	-1.30678	-0.996499
-1.08639	-1.27065	-1.06351	-1.95822
-1.08208	-1.13601	-0.984173	-1.4393
-1.1212	-1.06466	-0.992069	-1.12483
-1.11126	-1.03628	-1.01793	-1.06107
-1.07129	-1.00456	-0.981296	-1.05608
-1.27608	-1.06287	-1.07069	-1.007
-2.04163	-1.41252	-1.3366	-1.26885
-2.4256	-1.49367	-1.36645	-1.65204
-2.55564	-1.55269	-1.39697	-2.09109
-2.63744	-1.57021	-1.39212	-2.30976
-2.62772	-1.56231	-1.35063	-2.31196
-2.92898	-1.60853	-1.42077	-2.42918
-2.7581	-1.6097	-1.40494	-2.6346
-2.68918	-1.61319	-1.34659	-2.6673
-2.72496	-1.6181	-1.33604	-2.63289
-2.64677	-1.61408	-1.31084	-2.64216
-2.70918	-1.61192	-1.29373	-2.5917
-2.74055	-1.60596	-1.28494	-2.56129
-2.27638	-1.56723	-1.19134	-2.59267
-2.81461	-1.59163	-1.28617	-2.29469
-2.86153	-1.60782	-1.32386	-2.50146
-2.90382	-1.61637	-1.29276	-2.64171
-2.92489	-1.61731	-1.28206	-2.68234
-3.36488	-1.64556	-1.38478	-2.72498
-2.91122	-1.63445	-1.25884	-3.01047
-3.0535	-1.62884	-1.30045	-2.79886
-3.07569	-1.63774	-1.28585	-2.84962
-3.11439	-1.63998	-1.29411	-2.87387
-3.36289	-1.65385	-1.36053	-2.91321
-3.42444	-1.66244	-1.34792	-3.10825
-3.3693	-1.66299	-1.27424	-3.21268
-3.4902	-1.66336	-1.3196	-3.16499
-3.4531	-1.66449	-1.29774	-3.23863
-3.41129	-1.66222	-1.26748	-3.24261
-3.34306	-1.65726	-1.26083	-3.18957
-1.24538	-1.48817	-1.17469	-3.18615
-3.2572	-1.59947	-1.28186	-1.87189
-3.1914	-1.63503	-1.38195	-2.58088
-3.02429	-1.63744	-1.2461	-2.93235
-2.97427	-1.63073	-1.21234	-2.90266
-2.81003	-1.61611	-1.2047	-2.81939
-2.78235	-1.60689	-1.20537	-2.69436
-2.6929	-1.55475	-1.25563	-2.4443
-1.99722	-1.51264	-1.17149	-2.55036
-1.25413	-1.29287	-1.13388	-2.09566
-1.24169	-1.17835	-1.06249	-1.4544
-1.24389	-1.21288	-1.00668	-1.35462
0.40915	-0.198741	-0.749289	-1.16717
-1.18182	-0.671147	-0.864553	-0.151752
-1.01023	-0.842944	-0.879798	-0.725114
-1.07905	-0.868209	-0.838777	-0.867025
-1.00069	-0.804493	-0.792008	-0.899453
-0.893057	-0.73689	-0.734802	-0.859829
-0.827279	-0.700151	-0.684592	-0.785005
-0.155068	-0.169756	-0.022073	-0.616902
0.3675	0.0876431	-0.127574	-0.367471
0.418952	0.347712	0.21413	0.138206
0.409981	0.358089	0.336793	0.327307
0.375339	0.284151	0.34377	0.26415
0.494072	0.474274	0.465907	0.35632
0.451888	0.475637	0.482738	0.414943
0.477596	0.562759	0.571458	0.479133
0.469898	0.610332	0.580541	0.530959
0.471149	0.60606	0.572977	0.527632
0.434671	0.562726	0.463342	0.521788
0.584277	0.558723	0.520966	0.451544
0.772381	0.65539	0.7017	0.510762
0.830454	0.726843	0.78976	0.654598
0.487192	0.59993	0.55337	0.747881
0.47748	0.518247	0.442914	0.562585
0.477433	0.481069	0.434849	0.467197
0.517791	0.491459	0.460637	0.44572
0.465871	0.488355	0.433962	0.481323
0.363396	0.445182	0.356858	0.47616
0.358775	0.420446	0.332844	0.407427
0.323071	0.347579	0.271478	0.348802
0.214079	0.252183	0.172455	0.309234
0.35067	0.278918	0.230848	0.220688
0.284422	0.27674	0.235158	0.276076
0.387645	0.353884	0.311506	0.281134
0.516938	0.438873	0.437973	0.327418
0.54132	0.490407	0.481677	0.428503
0.538812	0.503073	0.489978	0.47546
-0.683296	-0.207507	-0.150704	0.481057
0.481395	0.169018	0.210908	-0.251909
0.385824	0.318228	0.36789	0.156886
0.298526	0.335791	0.277753	0.331629
0.3047	0.353747	0.269857	0.335449
0.264605	0.316511	0.243764	0.305757
0.156198	0.242924	0.155111	0.281828
0.11934	0.0252675	-0.00662777	0.0926489
-0.553227	-0.272869	-0.215497	0.133426
-0.732332	-0.583521	-0.442749	-0.305405
-0.710479	-0.647422	-0.663061	-0.589672
-0.690373	-0.604401	-0.498174	-0.578466
-1.36574	-1.01209	-0.887636	-0.649745
-0.712121	-0.865694	-0.762217	-1.06229
-0.716304	-0.764573	-0.705339	-0.823601
-0.659729	-0.768787	-0.752126	-0.759593
-0.512571	-0.676545	-0.642406	-0.703136
-0.42488	-0.573579	-0.542735	-0.589755
-0.551899	-0.578702	-0.624253	-0.491108
-0.695416	-0.69644	-0.74684	-0.553964
-1.30587	-0.95582	-1.01751	-0.600681
-1.38204	-1.11743	-1.11468	-1.02064
-1.37445	-1.14723	-1.13696	-1.2218
-1.36873	-1.1276	-1.06834	-1.21321
-0.139871	-0.594321	-0.483134	-1.247
-1.47732	-0.977403	-1.07709	-0.49964
-1.45549	-1.15902	-1.13807	-1.03467
-1.50332	-1.26893	-1.21256	-1.3484
-1.54572	-1.30811	-1.22587	-1.45703
-1.43875	-1.2785	-1.17459	-1.48461
-1.31377	-1.21071	-1.09564	-1.42106
-1.02557	-0.942186	-0.846068	-1.17347
-0.472047	-0.727575	-0.750304	-1.07032
-0.184161	-0.38872	-0.520096	-0.650122
-0.121099	-0.257776	-0.282698	-0.326688
-0.13908	-0.26679	-0.333684	-0.268464
1.60945	0.809332	0.48781	-0.151777
-0.133445	0.382597	0.24962	0.932881
-0.0821473	0.128553	-0.0623451	0.320196
-0.0942271	0.0912515	0.00667432	0.0656084
-0.182581	0.0108989	-0.0497579	-0.00577195
-0.0356941	0.0615684	0.0472229	-0.0634988
0.323024	0.261472	0.288875	-0.0168376
0.733381	0.710866	0.640122	0.350508
1.54836	0.974813	1.00642	0.529886
1.62085	1.13334	1.1669	1.15288
1.58512	1.14187	1.16012	1.41893
1.59912	1.10145	1.11651	1.3399
2.96571	1.37999	1.24619	1.47004
1.60426	1.30882	1.1894	2.34046
1.62384	1.25932	1.10324	1.87805
1.79344	1.29031	1.13614	1.70328
1.88269	1.30283	1.19197	1.7349
2.02701	1.32075	1.20181	1.80574
2.4447	1.36651	1.24633	1.89903
2.78268	1.42265	1.21407	2.26182
3.11023	1.43686	1.28623	2.45838
3.00093	1.44272	1.25085	2.77029
2.94494	1.43666	1.16413	2.81411
2.94486	1.41856	1.18035	2.69095
3.00938	1.44521	1.20908	2.77247
2.97857	1.44809	1.17236	2.84379
3.04494	1.45201	1.15869	2.85889
3.18298	1.45919	1.1596	2.91795
3.23961	1.46028	1.15747	2.99814
3.36413	1.45949	1.15987	3.03812
3.23288	1.45297	1.12453	3.11369
2.9981	1.43458	1.10199	3.05118
2.86667	1.42442	1.09776	2.88548
2.99807	1.42631	1.11226	2.74876
2.99566	1.42979	1.11367	2.79625
2.99134	1.42933	1.11047	2.82092
2.82042	1.42212	1.0967	2.83749
2.98304	1.4244	1.10715	2.71516
3.07101	1.42626	1.12429	2.74326
3.07339	1.42823	1.12228	2.81312
3.01357	1.42347	1.10952	2.84864
2.98261	1.42389	1.10952	2.8259
2.68974	1.40824	1.09484	2.80731
2.82774	1.41042	1.10663	2.60971
2.74927	1.40368	1.10334	2.62599
2.83108	1.40946	1.10905	2.60378
2.81062	1.40999	1.10905	2.64293
2.8139	1.41506	1.10816	2.65206
2.29765	1.36826	1.08382	2.64001
2.77288	1.38066	1.1131	2.29084
2.65123	1.38375	1.11	2.46761
2.4785	1.37122	1.09482	2.47957
2.41848	1.35964	1.0901	2.37845
2.29721	1.35123	1.08564	2.30929
2.423	1.34991	1.09709	2.20182
2.89566	1.3931	1.19947	2.20622
2.69155	1.40009	1.12422	2.5576
2.29459	1.36306	1.08636	2.54658
2.30548	1.34121	1.08712	2.26293
2.29348	1.35137	1.09254	2.18808
0.644088	0.954336	1.0266	2.12054
2.29249	1.20461	1.09847	1.12207
2.20947	1.30606	1.14693	1.78002
2.12992	1.31989	1.1052	2.03405
2.04722	1.30108	1.08376	2.02716
1.96503	1.27873	1.07108	1.94408
1.98108	1.23882	1.07563	1.83712
0.879113	0.874274	0.935489	1.69315
0.682862	0.747668	0.846081	1.18318
0.622214	0.580034	0.648155	0.78257
0.647578	0.594919	0.724832	0.633371
0.647793	0.693926	0.417961	0.721317
-0.0114472	0.164521	0.329408	0.609838
0.657816	0.383108	0.36746	0.212439
0.648457	0.395175	0.410955	0.370984
0.795903	0.516273	0.512978	0.483705
0.785913	0.55913	0.561534	0.608482
0.876578	0.641434	0.764149	0.641165
0.928488	0.788092	0.855886	0.774741
0.051282	0.323405	0.248228	0.784359
-0.129678	0.0613538	0.0596699	0.324135
-0.00505003	-0.00255313	-0.0314775	-0.00406105
-0.0234572	0.0236645	-0.0111266	-0.00589972
-0.0103696	0.066303	0.0156365	0.044965
2.0732	1.02539	1.02542	0.0193983
-0.0954918	0.548788	0.473002	1.30895
-0.0246838	0.0778316	0.0480792	0.405007
0.124465	0.0107127	-0.0583314	0.00941702
0.15545	0.023901	0.0221217	0.00605988
0.304214	0.158159	0.193088	0.062249
0.544863	0.42915	0.480821	0.228239
1.48121	1.06457	1.08402	0.60708
1.58364	1.10091	1.1478	1.05495
2.01117	1.24496	1.21924	1.37016
2.03579	1.27472	1.23386	1.71827
2.05677	1.25503	1.17487	1.7148
1.47409	1.23059	1.12391	1.91132
2.07023	1.2899	1.23206	1.57522
2.05636	1.33671	1.22933	1.87041
1.99582	1.33788	1.1926	1.98452
2.10865	1.35578	1.1676	2.00309
1.93823	1.33093	1.10412	2.04179
1.84697	1.28689	1.08567	1.90209
1.70228	1.22193	1.06956	1.75199
1.45868	1.14792	1.03596	1.65483
1.47244	1.1132	1.02496	1.46129
1.47225	1.10646	1.04245	1.3959
1.46609	1.14134	1.01608	1.43289
-1.38543	-0.296192	0.322165	1.37613
1.45499	0.547461	0.535343	-0.38741
1.35736	0.898188	1.04213	0.64584
1.16134	0.930049	0.86841	1.10622
1.10265	0.907243	0.919653	1.12774
0.932244	0.827625	0.855714	1.04397
0.682361	0.697426	0.732108	0.923215
-0.099551	-0.0906087	-0.18321	0.492772
-0.600865	-0.317831	0.0272468	0.185712
-1.44985	-0.967688	-0.350599	-0.338392
-1.34337	-1.07751	-0.934273	-1.03963
-1.36955	-1.03223	-0.558842	-1.03471
-1.58131	-1.27183	-1.00009	-1.2705
-1.55017	-1.29605	-1.07474	-1.41654
-1.45867	-1.31067	-1.18292	-1.5061
-1.56271	-1.34851	-1.24843	-1.49291
-1.98155	-1.46829	-1.34747	-1.59468
-1.89885	-1.4727	-1.34902	-1.84653
-1.92652	-1.45988	-1.32358	-1.85541
-1.87255	-1.43951	-1.25871	-1.85899
-1.7672	-1.38889	-1.20793	-1.77018
-1.53447	-1.31836	-1.13522	-1.69246
-1.58248	-1.29771	-1.14901	-1.5272
-1.58966	-1.31046	-1.15259	-1.51595
-0.994403	-1.12275	-0.998502	-1.51465
-1.55753	-1.22131	-1.1384	-1.16087
-1.53344	-1.25236	-1.15385	-1.34838
-1.5123	-1.23929	-1.11655	-1.40437
-1.46205	-1.21588	-1.0938	-1.40109
-1.34867	-1.17241	-1.05272	-1.36606
-1.09114	-1.06095	-0.967266	-1.28699
-1.0215	-0.931517	-0.868526	-1.05333
-0.801567	-0.861707	-0.838491	-1.0045
-0.811397	-0.798045	-0.802259	-0.832711
-0.981873	-0.878448	-0.889217	-0.779152
-0.995865	-0.935395	-0.932517	-0.908239
-0.429938	-0.620965	-0.626291	-0.913034
-0.962659	-0.738854	-0.810212	-0.556691
-1.03816	-0.854526	-0.913721	-0.740658
-1.02967	-0.879031	-0.882719	-0.872742
-0.952951	-0.874568	-0.846751	-0.923715
-0.993246	-0.912109	-0.906564	-0.910177
-0.972125	-0.917218	-0.906132	-0.92162
-0.655827	-0.716842	-0.648706	-0.87973
-0.41864	-0.559116	-0.541276	-0.727276
-0.452177	-0.479662	-0.497175	-0.497235
-0.445507	-0.47214	-0.472199	-0.44124
-0.440676	-0.482704	-0.505872	-0.462067
-0.250583	-0.32793	-0.330024	-0.42786
-0.351993	-0.324717	-0.35735	-0.302554
-0.235656	-0.229433	-0.231017	-0.290907
-0.240788	-0.177665	-0.191771	-0.218497
-0.189966	-0.141688	-0.151079	-0.198658
-0.246724	-0.170821	-0.195229	-0.16363
-0.127447	-0.145064	-0.136696	-0.206853
-0.0564347	-0.0666342	-0.0596839	-0.143693
-0.242721	-0.159735	-0.218911	-0.0801425
-0.300193	-0.224387	-0.284248	-0.161118
-0.267101	-0.244857	-0.265897	-0.239813
-0.2639	-0.251335	-0.271022	-0.251614
-0.446142	-0.360342	-0.415595	-0.243043
-0.242583	-0.285635	-0.274289	-0.349875
-0.143908	-0.176826	-0.15097	-0.263115
-0.064838	-0.110957	-0.0937806	-0.181239
-0.0903473	-0.0944337	-0.107737	-0.0985747
-0.0777569	-0.0929893	-0.112194	-0.094382
-0.102673	-0.103922	-0.133628	-0.0927372
-0.197882	-0.173378	-0.220408	-0.109885
-0.355364	-0.268142	-0.335623	-0.152627
-0.550471	-0.430254	-0.485581	-0.268089
-0.498013	-0.456127	-0.481612	-0.425397
-0.502698	-0.460597	-0.463632	-0.440567
-1.10387	-0.804572	-0.801088	-0.453383
