# Supplementary material for: Drought index prediction using advanced fuzzy logic model: Regional case study over Kumaon in India
Source: PLoS One. 2020 May 21;15(5):e0233280. doi: 10.1371/journal.pone.0233280 (PMC7241731; doi:10.1371/journal.pone.0233280)
Supplement: S1 File — (ZIP) [file pone.0233280.s001.zip › SPI-1_to_24_Plots_USN_Pantnagar.xlsx]

## Sheet: SPI-1
Calculated SPI-1	CANFIS	MLPNN	MLR		Reference (1:1) line
-0.0890543	0.10484	0.305649	0.576247		Mini	Maxi
1.24253	0.409996	0.267377	0.151559		-5	5
1.04413	0.259684	0.244985	0.321689
-0.443087	0.162346	0.201399	0.352415
2.26674	1.06562	1.00072	0.251341
0.228733	0.163746	0.313719	0.797795
0.393857	0.200739	0.270967	0.0945077
-0.480383	0.207457	0.210688	0.315534
0.889346	0.207395	0.162072	-0.0271582
0.268676	0.216995	0.298905	0.254892
-0.365662	0.155123	0.211398	0.489615
0.17966	0.193284	0.20405	0.080215
0.521129	0.348401	0.247996	0.34057
1.38708	0.631876	0.424677	0.372453
1.21662	0.235614	0.228102	0.328269
0.560625	0.478446	0.309727	0.644068
1.10136	0.372349	0.187038	0.275455
0.576074	0.266467	0.271517	0.386839
0.74964	0.253159	0.257887	0.187941
0.686929	0.378016	0.213046	0.39099
0.795481	0.327313	0.205834	0.301646
1.50839	0.250816	0.138831	0.239199
-0.365662	0.157294	0.231889	0.427674
0.620346	0.300691	0.211897	0.157742
1.02621	0.538145	0.358603	0.432613
0.395832	0.356179	0.243894	0.478811
-0.769181	0.14976	0.114347	0.290072
-0.991488	-0.114354	0.0584057	0.164
0.846305	0.362571	0.356093	0.0600929
0.767999	0.366972	0.207029	0.389401
-0.0413355	0.240312	0.281984	0.368341
-0.46761	0.137345	0.193876	0.246823
0.858335	0.443728	0.49861	0.266134
-0.723849	0.166477	0.0882979	0.249707
1.3114	0.516427	0.530428	0.110464
0.17966	0.255195	0.305756	0.502299
-0.365662	0.174043	0.206305	0.232993
0.796715	0.203408	0.178992	-0.00619877
0.768259	0.232476	0.306458	0.159891																											0	Duration
0.933153	0.433028	0.218698	0.388634																											0	Severity
-0.791432	0.153338	0.139576	0.406253																											#DIV/0!	Intensity
0.139342	0.172342	0.158903	0.0150946
-0.637079	0.106171	0.0682182	0.116548
1.16919	0.497005	0.511104	0.155208
0.591599	0.24374	0.32466	0.256169
1.39894	0.669162	0.486017	0.418192
-0.365662	0.160216	0.228803	0.409376
0.17966	0.170324	0.214288	0.0450705
0.667396	0.380902	0.221325	0.283927
-1.15044	0.125802	0.00716408	0.361855
-1.18226	-0.194991	-0.0272468	0.0788876
0.0660001	0.0659151	0.142751	-0.145551
-0.0481703	0.177114	0.23598	0.181402
1.34815	0.248169	0.165184	0.0636661
-0.920129	0.143707	0.142803	0.52661
-0.761792	-0.0445594	0.0747631	0.0739957
-0.161221	0.0487361	0.14616	0.203045
-0.838896	-0.000419942	-0.0090177	0.0792504
0.813344	0.331509	0.247181	0.0352378
0.17966	0.265154	0.281337	0.373441
0.686097	0.181812	0.272029	0.0365317
-1.15044	0.162553	-0.0589607	0.117157
2.06417	0.679135	0.784554	-0.0312887
2.10145	-0.0469241	0.0625425	0.491646
0.739935	0.161132	0.24481	0.675289
0.424271	0.230608	0.298045	0.159464
0.833327	0.229324	0.250523	0.126807
0.186788	0.20682	0.292993	0.271502
0.650977	0.208193	0.259271	0.0773061
-0.167631	0.243626	0.268836	0.364839
0.545523	0.279371	0.186758	0.147465
0.17966	0.282248	0.257067	0.331041
-0.365662	0.140343	0.112197	0.0365317
-0.897908	-0.1052	0.131652	0.353793
-1.13173	-0.263477	0.0522807	0.269545
-0.991488	-0.127603	0.0148054	0.0574648
1.03436	0.427057	0.403475	0.0408055
0.338542	0.28686	0.274038	0.431474
1.43657	0.422302	0.266635	0.232996
1.22526	0.338565	0.169973	0.475551
1.74816	0.212121	0.126321	0.336214
0.975162	0.229697	0.225992	0.514245
0.739862	0.289439	0.244496	0.338525
1.0908	0.273712	0.19154	0.2299
-0.365662	0.252002	0.171458	0.220948
-1.15044	-0.112164	-0.182446	-0.0522631
-0.115906	-0.00550178	0.123974	-0.165648
-0.304667	0.148719	0.201122	0.264707
0.809442	0.342514	0.222833	0.144741
0.171527	0.359953	0.246459	0.470516
-0.426192	0.173786	0.220166	0.337017
-2.26221	-0.461563	-0.413665	0.303522
0.13828	0.273641	0.181213	-0.101649
-0.154277	0.208478	0.232526	0.269786
1.95994	0.84538	0.809506	0.265462
2.12824	-0.0962944	0.0466817	0.433882
-0.365662	0.396562	0.225386	0.36231
-0.697976	0.00152753	0.0555629	0.0768033
0.418219	0.20371	0.165034	-0.00273848
-0.852155	0.165121	0.109461	0.325429
-0.791432	-0.0679921	0.0359458	0.0319878
0.776242	0.250934	0.161742	-0.0338035
-0.597796	0.284679	0.0835579	-0.00498401
1.32449	0.459708	0.393612	0.0702891
0.521969	0.231183	0.32464	0.3545
1.92678	0.999858	0.872934	0.488951
0.287131	0.299994	0.276715	0.745201
0.713991	0.249491	0.226146	0.154209
0.897349	0.243685	0.262601	0.183352
0.336553	0.251206	0.286018	0.355826
0.432091	0.205639	0.279589	0.10066
0.356648	0.206351	0.280878	0.124348
0.198219	0.29755	0.233521	0.310916
0.899633	0.244378	0.201476	0.10985
0.484248	0.411066	0.230025	0.471355
1.73684	0.550877	0.424341	0.299943
1.59099	0.599343	0.449812	0.687849
0.332043	0.184692	0.333377	0.455138
-0.365662	0.212339	0.227163	0.298893
0.17966	0.196469	0.182549	0.205543
-0.365662	0.166786	0.203218	0.225461
0.363203	0.2232	0.180376	0.146429
-1.24114	0.0102213	-0.0748223	0.258701
-0.264938	0.0774404	0.10065	-0.029654
0.30713	0.23461	0.196287	0.222673
-1.06759	0.0589057	-0.00202997	0.265538
-1.56695	-0.323717	-0.0669873	0.194851
-0.983811	-0.237342	-0.0127071	0.0928329
0.150463	0.175541	0.13556	0.0303709
0.0720499	0.16428	0.246463	0.13136
-0.365662	0.145852	0.190338	0.187536
0.17966	0.170324	0.214288	0.0450705
-0.365662	0.170006	0.204628	0.228847
0.81661	0.147807	0.208204	-0.0661634
1.81091	0.237356	0.177683	0.255529
0.338538	0.160745	0.341696	0.494448
0.368164	0.191236	0.274326	0.0736197
-0.851514	0.147194	-0.0173377	0.0151269
2.09485	0.152105	0.466507	-0.114697
-0.0828751	0.135399	0.297029	0.522013
0.433731	0.249635	0.20359	0.147962
-1.13067	0.0667166	-0.0682122	0.178719
1.32103	0.496229	0.493826	-0.0135437
0.17966	0.213765	0.301733	0.327063
0.713337	0.395686	0.230261	0.286455
2.08379	1.00684	0.85854	0.502011
1.69382	0.13929	0.0993964	0.54406
1.76782	0.228238	0.137689	0.482626
0.604129	0.250828	0.342517	0.340032
-0.0513926	0.261224	0.239406	0.519828
-0.266936	0.129287	0.192541	0.133542
0.125897	0.187409	0.194824	0.163143
-1.50342	-0.0525135	-0.237556	0.0300542
-1.76486	-0.403055	-0.199111	0.0691551
0.988178	0.448669	0.419519	-0.119571
0.17966	0.25712	0.293429	0.408508
1.57068	0.862387	0.82511	0.447457
0.59487	0.359575	0.234832	0.630471
-0.390463	0.218173	0.251264	0.47673
2.06344	0.707263	0.778648	0.164141
0.885568	0.164913	0.333245	0.491116
0.247827	0.214558	0.298495	0.266804
1.08111	0.36967	0.196481	0.210093
-0.170335	0.312262	0.195082	0.142395
-0.122857	0.0769412	0.129615	-0.100048
-0.758017	0.0624408	0.139644	0.257677
0.312556	0.218538	0.155817	0.0487597
1.03992	0.550005	0.466674	0.404482
-0.365662	0.179122	0.243998	0.402107
-1.15044	-0.110607	-0.142636	0.0419194
-0.874974	-0.224569	0.0338804	0.222497
-0.654437	-0.0508738	0.105562	0.118895
-0.791432	-0.0510633	0.0490512	0.0747381
1.55977	0.689911	0.74664	0.157708
0.186953	0.196163	0.314197	0.391795
0.532472	0.247861	0.227805	0.16831
-0.880052	0.141624	0.00543087	0.145376
-0.308463	0.0666294	0.13674	0.0452421
-0.365662	0.0968921	0.180456	0.233221
0.17966	0.170324	0.214288	0.0450705
0.756794	0.180938	0.265939	0.0365317

## Sheet: SPI-3
Calculated SPI-3	CANFIS	MLPNN	MLR		Reference (1:1) line
-0.0161943	0.626754	0.379179	-0.192117		Mini	Maxi
-0.805058	-0.21089	-0.174378	-0.0879316		-5	5
0.0486752	-0.019235	0.198189	-0.406138
1.2762	0.769346	1.01925	-0.0435954
1.0357	0.486654	0.730229	1.09127
0.896591	1.0727	0.869806	0.791549
1.37767	1.00307	1.2573	0.505788
0.759507	0.594159	0.71277	1.01178
0.616652	0.411872	0.326757	0.458031
-0.244992	-0.0225311	0.0744903	0.27826
0.336221	0.364589	0.228124	-0.211744
0.294931	0.112446	0.0872738	0.213529
0.508562	0.304014	0.409592	0.439038
0.0275498	-0.0398098	-0.158447	0.348608
-0.536483	-0.455222	-0.639518	0.0877392
1.02966	0.774323	1.24505	-0.295818
1.34842	0.673843	0.998765	0.828927
1.28741	0.652417	0.890807	1.07471
1.08979	0.473753	0.437862	0.597373
0.480802	0.416313	0.476264	0.656435
0.734892	0.613522	0.574558	0.287998
0.773258	0.594713	0.588869	0.509669
0.877043	0.457866	0.45281	0.575981
1.27325	0.655562	0.574192	0.471107
1.17995	0.700092	0.867631	0.914068
1.27434	1.00027	1.04801	0.866436
-0.106846	0.147827	0.287674	0.866416
0.275705	0.346664	0.325659	-0.0282387
-0.314773	0.0504045	0.0453153	0.146695
-0.855756	-0.725886	-0.727268	0.0295655
-0.685209	-0.463671	-0.572942	-0.579029
0.275892	0.19938	0.39308	-0.297812
0.102399	0.0860448	0.0920865	0.419246
-0.36816	-0.25149	-0.26662	0.193128
0.161305	0.206402	0.388367	-0.271771
-0.0703462	-0.196317	-0.265539	0.111801
0.325581	0.147975	0.281317	0.053112
-0.319683	-0.344174	-0.555703	0.112695
0.809323	0.450593	0.664711	-0.270175																											0	Duration
0.131971	-0.113807	-0.288621	0.415692																											0	Severity
0.497626	0.207316	0.374137	0.21051																											#DIV/0!	Intensity
0.787475	0.336934	0.513606	0.15817
0.518117	0.093556	0.114005	0.576315
-0.163366	-0.254909	-0.368245	0.290942
-0.801123	-0.539837	-0.635312	-0.20255
0.385391	0.210633	0.485367	-0.515349
0.554378	0.181025	0.242974	0.323293
1.29739	0.790244	1.17672	0.57478
0.990498	0.533557	0.518836	0.723086
1.16394	0.601948	0.751598	0.666643
-0.407036	-0.169059	0.0048036	0.699027
-1.3635	-0.544505	-0.634434	-0.249644
-1.81745	-0.991073	-1.02843	-1.03669
-1.82664	-1.11847	-0.996531	-1.10032
-1.09162	-0.539725	-0.63088	-1.01917
0.86753	0.76597	0.435501	-0.539614
-0.225516	0.0161016	-0.0143752	0.812221
-0.707716	-0.500967	-0.246824	-0.0970286
-0.901137	-0.660758	-0.68995	-0.672182
-0.875401	-0.643761	-0.609819	-0.507894
-0.65479	-0.422046	-0.271169	-0.630539
-0.815342	-0.571795	-0.374274	-0.548321
0.28359	0.26895	0.151743	-0.687758
-1.33213	-1.04823	-1.16018	0.0948629
1.51813	1.2385	0.990852	-0.766637
2.007	1.13008	1.35718	0.856728
2.31462	1.15938	1.16699	1.57577
1.11323	0.409114	0.10915	1.04822
0.719014	0.519607	0.662825	0.500471
0.492871	0.476895	0.764672	0.257936
0.6269	0.969717	0.614425	0.344692
0.221782	0.166546	0.16794	0.460007
0.170747	-0.0510514	-0.0798234	0.0226802
-0.326148	-0.143025	-0.389272	0.203608
-0.263517	-0.12129	-0.339298	0.00070286
-2.01931	-1.34743	-1.72947	0.0307295
-2.69644	-1.59515	-1.76612	-1.19733
-2.56877	-1.36199	-1.35421	-1.77047
-0.583722	-0.0451562	-0.658563	-1.3788
-0.0917237	-0.0985599	-0.0889298	-0.109394
1.30098	0.850814	0.697349	0.0800101
1.51791	1.08157	1.24194	0.682414
1.94457	1.1	1.23684	0.944191
1.70283	0.858002	0.757472	1.05098
1.50904	0.93051	0.577392	0.856433
0.842809	0.581472	0.56021	0.610392
0.0684456	0.612621	0.485762	0.265093
-1.97244	-0.464176	-0.151607	-0.0717969
-1.53225	-0.605976	-0.894479	-1.32223
-1.31409	-0.99497	-1.15666	-0.834136
-0.310076	-0.465623	-0.402017	-0.392585
-0.326019	-0.00457452	-0.0149083	-0.00342292
-0.451303	-0.179507	-0.114298	-0.0212308
-1.8667	-1.2351	-1.40576	-0.279381
-1.08435	-0.534345	-0.639903	-1.17911
-0.90103	-0.530899	-0.51863	-0.697355
0.395938	0.339244	0.111688	-0.523905
0.751149	0.417184	0.262681	0.0831849
1.75789	1.04406	0.932508	0.411369
-0.47237	-0.489963	-0.772132	0.981299
-0.643856	-0.481326	-0.572631	-0.443758
-0.660592	-0.548198	-0.285308	-0.710252
-0.391659	-0.229028	-0.1264	-0.324533
-0.0380766	-0.0438499	0.0221601	-0.316661
-0.44152	-0.389013	-0.384965	-0.07658
0.642547	0.525544	0.671316	-0.280602
0.602076	0.346963	0.470781	0.462599
1.63283	1.4381	1.5375	0.647319
1.33936	0.644465	0.459023	0.89377
1.70634	0.878014	0.712658	0.820944
-0.0872391	-0.0932744	0.272139	0.878115
0.105923	0.422397	0.30063	-0.138048
0.187886	0.278911	0.368756	-0.0762528
0.0817566	-0.0403604	0.0692905	0.31263
0.0550249	-0.0311848	-0.0533301	0.0817906
0.43737	0.195733	0.372844	0.0691786
0.513842	0.584793	0.471151	0.45677
1.38832	1.05243	1.40143	0.472821
1.70144	1.58322	1.47419	1.03168
1.56848	0.781389	0.69638	1.1107
1.0414	0.577546	0.612406	0.889397
0.0913639	0.327241	0.517491	0.590604
-1.46552	-0.226207	-0.0359523	-0.00440946
-0.436776	0.0420804	-0.136559	-0.990884
-0.987408	-0.779917	-0.797264	-0.146918
-0.855756	-0.546473	-0.529725	-0.35309
-1.10105	-0.617263	-0.534917	-0.562917
-1.62605	-1.3038	-1.14566	-0.471786
-1.77545	-1.36237	-1.00271	-0.935738
-1.70453	-1.00411	-0.943279	-1.02639
-0.897669	-0.420113	-0.512585	-1.00324
-0.408641	-0.229477	-0.279513	-0.638102
-0.106781	-0.0848022	-0.119391	-0.239035
-0.170843	-0.0991879	-0.125294	-0.222051
-1.46552	-1.03111	-1.13966	-0.240478
0.157691	0.15585	0.248315	-1.14046
1.56167	0.90803	0.949255	-0.0323982
1.48282	0.664114	0.629317	1.13824
1.39444	0.74805	0.499458	0.634365
-1.04448	-0.75793	-0.247093	0.599904
1.77806	1.03963	1.53132	-0.827962
1.26264	0.914995	0.802274	1.13315
1.12622	0.385631	0.503101	1.20585
-0.294876	-0.547473	-0.524259	0.172986
-0.0977845	0.377201	0.224478	-0.195876
-0.571268	-0.189098	-0.300364	0.0307873
0.911997	0.665098	1.03708	-0.0596368
1.92206	1.52952	1.74183	0.730093
2.22098	1.15461	1.01321	1.30033
2.38873	2.06411	1.76835	1.44209
1.83201	1.41254	1.46691	1.51164
0.565012	0.742751	0.988944	1.19167
-0.428559	0.195105	0.70103	0.200206
-0.275807	0.625501	0.4803	-0.337507
-1.08069	-0.249727	-0.252534	-0.118408
-1.48336	-0.975113	-1.23082	-0.507479
-2.20772	-1.6492	-1.60172	-0.839788
-1.32041	-1.03043	-0.745573	-1.1411
0.813923	0.80739	0.166977	-0.547935
0.992159	1.00079	0.660677	0.937003
0.353569	0.0288623	0.39077	0.68756
0.881481	0.345445	0.721894	-0.116837
0.984425	0.575925	0.473782	0.493989
1.02851	0.4699	0.332206	0.626495
0.927537	0.391642	0.16332	0.442759
0.439486	0.192018	0.0776841	0.353352
0.191138	0.159716	0.0696614	0.108761
-0.5723	-0.202195	-0.283318	0.164106
-0.690792	-0.462476	-0.666079	-0.264524
-0.946121	-0.693133	-0.846161	-0.421949
-0.50581	-0.27873	-0.343847	-0.439484
-2.00448	-1.33314	-1.52678	-0.203783
-2.7654	-1.59532	-1.46011	-1.19125
-2.45579	-1.24384	-1.21845	-1.83198
-1.58803	-0.808857	-0.91889	-1.33986
1.01728	0.914661	0.341234	-0.821596
0.575263	0.0953551	0.128686	0.733061
0.655736	0.3092	0.263789	0.301981
-0.294668	-0.541934	-0.701331	-0.0298122
-0.46123	-0.282146	-0.320182	-0.229418
-1.05381	-0.804409	-0.696613	-0.554424
-0.556478	-0.438991	-0.155347	-0.848352
-0.33077	-0.28271	-0.109541	-0.569066

## Sheet: SPI-6
Calculated SPI-6	CANFIS	MLPNN	MLR		Reference (1:1) line
0.0807429	-0.205013	-0.436396	-0.176068		Mini	Maxi
-0.430424	-0.482704	-0.797681	0.0412811		-5	5
0.396382	0.431313	0.268137	-0.309195
1.55382	1.18571	0.740013	0.333651
1.03143	1.44117	1.32421	1.30762
0.742239	0.16103	0.352687	1.03044
0.0935729	-0.14301	-0.239023	0.536776
0.402414	0.24293	0.165119	0.163263
0.394954	0.219197	0.119501	0.167592
0.187137	0.0199852	-0.166842	0.0842309
0.213112	0.11673	0.0642831	0.227389
0.17137	0.0807354	0.125103	0.215429
0.565065	0.431555	0.477547	0.253446
0.360232	0.169533	0.245727	0.408315
0.548294	0.399923	0.454813	0.288641
1.19798	0.744533	0.724438	0.481668
1.07494	0.859822	1.0307	0.992099
0.991869	0.737182	0.959931	0.902511
0.917668	0.654536	0.89086	0.749431
0.855817	0.62421	0.803068	0.79869
1.23213	0.943754	1.09273	0.670694
1.12669	0.946854	1.24327	0.896451
1.17242	0.939131	1.13257	0.952035
1.16406	0.953189	1.14741	0.984802
1.17417	0.957555	1.1939	0.974833
1.14983	0.93655	1.16165	0.983152
-0.989334	-1.08891	-0.937752	0.874849
-0.536432	-0.428124	-0.62737	-0.852899
-0.132081	-0.132746	-0.369742	-0.496641
-0.241414	-0.265895	-0.57586	-0.142936
-0.539482	-0.535243	-0.844754	-0.238847
0.161048	0.144016	0.0299308	-0.484651
-0.0863851	-0.154286	-0.198959	0.529875
0.00135928	-0.130302	-0.272355	-0.167057
-0.050893	-0.189288	-0.323995	-0.089453
0.00270873	-0.115917	-0.246706	-0.0368364
0.286281	0.125065	-0.00328718	0.0477562
-0.26363	-0.390933	-0.520573	0.0933594
0.812635	0.662669	0.455095	-0.181527																											0	Duration
0.312078	0.100899	0.205517	0.665577																											0	Severity
0.0783716	-0.043062	-0.0532262	0.265293																											#DIV/0!	Intensity
-0.414524	-0.453804	-0.597461	0.0472332
0.410044	0.318595	0.418592	-0.415885
0.471557	0.322755	0.379294	0.442094
0.874668	0.613941	0.776197	0.178829
0.815116	0.574206	0.672081	0.820079
0.881865	0.62562	0.711952	0.723533
1.1703	0.894933	0.889418	0.834812
0.893577	0.638492	0.960262	0.82185
0.888281	0.589181	0.728309	0.731056
-1.85382	-1.7717	-1.55474	0.651401
-1.85573	-1.42593	-1.3648	-1.58551
-0.0690037	0.101873	0.286022	-1.61017
-0.72695	-0.694536	-0.786069	-0.136583
-0.925229	-0.834553	-1.01343	-0.590748
-0.679046	-0.581535	-0.748234	-0.809657
-0.85942	-0.634762	-0.724104	-0.0569267
-0.826845	-0.583371	-0.513075	-0.718435
-1.08943	-0.881523	-0.659008	-1.04805
-0.885884	-0.671074	-0.580753	-0.809418
-0.829389	-0.625213	-0.569939	-0.717751
-0.19443	-0.141196	-0.228205	-0.755729
1.37936	1.08282	0.47065	-0.119629
1.85265	1.51384	0.892587	1.17565
1.5868	1.56285	1.54708	1.62545
1.28801	1.19466	1.09892	1.31427
1.0908	0.811539	0.724968	1.08843
0.732961	0.405603	0.608457	0.803495
0.376722	0.191784	0.377676	0.304802
0.318761	0.293231	0.342699	0.200173
0.332546	0.40966	0.304746	0.293432
0.114816	0.159233	0.185335	0.314216
0.0108665	0.0576854	0.0637458	0.113029
-0.836193	-0.828434	-0.8908	0.0559868
-1.9537	-1.57881	-1.40165	-0.667053
-1.59684	-1.2458	-0.767873	-1.67249
-1.20475	-0.957269	-0.682833	-1.3817
0.882228	0.772263	0.649292	-1.00132
1.34727	1.03775	1.06883	0.750789
1.79749	1.72926	1.42971	1.29711
1.7795	1.62084	1.50127	1.74682
1.70667	1.50074	1.53313	1.45317
1.80775	1.63102	1.59108	1.37933
1.60156	1.73717	1.90093	1.12272
1.42377	1.82673	1.6143	1.24311
0.545028	0.952221	1.20645	1.09363
-1.07439	-0.561554	-0.189246	0.441651
-1.24148	-0.755949	-0.746219	-0.92318
-1.20049	-0.815803	-0.863952	-1.10087
-0.896496	-0.765046	-0.987741	-1.01811
-1.91552	-1.62914	-1.58342	-0.765662
-1.08445	-0.84336	-0.643413	-1.49049
-0.957959	-0.857167	-0.591089	-0.625321
-0.523407	-0.670728	-0.439916	-0.784964
-0.482274	-0.736288	-0.48171	-0.456055
-0.368565	-0.572921	-0.446642	-0.473024
0.31306	0.0908498	-0.0600012	-0.115751
0.537342	0.369296	0.181632	0.112532
1.23311	0.81396	0.602747	0.441163
-0.759242	-0.697179	-0.513833	0.969218
-0.557714	-0.416315	-0.468162	-0.648925
-0.734776	-0.631067	-0.769533	-0.494728
0.497987	0.547235	0.244324	-0.754024
0.530772	0.406598	0.287313	0.368976
1.23797	0.956766	0.707524	0.298887
1.17987	0.97314	0.549887	1.42317
1.20723	0.846867	0.923224	0.963457
1.52036	1.20946	1.05893	1.05877
1.32661	1.53971	1.52626	1.04169
1.6909	1.6979	1.54608	1.09839
-0.305382	0.579301	-0.0462062	1.26848
-0.100709	-0.0119992	-0.00965484	-0.270951
0.272951	0.234349	0.23861	-0.114695
0.38462	0.322377	0.322303	0.145943
1.29372	1.07101	1.03085	0.330452
1.62163	1.65524	1.59258	0.992913
1.41039	1.81547	1.50565	1.73306
1.3347	1.40289	1.2431	1.14263
1.35643	1.31421	1.24389	1.0417
1.42286	1.43353	1.24406	1.10545
0.985092	1.17235	1.04855	1.00226
-0.224816	-0.447543	-0.593358	0.732148
-1.44966	-1.41053	-1.32242	-0.179943
-1.27161	-1.07196	-1.14949	-1.24444
-1.84162	-1.54506	-1.52071	-1.1139
-2.09257	-1.64642	-1.55808	-1.60738
-1.91956	-1.43067	-1.22616	-1.72581
-1.03189	-0.776078	-0.536968	-1.42076
-0.82326	-0.681634	-0.51241	-0.646695
-0.877934	-0.763801	-0.534371	-0.732226
-0.836577	-0.718548	-0.505911	-0.63194
-0.5439	-0.600776	-0.432721	-0.653003
-0.151132	-0.136957	-0.31336	-0.483306
0.288938	0.137476	0.207874	-0.288145
0.665607	0.442578	0.242308	0.215434
1.15632	0.779253	0.447083	0.583649
0.61638	0.433955	0.403089	0.984846
1.97517	1.46015	0.597771	0.477449
1.45398	1.46242	1.40676	1.6053
0.947718	1.00138	0.985519	1.14315
0.508515	0.310322	0.497299	0.718981
0.590917	0.452509	0.421821	0.318686
0.689489	0.548557	0.380167	0.587224
-0.17904	-0.27608	-0.0773042	0.297792
0.11215	0.0833406	0.165654	-0.0850307
0.331928	0.23451	0.260322	0.163747
1.98701	1.57594	1.34511	0.341689
2.22556	2.21017	2.10386	1.64512
1.78546	2.0211	2.04364	1.84624
0.749864	1.09356	0.914637	1.65668
0.249123	-0.0955596	-0.159724	0.561634
-0.90977	-0.918197	-1.06784	0.149896
-1.42589	-1.28269	-1.42644	-1.12028
-1.35632	-1.18567	-1.35877	-1.2989
-1.3891	-1.20036	-1.31771	-1.10833
-1.30237	-1.082	-1.04455	-1.00627
-1.97758	-1.56278	-1.49768	-1.02673
-1.13414	-0.729955	-0.651067	-1.46261
0.875868	0.28388	0.031659	-0.868677
1.09124	0.0968416	0.00502457	0.72561
0.824235	0.110555	0.111358	0.93031
1.0117	0.73084	0.678621	0.686299
0.579893	0.324552	0.437573	0.999052
0.323323	0.0116013	0.110089	0.345628
-0.132869	-0.173041	-0.27758	-0.11355
-0.20979	-0.0165818	-0.0919316	-0.170726
-0.203824	0.016283	-0.0629771	-0.142533
-0.68661	-0.407231	-0.457009	-0.224954
-0.898784	-0.409378	-0.340464	-0.509738
-1.54726	-1.254	-1.28225	-0.723565
-2.26902	-1.66057	-1.38812	-1.24186
-3.01447	-1.96289	-1.46705	-1.92483
-0.00269825	0.33041	0.310639	-2.57125
0.103067	0.0147146	-0.0992692	0.0804345
0.413119	0.302737	0.277016	0.125323
-0.111684	-0.22009	-0.291632	0.479843
-0.213329	-0.260909	-0.315195	0.0607837
-0.257495	-0.308871	-0.380512	-0.0103
-0.504664	-0.60285	-0.556996	-0.787187
-0.564819	-0.479753	-0.589112	-0.45597

## Sheet: SPI-9
Calculated SPI-9	CANFIS	MLPNN	MLR		Reference (1:1) line
0.654485	0.660164	0.439497	0.50786		Mini	Maxi
0.659008	0.465632	0.244069	0.675222		-5	5
0.722216	0.929126	0.729376	0.291782
0.684828	0.696851	0.470705	0.958505
-0.221205	-0.113564	-0.257749	0.473257
0.314086	0.212674	0.0298848	-0.10723
-0.18149	-0.120243	-0.240051	0.219742
0.549834	0.472432	0.348093	-0.091356
0.245238	0.17207	0.0929315	0.516974
0.521057	0.404407	0.3329	0.181053
0.472647	0.374597	0.303061	0.465011
0.33778	0.267402	0.180933	0.387889
0.274399	0.528696	0.413137	0.187076
0.292898	0.148713	0.140009	0.591961
0.233265	0.29797	0.264529	0.0339239
0.350651	0.0812483	0.0885981	0.452709
0.345563	0.300499	0.26132	0.0452614
0.703988	0.547638	0.524057	0.432048
0.382406	0.325103	0.282802	0.545102
0.71397	0.670364	0.632815	0.332569
1.00414	0.96621	0.975919	0.681642
1.0062	0.986081	1.00246	0.943594
1.34415	1.29492	1.34341	0.9108
1.20087	1.20485	1.22929	1.27398
1.13937	1.13037	1.161	1.06817
1.14729	1.03191	1.04504	1.09196
1.11954	1.16834	1.20197	0.896359
1.11294	1.05264	1.0419	1.16424
1.06706	0.931909	0.926712	0.94662
1.06828	1.0229	0.999896	0.872325
1.0402	0.935999	0.864669	1.00106
-0.412864	-0.362903	-0.472769	0.804932
-0.52465	-0.609529	-0.64099	-0.395983
0.105845	-0.0602973	-0.228751	-0.514904
-0.196586	-0.300319	-0.396533	0.0497112
-0.0911577	-0.224711	-0.34623	-0.219198
-0.0383006	-0.155319	-0.283241	-0.131482
-0.0266921	-0.151732	-0.274117	-0.0630821
-0.0172712	-0.135357	-0.259541	-0.0699964																											0	Duration
-0.0349798	0.400393	0.181861	-0.225366																											0	Severity
0.0743912	0.239965	0.193542	0.393761																											#DIV/0!	Intensity
0.30724	0.0528514	0.0817127	0.1865
-0.335012	-0.311847	-0.325928	0.048484
-0.193207	-0.232427	-0.246342	-0.213161
0.394667	0.299196	0.2687	-0.212706
0.505401	0.442208	0.443074	0.3467
0.924297	0.841593	0.846531	0.462134
0.824527	0.806642	0.831852	0.851252
0.80197	0.73339	0.754697	0.78207
0.776181	0.646227	0.663848	0.734525
0.747277	0.891765	0.902139	0.559535
0.751127	0.752342	0.762412	0.910573
1.03384	0.753736	0.781804	0.728482
0.747671	0.628307	0.643993	0.783125
0.948006	0.724905	0.722386	0.693126
-0.936689	-0.909405	-0.882724	0.712136
-1.07289	-1.08861	-0.990244	-0.883345
-0.836047	-0.897105	-0.868268	-1.03377
-1.02828	-1.04803	-0.971144	-0.81074
-0.951355	-0.998972	-0.941084	-0.984856
-0.891893	-1.04659	-0.981065	-0.888811
-0.87416	-0.873907	-0.85391	-0.994895
-0.920322	-1.01654	-0.937964	-0.73926
-0.836071	-0.224845	-0.394092	-1.18917
-0.431137	-0.167419	-0.161317	-0.213481
-0.129282	-0.179191	-0.151821	-0.310944
0.138268	0.190957	0.188146	-0.200075
1.11482	1.03037	0.915279	0.217987
0.983252	0.906129	0.93608	1.04656
0.920232	0.860241	0.887509	0.921808
0.665833	0.647382	0.700804	0.867056
0.658053	0.601734	0.628434	0.66547
0.440069	0.256256	0.316025	0.655562
0.287339	0.105043	0.142338	0.330408
0.228764	0.0594474	0.0706941	0.205281
0.172259	-0.27951	-0.282549	0.239287
-0.0956481	-0.254557	-0.347419	-0.191232
-0.137648	-0.220044	-0.331211	-0.0963089
-0.809331	-0.764798	-0.744804	-0.177706
0.633825	0.488097	0.319239	-0.711089
1.22301	1.16996	1.198	0.539978
1.65759	1.65275	1.71858	1.16911
1.65335	1.71091	1.76418	1.57226
1.63643	1.67819	1.73595	1.54197
1.69587	1.76423	1.82899	1.5014
1.70252	1.74538	1.78981	1.65619
1.64492	1.80571	1.87273	1.51888
1.70919	1.40822	1.34105	1.93246
1.50462	1.20461	1.27007	1.20912
1.35948	1.25217	1.22242	1.23812
0.367365	0.458582	0.187581	1.08228
-0.960767	-0.994594	-0.840021	0.284345
-2.12251	-1.92062	-1.405	-0.945038
-1.23102	-1.33879	-1.08773	-2.06351
-1.10528	-1.18976	-0.985372	-1.22131
-0.58961	-0.785394	-0.776252	-1.06772
-0.514246	-0.61502	-0.651402	-0.656473
-0.508925	-0.589164	-0.624556	-0.491699
-0.577944	-0.323114	-0.451099	-0.603594
-0.587057	-0.0374269	-0.195571	-0.424759
-0.515884	0.125227	0.0890096	-0.272253
0.196594	0.0127552	0.0275275	0.029462
0.415397	0.26524	0.188043	-0.0414477
0.289046	0.0669468	0.1114	0.437521
0.428549	0.315271	0.327391	0.132849
0.445317	0.407022	0.432922	0.385081
1.15217	1.08044	1.04449	0.412619
1.11423	1.09462	1.12612	1.10591
1.12371	1.06463	1.09327	1.06244
1.15431	0.883328	0.908307	1.12327
1.16481	0.981309	1.03233	0.877487
1.1869	1.18718	1.2291	0.987189
1.51415	1.43848	1.48964	1.14791
1.29611	1.33403	1.36945	1.35507
1.56944	1.34362	1.37574	1.27161
0.183894	0.254586	0.0653816	1.20786
1.27566	1.0585	1.04679	0.142088
1.60039	1.56858	1.60733	1.15191
1.37834	1.49426	1.45735	1.44611
1.29976	1.36215	1.32151	1.24545
1.3094	1.25972	1.20487	1.20498
1.29676	1.37109	1.33463	1.04591
1.29956	1.30805	1.21749	1.26458
1.26423	1.65505	1.66977	0.908837
1.33836	1.23477	1.14378	1.71841
0.843668	0.669754	0.583891	0.916341
-0.534563	-0.493596	-0.552494	0.607713
-2.3677	-1.99395	-1.49468	-0.49357
-1.97338	-1.82931	-1.38748	-2.23928
-1.13944	-1.22365	-1.05583	-1.89978
-0.937964	-1.037	-0.934136	-1.11032
-1.00356	-1.0728	-0.949231	-0.931132
-0.943508	-1.05733	-0.944855	-0.966653
-0.938924	-0.86548	-0.82045	-1.01498
-0.891411	-0.404481	-0.502036	-0.932583
-0.595066	0.280869	0.127494	-0.63666
-0.286772	-0.155049	-0.0828009	0.104008
0.102888	-0.232333	-0.364492	-0.235713
0.0207325	-0.128182	-0.157568	-0.105326
1.65371	1.47025	1.25262	-0.0305449
1.44095	1.39652	1.40944	1.59542
1.13097	1.09095	1.12903	1.34994
0.681821	0.638375	0.708051	1.08161
0.727007	0.576219	0.603623	0.677263
0.561491	0.380907	0.434766	0.637306
0.565825	0.349348	0.382183	0.479525
0.713831	0.637493	0.649219	0.389912
0.964966	0.345156	0.355325	0.882063
0.322669	0.166875	0.0475849	0.327203
0.483098	0.474251	0.292412	0.275834
0.381616	0.484105	0.318285	0.447507
0.828122	0.739798	0.677555	0.468111
0.515456	0.54132	0.46181	0.710231
-0.380682	-0.394623	-0.445556	0.506653
-0.792055	-0.880846	-0.861497	-0.365758
-0.962548	-1.09689	-1.03012	-0.785828
-1.22192	-1.03714	-0.95665	-1.09291
-1.28835	-1.25327	-1.11314	-0.949776
-1.27291	-1.22761	-1.14174	-1.29019
-1.36001	-1.44299	-1.3119	-1.12706
-1.1645	-1.11999	-1.04838	-1.47938
-1.64558	-1.22443	-1.06828	-1.12985
-0.570183	-0.360501	-0.37731	-1.31868
1.01843	1.02663	0.859979	-0.416372
0.669063	0.74874	0.807655	0.992217
0.341905	0.380671	0.441826	0.723256
-0.0383248	-0.0195779	0.0303685	0.370991
-0.111281	-0.0416899	-0.0232729	-0.0224726
-0.0644672	-0.0917759	-0.07546	-0.0228292
-0.232405	-0.0281593	-0.0123129	-0.152411
-0.310034	-0.618985	-0.605522	0.0982009
-0.381673	-1.01634	-1.13631	-0.412202
-0.944171	-0.998581	-1.02244	-0.917492
-1.17575	-1.03749	-0.940886	-0.847776
-0.833008	-0.705763	-0.716554	-1.06791
-0.147882	-0.143811	-0.194857	-0.682324
0.265247	0.198521	0.174874	-0.116757
-0.281907	-0.240677	-0.251069	0.20627
-0.382192	-0.345238	-0.357122	-0.225183
-0.393333	-0.361598	-0.36864	-0.343162
-0.338425	-0.115344	-0.132191	-0.413134
-0.30365	-0.121465	-0.0940656	-0.156912

## Sheet: SPI-12
Calculated SPI-12	CANFIS	MLPNN	MLR		Reference (1:1) line
2.57147	2.71197	2.48758	2.44176		Mini	Maxi
2.34344	2.5956	2.34638	2.44782		-5	5
2.43968	2.66322	2.40536	2.21229
2.45382	2.67145	2.43028	2.30667
1.41974	1.84537	1.43772	2.3464
0.544747	0.457704	0.216697	1.26976
0.556851	0.317978	0.292429	0.342443
0.599759	0.492254	0.480571	0.439937
0.590319	0.547702	0.505333	0.572766
0.646737	0.601804	0.567006	0.562749
0.728116	0.688407	0.665209	0.61644
0.731499	0.695379	0.664646	0.702627
0.860571	0.818131	0.814336	0.702224
0.724311	0.685273	0.645224	0.827299
-0.0261879	-0.124963	-0.208224	0.689179
0.0432015	-0.0971965	-0.121647	-0.101419
0.138243	0.0634079	0.0695935	-0.0326335
0.407374	0.400984	0.402455	0.142706
0.417915	0.417516	0.389425	0.415566
0.373542	0.346769	0.305469	0.422801
0.372264	0.322305	0.28397	0.350085
0.379531	0.332375	0.296044	0.346722
0.403523	0.361342	0.325338	0.358671
0.435362	0.396035	0.359119	0.383721
0.332631	0.287724	0.243762	0.416379
0.365874	0.311918	0.276153	0.308635
0.482996	0.4425	0.4138	0.337463
0.872875	0.85706	0.871223	0.469441
0.786184	0.790561	0.756134	0.871056
1.20802	1.16765	1.23289	0.77838
1.24356	1.23559	1.30689	1.17249
1.248	1.22906	1.2664	1.22723
1.26159	1.21524	1.2892	1.19004
1.19213	1.15096	1.20131	1.20058
1.08331	1.02734	1.05627	1.12875
1.06306	0.98927	1.03318	1.01353
1.05082	0.986562	1.02774	0.997242
1.08149	1.0229	1.06846	0.995143
0.886187	0.836052	0.817909	1.02856																											0	Duration
0.580454	0.489018	0.421244	0.82891																											0	Severity
0.590692	0.486205	0.446398	0.505964																											#DIV/0!	Intensity
-0.241053	-0.347431	-0.393633	0.529482
-0.0789155	-0.207927	-0.188829	-0.297866
-0.0806249	-0.148939	-0.112244	-0.149932
-0.134032	-0.156905	-0.0978206	-0.0642011
-0.1116	-0.147566	-0.0899716	-0.135717
-0.0210107	-0.0485483	0.00347832	-0.113573
0.0364058	0.0186062	0.0599598	-0.0141943
-0.00116663	-0.0249588	0.010036	0.0448012
-0.0822792	-0.121596	-0.0818618	-0.00184745
-0.21893	-0.268808	-0.214025	-0.0921837
0.375089	0.353386	0.395023	-0.231218
0.250018	0.270344	0.262674	0.387016
0.92705	0.936001	0.944205	0.284841
0.818941	0.842677	0.819952	0.920892
0.821335	0.798772	0.75376	0.836888
0.828091	0.767618	0.761283	0.768666
0.755454	0.70074	0.671651	0.786598
0.678062	0.612535	0.573158	0.71154
0.644865	0.576372	0.538489	0.62938
0.650065	0.589957	0.555348	0.600737
0.802895	0.756293	0.749361	0.613179
0.772355	0.740318	0.714284	0.774374
0.169375	0.0946302	0.00227557	0.745705
-0.13684	-0.272937	-0.297952	0.107295
-1.0543	-1.12364	-1.04151	-0.218976
-1.01271	-1.07607	-1.00611	-1.11179
-1.01788	-1.01186	-1.02276	-1.05824
-1.04104	-0.979221	-1.01422	-0.970095
-1.04695	-0.987795	-1.02331	-0.998305
-0.665099	-0.629921	-0.608549	-1.00439
-0.487849	-0.434649	-0.382877	-0.60809
-0.458398	-0.419647	-0.342071	-0.416126
-0.64282	-0.634965	-0.569455	-0.42034
-0.148598	-0.160743	-0.0525278	-0.627908
0.138978	0.176877	0.246488	-0.124881
0.49281	0.545139	0.55837	0.201439
0.612973	0.640511	0.611417	0.523108
0.601993	0.594345	0.544965	0.625927
0.603491	0.561269	0.517178	0.581551
0.576951	0.525906	0.481557	0.570731
0.573603	0.520957	0.477869	0.544481
0.294241	0.228782	0.164634	0.540289
0.12526	0.0345755	-0.00406693	0.254571
0.141428	0.0613423	0.0486108	0.0743383
0.127016	0.0777384	0.0779497	0.115478
0.386493	0.361226	0.357971	0.118008
0.787916	0.792832	0.801478	0.383857
1.2595	1.26657	1.34251	0.805338
1.51306	1.51361	1.61678	1.27474
1.57357	1.5881	1.65887	1.50634
1.58239	1.58746	1.66228	1.52681
1.58069	1.57654	1.66376	1.51168
1.57136	1.56523	1.6542	1.50401
1.59979	1.58377	1.6872	1.49345
1.61959	1.61257	1.71173	1.52276
1.61038	1.61345	1.69852	1.54476
1.61801	1.61332	1.70584	1.53283
1.14718	1.22264	1.12519	1.5385
0.293244	0.162472	0.00182986	1.05367
-0.600118	-0.799065	-0.811315	0.16118
-1.08267	-1.1949	-1.09263	-0.732192
-0.665947	-0.744418	-0.671028	-1.1638
-0.62773	-0.59969	-0.568854	-0.654238
-0.648505	-0.613004	-0.557573	-0.556908
-0.645753	-0.638819	-0.57963	-0.619547
-0.60957	-0.604732	-0.542288	-0.621021
-0.626319	-0.618098	-0.558101	-0.581522
-0.668513	-0.662202	-0.604654	-0.598286
-0.60423	-0.603146	-0.538254	-0.645854
-0.653247	-0.644175	-0.588806	-0.578751
0.44607	0.485648	0.601661	-0.623663
0.593838	0.696346	0.7007	0.50334
1.34397	1.3793	1.41293	0.685072
1.0825	1.14912	1.12163	1.35162
1.055	1.01277	1.00185	1.08342
1.0717	0.995826	1.05595	0.973587
1.09677	1.04208	1.08983	1.01659
1.10435	1.05426	1.09842	1.04561
1.13508	1.08261	1.13571	1.0523
1.14417	1.09505	1.14805	1.08165
1.17034	1.11939	1.17875	1.09095
1.39451	1.33239	1.4611	1.11506
1.63585	1.5908	1.74867	1.34608
1.93383	1.88154	2.03945	1.59746
1.25942	1.52348	1.2763	1.88772
1.29015	1.18101	1.25778	1.17391
1.2939	1.20873	1.34746	1.16067
1.26782	1.22713	1.29495	1.23326
1.26231	1.21265	1.28722	1.20333
1.22181	1.17495	1.23821	1.19669
1.21738	1.16213	1.23103	1.15739
1.21992	1.16695	1.23845	1.15249
1.12071	1.07533	1.11045	1.1591
0.805787	0.739211	0.696054	1.05721
-0.127415	-0.272812	-0.378432	0.729738
-0.945912	-1.08267	-0.993459	-0.230338
-0.990846	-1.09052	-1.00864	-1.06392
-1.02392	-1.02259	-1.02452	-1.03423
-1.02914	-0.976635	-1.00549	-0.98678
-1.05343	-0.994049	-1.03011	-0.988362
-1.01822	-0.961311	-0.994921	-1.01021
-0.702814	-0.663857	-0.65007	-0.973883
-0.690369	-0.638253	-0.616679	-0.645131
-0.68809	-0.656521	-0.608739	-0.628872
-0.704554	-0.691488	-0.644074	-0.658066
0.501147	0.547702	0.672266	-0.676263
0.765335	0.883542	0.89238	0.567511
0.835723	0.902327	0.837087	0.868462
0.563714	0.529339	0.455725	0.825301
0.723444	0.647973	0.626393	0.51947
0.725444	0.677414	0.658718	0.671213
0.73335	0.693233	0.659504	0.704248
0.843445	0.795633	0.791983	0.696336
0.829259	0.791148	0.775704	0.809934
0.926815	0.880085	0.886538	0.796928
0.934335	0.892243	0.899594	0.886191
0.96945	0.922152	0.934323	0.897539
0.0895957	0.00730057	-0.117774	0.924104
0.157154	0.0061543	-0.0458587	0.0160498
-0.589459	-0.693526	-0.655742	0.0627992
-0.628487	-0.714663	-0.620434	-0.617498
-0.745779	-0.789436	-0.731864	-0.681084
-0.749849	-0.748489	-0.700869	-0.727674
-0.7009	-0.69261	-0.647621	-0.730528
-0.89842	-0.868664	-0.851501	-0.668266
-1.19553	-1.14334	-1.15447	-0.870628
-1.16225	-1.12034	-1.15038	-1.18657
-1.14333	-1.07549	-1.13686	-1.13885
-1.137	-1.05351	-1.11915	-1.08862
-0.599976	-0.555254	-0.533182	-1.08502
-0.774822	-0.70176	-0.704928	-0.532548
-0.124694	-0.0895037	0.0335099	-0.701779
0.0357471	0.0879398	0.160707	-0.088842
-0.0436841	-0.0171247	0.0434469	0.108743
-0.0409177	-0.0733985	-0.0297711	-0.0352825
-0.136865	-0.179339	-0.132093	-0.0503684
-0.209973	-0.254344	-0.192951	-0.141318
-0.224595	-0.267382	-0.198724	-0.219169
-0.415135	-0.45052	-0.375597	-0.226194
-0.459735	-0.498789	-0.414106	-0.415792
-0.243488	-0.270229	-0.179852	-0.464555
-0.615361	-0.615976	-0.551971	-0.223136
-0.378805	-0.410291	-0.3102	-0.597658
-0.608249	-0.617915	-0.557519	-0.383546
-0.442314	-0.454685	-0.361884	-0.577606
-0.469233	-0.47504	-0.401045	-0.435283
-0.476561	-0.478699	-0.395651	-0.436252
-0.47122	-0.482794	-0.401793	-0.461151

## Sheet: SPI-24
Calculated SPI-24	CANFIS	MLPNN	MLR		Reference (1:1) line
2.17364	2.03647	1.9467	2.06717		Mini	Maxi
2.13804	2.01644	1.9163	2.10809		-5	5
2.12929	2.00409	1.90325	2.06212
2.19049	2.0441	1.96147	2.05578
1.94762	1.88462	1.7441	2.12908
1.59817	1.56202	1.37074	1.83451
1.59239	1.50747	1.4378	1.46562
0.957434	0.965994	0.79357	1.51327
0.544609	0.478658	0.355581	0.803061
0.555696	0.42666	0.489481	0.409466
0.55511	0.477499	0.52536	0.489834
0.561374	0.507114	0.512574	0.497948
0.605082	0.549372	0.565497	0.504033
0.667662	0.62202	0.642577	0.554841
0.685947	0.651966	0.656018	0.621788
0.707376	0.669417	0.669504	0.632181
0.638078	0.61393	0.596407	0.659902
0.244511	0.223459	0.117636	0.58622
0.525755	0.421127	0.505813	0.13908
0.527449	0.532712	0.582221	0.534459
0.993514	1.02052	1.15269	0.521418
1.01834	1.12338	1.16449	1.05369
0.993668	1.09151	1.06814	1.02271
1.01685	1.08315	1.10275	0.97953
0.975072	1.04565	1.05114	1.00772
0.904634	0.967978	0.957648	0.955226
0.905027	0.952869	0.967056	0.877956
0.834792	0.888755	0.885839	0.887845
0.873942	0.919197	0.941924	0.810113
0.794105	0.87317	0.86878	0.875387
0.825019	0.874276	0.890995	0.771805
0.79376	0.850689	0.861138	0.816827
0.63122	0.663663	0.620082	0.765625
0.738468	0.732546	0.771494	0.580006
0.739276	0.763899	0.791551	0.726432
0.733545	0.762776	0.762899	0.716918
0.697051	0.722099	0.720981	0.70875
0.662182	0.684122	0.682383	0.669174
0.676271	0.691984	0.707751	0.633606																											0	Duration
0.645257	0.67124	0.674601	0.657222																											0	Severity
0.621953	0.641116	0.640713	0.619263																											#DIV/0!	Intensity
0.403298	0.423221	0.363365	0.598138
0.530191	0.503831	0.543303	0.34786
0.465588	0.476619	0.484104	0.524209
0.424257	0.437953	0.416147	0.442978
0.433911	0.428067	0.438908	0.397344
0.434021	0.43497	0.442674	0.415353
0.420856	0.424087	0.422887	0.415403
0.384313	0.386118	0.377075	0.40093
0.380637	0.376843	0.377715	0.361277
0.389799	0.386375	0.394351	0.361627
0.370465	0.372719	0.369051	0.374453
0.429071	0.428363	0.447842	0.351633
0.326775	0.350163	0.321328	0.427831
0.287732	0.281597	0.260309	0.298823
0.0181355	0.00674642	-0.0734696	0.267103
0.00782491	-0.0523071	-0.0689691	-0.0364006
-0.0615837	-0.112885	-0.123623	-0.0131368
-0.0620131	-0.11353	-0.128204	-0.0856597
-0.0581653	-0.10631	-0.113717	-0.0766519
-0.115698	-0.156856	-0.189538	-0.0694459
0.0232223	-0.0313118	-0.00542021	-0.136435
0.0933793	0.0696999	0.0879831	0.0314214
0.11288	0.103778	0.089592	0.0967854
0.126161	0.108471	0.0982043	0.105387
0.364821	0.351484	0.421633	0.119419
0.147249	0.18529	0.116382	0.394646
0.176329	0.172709	0.146614	0.119374
-0.23648	-0.236616	-0.35641	0.175422
-0.227487	-0.300799	-0.332178	-0.299045
-0.228174	-0.287377	-0.280014	-0.236457
-0.250317	-0.288258	-0.323036	-0.22853
-0.254712	-0.294789	-0.325105	-0.252693
-0.251409	-0.298573	-0.322578	-0.258799
-0.266111	-0.314336	-0.343808	-0.255831
-0.237366	-0.290265	-0.307632	-0.273713
-0.348073	-0.391886	-0.446777	-0.239
0.112944	0.0260381	0.146661	-0.377146
0.524354	0.550739	0.703349	0.176147
1.04305	1.12761	1.27383	0.595289
1.32703	1.46697	1.5441	1.14348
1.3555	1.50939	1.50637	1.39564
1.35959	1.48697	1.48248	1.37971
1.35872	1.47421	1.48186	1.37455
1.35304	1.46787	1.47557	1.37245
1.20292	1.33543	1.30593	1.3658
1.11999	1.23297	1.21721	1.19315
1.11926	1.21967	1.23905	1.11569
1.11428	1.22947	1.24688	1.13219
0.906673	1.01782	0.970449	1.11568
0.610163	0.666142	0.577717	0.864514
0.468049	0.440546	0.412612	0.533485
0.465178	0.412027	0.440775	0.404031
0.691639	0.655337	0.743442	0.425284
0.714685	0.733494	0.757343	0.691162
0.715637	0.732333	0.722634	0.688935
0.711728	0.715505	0.721299	0.681769
0.742971	0.752019	0.771052	0.680746
0.744969	0.765061	0.777526	0.719706
0.716538	0.73716	0.736077	0.718133
0.749729	0.762074	0.781108	0.684344
0.36551	0.400779	0.293755	0.732147
0.402101	0.37158	0.370599	0.292009
-0.00907696	-0.014036	-0.109203	0.386733
0.327576	0.253828	0.338407	-0.0846295
0.31153	0.309795	0.349376	0.3506
0.309357	0.314359	0.284666	0.298209
0.322885	0.309333	0.315306	0.289581
0.345047	0.335602	0.344032	0.306019
0.366108	0.359503	0.367364	0.329126
0.37776	0.374151	0.378784	0.35029
0.362821	0.361329	0.357205	0.361339
0.413984	0.406028	0.423371	0.341117
0.544199	0.566944	0.615579	0.412685
1.23226	1.25013	1.45707	0.556233
1.55725	1.66933	1.76687	1.34639
1.60627	1.72638	1.7159	1.62201
1.4516	1.57294	1.5234	1.62094
1.43381	1.51466	1.50833	1.4278
1.44323	1.52047	1.53824	1.42545
1.45833	1.54019	1.55431	1.44176
1.42095	1.51099	1.51082	1.45788
1.43017	1.51073	1.52027	1.41211
1.43404	1.51645	1.52951	1.42762
1.38498	1.47444	1.47163	1.43041
1.30299	1.38742	1.3745	1.36926
0.942744	1.00733	0.910289	1.26136
0.826615	0.809153	0.773881	0.846911
0.300766	0.277141	0.169922	0.759213
0.302023	0.197386	0.206017	0.178295
0.301691	0.221469	0.2796	0.250397
0.280344	0.229416	0.230136	0.262304
0.293759	0.237419	0.248044	0.23718
0.408552	0.357668	0.400781	0.256495
0.407926	0.381982	0.390593	0.38794
0.410027	0.379311	0.37599	0.372081
0.327695	0.293577	0.276076	0.373185
0.754199	0.703553	0.836397	0.279894
0.365143	0.430762	0.337061	0.794213
-0.00944239	-0.0300338	-0.181801	0.294383
-0.242373	-0.322525	-0.374253	-0.0851377
-0.140438	-0.239891	-0.20127	-0.297473
-0.14099	-0.191882	-0.189255	-0.14056
-0.137124	-0.1782	-0.204971	-0.148026
-0.0338753	-0.0813293	-0.0674951	-0.146318
0.114345	0.0826021	0.118902	-0.0304599
0.191072	0.187785	0.199061	0.127845
0.197378	0.200048	0.185146	0.195141
0.215974	0.213791	0.206783	0.191325
0.322725	0.298183	0.330927	0.198311
0.520265	0.538091	0.605457	0.330207
0.166779	0.241636	0.122965	0.555225
-0.0524617	-0.0544777	-0.159874	0.124582
0.000384611	-0.0520898	-0.0320285	-0.0915937
5.14108e-05	-0.0152852	-0.0158024	0.00622929
0.0421212	0.0362661	0.0267599	0.00426903
0.0252473	0.0203219	-0.00105177	0.0488647
-0.127217	-0.143771	-0.211706	0.0198202
-0.0377173	-0.0930743	-0.0862549	-0.157692
-0.0230212	-0.0537219	-0.051779	-0.0343137
0.00768847	-0.015832	-0.0296439	-0.0255926
-0.332601	-0.354541	-0.467444	0.00294223
-0.369971	-0.471638	-0.501432	-0.400823
-0.489432	-0.566234	-0.594575	-0.391406
-0.430931	-0.506745	-0.521017	-0.510592
-0.554332	-0.607621	-0.660273	-0.428132
-0.552783	-0.62673	-0.663195	-0.575596
-0.580981	-0.653636	-0.680839	-0.560585
-0.747	-0.802994	-0.871473	-0.589976
-0.912654	-0.971912	-1.03457	-0.774366
-1.02309	-1.09216	-1.12345	-0.946704
-1.04041	-1.11456	-1.126	-1.04974
-0.879742	-0.974268	-0.955465	-1.0525
-0.777479	-0.835241	-0.846536	-0.85212
-0.709873	-0.757042	-0.791818	-0.752841
-0.500324	-0.555836	-0.547589	-0.688222
-0.320405	-0.351016	-0.337956	-0.458374
-0.39039	-0.385719	-0.456113	-0.275103
-0.391329	-0.417791	-0.470368	-0.38428
-0.442397	-0.472235	-0.518818	-0.37997
